# Supplementary material for: An updated checklist of the Tenebrionidae sec. Bousquet et al. 2018 of the Algodones Dunes of California, with comments on checklist data practices
Source: Biodivers Data J. 2018 Jun 14;(6):e24927. doi: 10.3897/BDJ.6.e24927 (PMC6013544; doi:10.3897/BDJ.6.e24927)
Supplement: Supplementary material 2 — SCAN occurrences pertinent to the checklist update [file bdj-06-e24927-s002.zip]

Archive with 5 entries (5 files):
- occurrences.tab
- identifications.tab
- images.tab
- meta.xml
- eml.xml
