# Supplementary material for: An updated checklist of the Tenebrionidae sec. Bousquet et al. 2018 of the Algodones Dunes of California, with comments on checklist data practices
Source: Biodivers Data J. 2018 Jun 14;(6):e24927. doi: 10.3897/BDJ.6.e24927 (PMC6013544; doi:10.3897/BDJ.6.e24927)
Supplement: Supplementary material 2 — SCAN occurrences pertinent to the checklist update [file bdj-06-e24927-s002.zip › occurrences.tab]

id	institutionCode	collectionCode	ownerInstitutionCode	basisOfRecord	occurrenceID	catalogNumber	otherCatalogNumbers	kingdom	phylum	class	order	family	scientificName	scientificNameAuthorship	genus	specificEpithet	taxonRank	infraspecificEpithet	identifiedBy	dateIdentified	identificationReferences	identificationRemarks	taxonRemarks	identificationQualifier	typeStatus	recordedBy	recordedByID	associatedCollectors	recordNumber	eventDate	year	month	day	startDayOfYear	endDayOfYear	verbatimEventDate	occurrenceRemarks	habitat	substrate	verbatimAttributes	fieldNumber	informationWithheld	dataGeneralizations	dynamicProperties	associatedTaxa	reproductiveCondition	establishmentMeans	cultivationStatus	lifeStage
487184	ASU	ASUHIC		PreservedSpecimen	2a11a6e6-67a1-4d7f-84ce-4aa23e496aca	ASUHIC0014286		Animalia	Arthropoda	Insecta	Coleoptera	Tenebrionidae	Centrioptera muricata	LeConte, 1851	Centrioptera	muricata			Charles A. Triplehorn	1968						Stanley C. Williams				1962-06-00	1962	6					no collection day record											0
487185	ASU	ASUHIC		PreservedSpecimen	faa98a4c-bb2f-438b-bdd3-d0a12a51264c	ASUHIC0014299		Animalia	Arthropoda	Insecta	Coleoptera	Tenebrionidae	Centrioptera muricata	LeConte, 1851	Centrioptera	muricata			Charles A. Triplehorn	1968						Stanley C. Williams				1962-06-00	1962	6					no collection day record											0
487186	ASU	ASUHIC		PreservedSpecimen	67ec7d58-1e05-4c01-9e78-2f058de54214	ASUHIC0014287		Animalia	Arthropoda	Insecta	Coleoptera	Tenebrionidae	Centrioptera muricata	LeConte, 1851	Centrioptera	muricata			Charles A. Triplehorn	1968						Stanley C. Williams				1962-06-00	1962	6					no collection day record											0
487187	ASU	ASUHIC		PreservedSpecimen	bcaee73c-b715-4c74-9ff5-557a864733b5	ASUHIC0014288		Animalia	Arthropoda	Insecta	Coleoptera	Tenebrionidae	Centrioptera muricata	LeConte, 1851	Centrioptera	muricata			Charles A. Triplehorn	1968						Stanley C. Williams				1962-06-00	1962	6					no collection day record											0
487188	ASU	ASUHIC		PreservedSpecimen	7948490e-3e57-4626-b573-c85bdde60839	ASUHIC0014289		Animalia	Arthropoda	Insecta	Coleoptera	Tenebrionidae	Centrioptera muricata	LeConte, 1851	Centrioptera	muricata			Charles A. Triplehorn	1968						Stanley C. Williams				1962-06-00	1962	6					no collection day record											0
487189	ASU	ASUHIC		PreservedSpecimen	857adea7-b5d7-42d5-9316-104f92ecd14b	ASUHIC0014290		Animalia	Arthropoda	Insecta	Coleoptera	Tenebrionidae	Centrioptera muricata	LeConte, 1851	Centrioptera	muricata			Charles A. Triplehorn	1968						Stanley C. Williams				1962-06-00	1962	6					no collection day record											0
487190	ASU	ASUHIC		PreservedSpecimen	904811aa-e1bd-4d1c-ac4e-5c3e8195af6c	ASUHIC0014291		Animalia	Arthropoda	Insecta	Coleoptera	Tenebrionidae	Centrioptera muricata	LeConte, 1851	Centrioptera	muricata			Charles A. Triplehorn	1968						Stanley C. Williams				1962-06-00	1962	6					no collection day record											0
487191	ASU	ASUHIC		PreservedSpecimen	0f5a5b6d-bd25-4252-8de0-6182daf7560a	ASUHIC0014292		Animalia	Arthropoda	Insecta	Coleoptera	Tenebrionidae	Centrioptera muricata	LeConte, 1851	Centrioptera	muricata			Charles A. Triplehorn	1986						Stanley C. Williams				1962-06-00	1962	6					no collection day record											0
487192	ASU	ASUHIC		PreservedSpecimen	833119fd-87bb-43da-9c5c-af0d969f0a83	ASUHIC0014293		Animalia	Arthropoda	Insecta	Coleoptera	Tenebrionidae	Centrioptera muricata	LeConte, 1851	Centrioptera	muricata			Charles A. Triplehorn	1986						Stanley C. Williams				1962-06-00	1962	6					no collection day record											0
487193	ASU	ASUHIC		PreservedSpecimen	0858d5bd-cd16-47a7-8328-1b7b5701cf2c	ASUHIC0014294		Animalia	Arthropoda	Insecta	Coleoptera	Tenebrionidae	Centrioptera muricata	LeConte, 1851	Centrioptera	muricata			Charles A. Triplehorn	1968						Stanley C. Williams				1962-06-00	1962	6					no collection day record											0
487194	ASU	ASUHIC		PreservedSpecimen	c3e6f334-4146-4cfb-934c-eb26ce30c9e3	ASUHIC0014295		Animalia	Arthropoda	Insecta	Coleoptera	Tenebrionidae	Centrioptera muricata	LeConte, 1851	Centrioptera	muricata			Charles A. Triplehorn	1968						Stanley C. Williams				1962-06-00	1962	6					no collection day record											0
487195	ASU	ASUHIC		PreservedSpecimen	777cb365-d024-48fb-816f-09a7aa6d0bee	ASUHIC0014296		Animalia	Arthropoda	Insecta	Coleoptera	Tenebrionidae	Centrioptera muricata	LeConte, 1851	Centrioptera	muricata			Charles A. Triplehorn	1968						Stanley C. Williams				1962-06-00	1962	6					no collection day record											0
487196	ASU	ASUHIC		PreservedSpecimen	ec56f36e-5059-4622-9266-b96d363667e6	ASUHIC0014297		Animalia	Arthropoda	Insecta	Coleoptera	Tenebrionidae	Centrioptera muricata	LeConte, 1851	Centrioptera	muricata			Charles A. Triplehorn	1968						Stanley C. Williams				1962-06-00	1962	6					no collection day record											0
487197	ASU	ASUHIC		PreservedSpecimen	8c63e862-793e-4566-aa61-89a288600149	ASUHIC0014298		Animalia	Arthropoda	Insecta	Coleoptera	Tenebrionidae	Centrioptera muricata	LeConte, 1851	Centrioptera	muricata			Charles A. Triplehorn	1968						Stanley C. Williams				1962-06-00	1962	6					no collection day record											0
12726217	ASU	ASUHIC		PreservedSpecimen	9df72bd1-971e-405f-914e-b384e8eee0fe	ASUHIC0040023		Animalia	Arthropoda	Insecta	Coleoptera	Tenebrionidae	Edrotes arens	La Rivers, 1947	Edrotes	arens			Charles A. Triplehorn	1989						M. Harding				1988-02-27	1988	2	27	58			found on a sand dune; buried in sand											0
12726218	ASU	ASUHIC		PreservedSpecimen	76b060bc-8b83-442e-a903-f83fb332850c	ASUHIC0040024		Animalia	Arthropoda	Insecta	Coleoptera	Tenebrionidae	Edrotes arens	La Rivers, 1947	Edrotes	arens			Charles A. Triplehorn	1989						Ron Shill				1988-02-27	1988	2	27	58			found on a sand dune; buried in sand											0
12726219	ASU	ASUHIC		PreservedSpecimen	d400e620-0ed0-4cba-aa16-b5eb5b5acec8	ASUHIC0040025		Animalia	Arthropoda	Insecta	Coleoptera	Tenebrionidae	Edrotes arens	La Rivers, 1947	Edrotes	arens			Charles A. Triplehorn	1989						Ron Shill				1988-02-27	1988	2	27	58			found on a sand dune; buried in sand											0
12925294	ASU	ASUHIC		PreservedSpecimen	917836e4-63dd-4121-aecc-58854aa1d272	ASUHIC0040066		Animalia	Arthropoda	Insecta	Coleoptera	Tenebrionidae	Edrotes ventricosus	LeConte, 1851	Edrotes	ventricosus			Charles A. Triplehorn	1989						C. Bagnoli				1988-02-27	1988	2	27	58			found on a sand dune; under Olneya tesota A. Gray (desert ironwood) [USDA]											0
12925305	ASU	ASUHIC		PreservedSpecimen	51c8a7e5-eb95-430d-a484-0e3a79c4d8fa	ASUHIC0040067		Animalia	Arthropoda	Insecta	Coleoptera	Tenebrionidae	Edrotes ventricosus	LeConte, 1851	Edrotes	ventricosus			Charles A. Triplehorn	1989						P. Parrella				1988-02-27	1988	2	27	58			found on a sand dune											0
12925307	ASU	ASUHIC		PreservedSpecimen	d8717ad6-1017-4659-9100-797c478bdbbb	ASUHIC0040068		Animalia	Arthropoda	Insecta	Coleoptera	Tenebrionidae	Edrotes ventricosus	LeConte, 1851	Edrotes	ventricosus			Charles A. Triplehorn	1989						Ian Gallicano				1988-02-27	1988	2	27	58			found on a sand dune											0
12925309	ASU	ASUHIC		PreservedSpecimen	eec3e87b-a16c-4b74-a04f-cd68eee76388	ASUHIC0040069		Animalia	Arthropoda	Insecta	Coleoptera	Tenebrionidae	Edrotes ventricosus	LeConte, 1851	Edrotes	ventricosus			Charles A. Triplehorn	1989						Ron Shill				1988-01-27	1988	1	27	27			found on sand											0
12925311	ASU	ASUHIC		PreservedSpecimen	0cca9b35-d86e-4ca9-8315-e7b6b95aba72	ASUHIC0040070		Animalia	Arthropoda	Insecta	Coleoptera	Tenebrionidae	Edrotes ventricosus	LeConte, 1851	Edrotes	ventricosus			Charles A. Triplehorn	1989						L. Danson				1988-02-27	1988	2	27	58			found on a sand dune; found at dusk											0
12925312	ASU	ASUHIC		PreservedSpecimen	052f753b-d76c-4df1-bab6-2a2f60e21a4f	ASUHIC0040071		Animalia	Arthropoda	Insecta	Coleoptera	Tenebrionidae	Edrotes ventricosus	LeConte, 1851	Edrotes	ventricosus			Charles A. Triplehorn	1989						L. Danson				1988-02-27	1988	2	27	58			found on a sand dune; near Larrea Cav. (creosote bush) [USDA]											0
13009316	ASU	ASUHIC		PreservedSpecimen	4e95ecae-a2e5-48ed-9859-6f90e57dd3f3	ASUHIC0040408		Animalia	Arthropoda	Insecta	Coleoptera	Tenebrionidae	Cryptoglossa laevis	(LeConte, 1851)	Cryptoglossa	laevis			ASUHIC	2014						M. Harding				1988-02-27	1988	2	27	58			found walking on sand in sand dunes											0
13009317	ASU	ASUHIC		PreservedSpecimen	0b1c42dc-e45a-4e96-8fc7-f37b902cb13b	ASUHIC0040409		Animalia	Arthropoda	Insecta	Coleoptera	Tenebrionidae	Cryptoglossa laevis	(LeConte, 1851)	Cryptoglossa	laevis			ASUHIC	2014						M. Mustain				1988-02-00	1988	2					found walking on sand in sand dunes; collected at night; no collection day record											0
13009318	ASU	ASUHIC		PreservedSpecimen	e9e837b5-5a15-446d-819e-ba04dda272a4	ASUHIC0040410		Animalia	Arthropoda	Insecta	Coleoptera	Tenebrionidae	Cryptoglossa laevis	(LeConte, 1851)	Cryptoglossa	laevis			ASUHIC	2014						Maxwell Thomas				1988-02-27	1988	2	27	58			found on sand dune											0
13009319	ASU	ASUHIC		PreservedSpecimen	c31c1177-6203-4666-b6dd-22029cf630b9	ASUHIC0040411		Animalia	Arthropoda	Insecta	Coleoptera	Tenebrionidae	Cryptoglossa laevis	(LeConte, 1851)	Cryptoglossa	laevis			ASUHIC	2014						Ian Gallicano				1988-02-27	1988	2	27	58			found on a sand dune											0
14661112	ASU	ASUHIC		PreservedSpecimen	990c036c-9d6a-4311-95ca-b98b10e2efa1	ASUHIC0078286		Animalia	Arthropoda	Insecta	Coleoptera	Tenebrionidae	Pimeliinae	Latreille, 1802					ASUHIC	2015						K.A. Smith				1980-04-19	1980	4	19	110
14661115	ASU	ASUHIC		PreservedSpecimen	c0fd2b23-6b5e-4a14-a2ef-28520296805a	ASUHIC0078287		Animalia	Arthropoda	Insecta	Coleoptera	Tenebrionidae	Pimeliinae	Latreille, 1802					ASUHIC	2015						K.A. Smith				1980-04-19	1980	4	19	110
14839877	ASU	ASUHIC		PreservedSpecimen	3d926468-7edb-4276-8f93-59ddd10541c2	ASUHIC0086276	Teneb_base 1539, ASUC 11023	Animalia	Arthropoda	Insecta	Coleoptera	Tenebrionidae	Eleodes armatus	LeConte, 1851	Eleodes	armatus			C.A. Triplehorn							J. Gelligano				1988-11-27	1988	11	27	332		11-27-1988	found walking on the dunes												adult
14839878	ASU	ASUHIC		PreservedSpecimen	5063bff7-3611-4dc8-8cfe-ea6c2a9bc79f	ASUHIC0086277	Teneb_base 1540, ASUC 11024	Animalia	Arthropoda	Insecta	Coleoptera	Tenebrionidae	Eleodes armatus	LeConte, 1851	Eleodes	armatus			C.A. Triplehorn							J. Gelligano				1988-11-27	1988	11	27	332		11-27-1988	found walking on the dunes												adult
14839879	ASU	ASUHIC		PreservedSpecimen	dff74e98-7aee-4698-a40b-ddfc0473c4dc	ASUHIC0086278	Teneb_base 1541, ASUC 11025	Animalia	Arthropoda	Insecta	Coleoptera	Tenebrionidae	Eleodes armatus	LeConte, 1851	Eleodes	armatus			C.A. Triplehorn							M. Harding				1988-11-27	1988	11	27	332		11-27-1988													adult
14839880	ASU	ASUHIC		PreservedSpecimen	7686f80e-f15f-4052-8336-7f88f6714715	ASUHIC0086279	Teneb_base 1542, ASUC 11026	Animalia	Arthropoda	Insecta	Coleoptera	Tenebrionidae	Eleodes armatus	LeConte, 1851	Eleodes	armatus			C.A. Triplehorn							M. Mustain				1988-00-00	1988	0	0			1988	found in a burrow in sand dune												adult
14839881	ASU	ASUHIC		PreservedSpecimen	55e94bbc-1c08-4ec4-8c1b-f60b9f2c06d2	ASUHIC0086280	Teneb_base 1543, ASUC 11027	Animalia	Arthropoda	Insecta	Coleoptera	Tenebrionidae	Eleodes armatus	LeConte, 1851	Eleodes	armatus			C.A. Triplehorn							Mike Chinos				1988-11-27	1988	11	27	332		11-27-1988	on sand under brittle brush												adult
14839882	ASU	ASUHIC		PreservedSpecimen	994273a6-57da-4049-b14e-3d2dadc34625	ASUHIC0086298	Teneb_base 1558, ASUC 11040	Animalia	Arthropoda	Insecta	Coleoptera	Tenebrionidae	Eleodes armatus	LeConte, 1851	Eleodes	armatus			C.A. Triplehorn							Ron Shiv				1988-02-27	1988	2	27	58		II-27-1988	on sand under ground flower												adult
16664130	ASU	ASUHIC		PreservedSpecimen	29986be2-e935-4910-a93e-b5221eaca166	ASUHIC0036152		Animalia	Arthropoda	Insecta	Coleoptera	Tenebrionidae	Cryptoglossa verrucosus	(LeConte, 1851)	Cryptoglossa	verrucosus			ASUHIC	2013						Stanley C. Williams				1960-05-08	1960	5	8	129
346745	NAUF	CPMAB		PreservedSpecimen	c9dc13cd-47aa-46c8-aa1c-26b5a82eb0f2	NAUF4A0002808		Animalia	Arthropoda	Insecta	Coleoptera	Tenebrionidae	Tenebrionidae	Latreille, 1802												Doyen, J		Veirs, D		1972-04-28	1972	4	28	119			Adult; prep method: Pinned; coll method: unknown
346746	NAUF	CPMAB		PreservedSpecimen	5cab4f35-c6dd-4ee4-91b5-c197283705b6	NAUF4A0002809		Animalia	Arthropoda	Insecta	Coleoptera	Tenebrionidae	Tenebrionidae	Latreille, 1802												Doyen, J		Veirs, D		1972-04-28	1972	4	28	119			Adult; prep method: Pinned; coll method: unknown
346747	NAUF	CPMAB		PreservedSpecimen	7b23e83e-33aa-49bb-8b00-adc40a97c7fd	NAUF4A0002810		Animalia	Arthropoda	Insecta	Coleoptera	Tenebrionidae	Tenebrionidae	Latreille, 1802												Doyen, J		Veirs, D		1972-04-28	1972	4	28	119			Adult; prep method: Pinned; coll method: unknown
346751	NAUF	CPMAB		PreservedSpecimen	66b34a65-547b-410a-8eaa-a6d10a93e2a4	NAUF4A0002814		Animalia	Arthropoda	Insecta	Coleoptera	Tenebrionidae	Tenebrionidae	Latreille, 1802												Hardy, A R				1972-09-15	1972	9	15	259	260		Adult; prep method: Pinned; coll method: Pitfall
346752	NAUF	CPMAB		PreservedSpecimen	73891690-085a-45fd-a34d-dea52b67674d	NAUF4A0002815		Animalia	Arthropoda	Insecta	Coleoptera	Tenebrionidae	Tenebrionidae	Latreille, 1802												Hardy, A R				1972-09-15	1972	9	15	259	260		Adult; prep method: Pinned; coll method: Pitfall
346753	NAUF	CPMAB		PreservedSpecimen	1563f580-0fc2-47f1-8af9-71bc2ca38bb0	NAUF4A0002816		Animalia	Arthropoda	Insecta	Coleoptera	Tenebrionidae	Tenebrionidae	Latreille, 1802												Hardy, A R				1972-09-15	1972	9	15	259	260		Adult; prep method: Pinned; coll method: Pitfall
346755	NAUF	CPMAB		PreservedSpecimen	e8f2649a-ec3c-4143-ba0c-acfcd2d5c7d7	NAUF4A0002818		Animalia	Arthropoda	Insecta	Coleoptera	Tenebrionidae	Chilometapon													Doyen, J		Veirs, D		1972-04-28	1972	4	28	119			Adult; prep method: Pinned; coll method: unknown
346756	NAUF	CPMAB		PreservedSpecimen	b39ed15a-700d-4cf9-9705-23b455495e35	NAUF4A0002819		Animalia	Arthropoda	Insecta	Coleoptera	Tenebrionidae	Tenebrionidae	Latreille, 1802												Doyen, J		Veirs, D		1972-04-28	1972	4	28	119			Adult; prep method: Pinned; coll method: unknown
346757	NAUF	CPMAB		PreservedSpecimen	d0a91831-00bd-4d0d-bf29-ffe3ff86ada9	NAUF4A0002820		Animalia	Arthropoda	Insecta	Coleoptera	Tenebrionidae	Tenebrionidae	Latreille, 1802												Doyen, J		Veirs, D		1972-04-28	1972	4	28	119			Adult; prep method: Pinned; coll method: unknown
346758	NAUF	CPMAB		PreservedSpecimen	16df6959-81d9-4fdb-b52b-bcae2a1e65f7	NAUF4A0002821		Animalia	Arthropoda	Insecta	Coleoptera	Tenebrionidae	Chilometapon													Doyen, J T				1965-06-10	1965	6	10	161			Adult; prep method: Pinned; coll method: unknown
346765	NAUF	CPMAB		PreservedSpecimen	d2c6826c-86dd-423d-8ee4-7291e0439e48	NAUF4A0002828		Animalia	Arthropoda	Insecta	Coleoptera	Tenebrionidae	Eupsophulus castaneus	(Horn)	Eupsophulus	castaneus										Doyen		Veirs, D		1972-04-28	1972	4	28	119			Adult; prep method: Pinned; coll method: unknown
346766	NAUF	CPMAB		PreservedSpecimen	da88da3b-62c8-4250-acef-520991337ad7	NAUF4A0002829		Animalia	Arthropoda	Insecta	Coleoptera	Tenebrionidae	Tenebrionidae	Latreille, 1802												Doyen		Veirs, D		1972-04-28	1972	4	28	119			Adult; prep method: Pinned; coll method: unknown
346771	NAUF	CPMAB		PreservedSpecimen	cb32c1c3-25a8-497a-b03f-cba74489c83e	NAUF4A0002837		Animalia	Arthropoda	Insecta	Coleoptera	Tenebrionidae	Tenebrionidae	Latreille, 1802												Doyen, J		Veirs, D		1972-04-28	1972	4	28	119			Adult; prep method: Pinned; coll method: unknown
346772	NAUF	CPMAB		PreservedSpecimen	132cc2b6-276c-4263-80cd-4527738f1caa	NAUF4A0002838		Animalia	Arthropoda	Insecta	Coleoptera	Tenebrionidae	Batuliodes		Batuliodes											Wasbauer, M				1971-05-29	1971	5	29	149			Adult; prep method: Pinned; coll method: Pitfall
346773	NAUF	CPMAB		PreservedSpecimen	8885d35c-d5bd-4770-b54f-5f4a37714056	NAUF4A0002839		Animalia	Arthropoda	Insecta	Coleoptera	Tenebrionidae	Batuliodes		Batuliodes											Wasbauer, M				1971-05-29	1971	5	29	149			Adult; prep method: Pinned; coll method: Pitfall
346774	NAUF	CPMAB		PreservedSpecimen	a7d7654c-f8a2-41e9-a2df-3fe8d559bb21	NAUF4A0002840		Animalia	Arthropoda	Insecta	Coleoptera	Tenebrionidae	Batuliodes		Batuliodes											Wasbauer, M				1971-05-29	1971	5	29	149			Adult; prep method: Pinned; coll method: Pitfall
346778	NAUF	CPMAB		PreservedSpecimen	96da0740-22b4-4de6-b119-5a728fbb009c	NAUF4A0002844		Animalia	Arthropoda	Insecta	Coleoptera	Tenebrionidae	Edrotes arenis	LaRivers												Doyen, J T				1965-06-10	1965	6	10	161			Adult; prep method: Pinned; coll method: unknown
346779	NAUF	CPMAB		PreservedSpecimen	194cc4b7-2d3c-436d-b335-f1a838c23ebf	NAUF4A0002845		Animalia	Arthropoda	Insecta	Coleoptera	Tenebrionidae	Edrotes arenis	LaRivers												Doyen, J T				1965-06-10	1965	6	10	161			Adult; prep method: Pinned; coll method: unknown
346780	NAUF	CPMAB		PreservedSpecimen	abe7d75a-a4c4-4f57-a974-8586b217e8fe	NAUF4A0002846		Animalia	Arthropoda	Insecta	Coleoptera	Tenebrionidae	Edrotes arens	La Rivers, 1947	Edrotes	arens										Doyen, J T				1965-06-10	1965	6	10	161			Adult; prep method: Pinned; coll method: unknown
346785	NAUF	CPMAB		PreservedSpecimen	abb69f6b-7b20-4797-b12f-f59045031575	NAUF4A0002851		Animalia	Arthropoda	Insecta	Coleoptera	Tenebrionidae	Embaphion depressum	LeConte					Doyen, J.T.							Hardy		Andrews		1972-03-02	1972	3	2	62			Adult; prep method: Pinned; coll method: unknown
346787	NAUF	CPMAB		PreservedSpecimen	0beb6efd-2500-4ed9-bddd-c7d4d6217e6a	NAUF4A0002853		Animalia	Arthropoda	Insecta	Coleoptera	Tenebrionidae	Eusattus fortineri	Blaisdell												Doyen		Veirs, D		1972-04-28	1972	4	28	119			Adult; prep method: Pinned; coll method: unknown
346788	NAUF	CPMAB		PreservedSpecimen	3d0297fd-65a9-4c0c-86e8-88fddb8c0f52	NAUF4A0002854		Animalia	Arthropoda	Insecta	Coleoptera	Tenebrionidae	Eusattus fortineri	Blaisdell												Doyen		Veirs, D		1972-04-28	1972	4	28	119			Adult; prep method: Pinned; coll method: unknown
346789	NAUF	CPMAB		PreservedSpecimen	4ffe1d2e-ec6d-4a85-9300-294f13344186	NAUF4A0002855		Animalia	Arthropoda	Insecta	Coleoptera	Tenebrionidae	Eusattus fortineri	Blaisdell												Doyen		Veirs, D		1972-04-27	1972	4	27	118	119		Adult; prep method: Pinned; coll method: unknown
346797	NAUF	CPMAB		PreservedSpecimen	3edee0e6-f347-4ed2-85f0-3747b9b044b3	NAUF4A0002863		Animalia	Arthropoda	Insecta	Coleoptera	Tenebrionidae	Cnemodinus		Cnemodinus											Doyen, J				1972-04-28	1972	4	28	119			Adult; prep method: Pinned; coll method: Black Light
346798	NAUF	CPMAB		PreservedSpecimen	4c8686ff-9fe4-4d0d-be5c-ea4a189b3197	NAUF4A0002864		Animalia	Arthropoda	Insecta	Coleoptera	Tenebrionidae	Cnemodinus		Cnemodinus											Doyen		Veirs, D		1972-04-28	1972	4	28	119			Adult; prep method: Pinned; coll method: Black Light
346799	NAUF	CPMAB		PreservedSpecimen	408d7a94-06cf-4fc5-b34f-f6d508e2528a	NAUF4A0002865		Animalia	Arthropoda	Insecta	Coleoptera	Tenebrionidae	Cnemodinus		Cnemodinus											Doyen, J		Veirs, D		1972-04-28	1972	4	28	119			Adult; prep method: Pinned; coll method: Black Light
346872	NAUF	CPMAB		PreservedSpecimen	3b9edb3a-5a00-4503-abba-a9988a0552a9	NAUF4A0002958		Animalia	Arthropoda	Insecta	Coleoptera	Tenebrionidae	Tenebrionidae	Latreille, 1802																1974-07-14	1974	7	14	195			Adult; prep method: Pinned; coll method: unknown
346885	NAUF	CPMAB		PreservedSpecimen	416b5b20-ea50-4cf7-a615-74ca5cdde62f	NAUF4A0002971		Animalia	Arthropoda	Insecta	Coleoptera	Tenebrionidae	Triorophus		Triorophus											Jensen		Turner		1965-04-13	1965	4	13	103			Adult; prep method: Pinned; coll method: unknown
346888	NAUF	CPMAB		PreservedSpecimen	291c0376-c191-4926-bd6e-a9005a39a199	NAUF4A0002974		Animalia	Arthropoda	Insecta	Coleoptera	Tenebrionidae	Telabis	Casey, 1890	Telabis											Doyen, J		Veirs, D		1972-04-28	1972	4	28	119			Adult; prep method: Pinned; coll method: Black Light
346889	NAUF	CPMAB		PreservedSpecimen	16c57bc7-8291-4c70-add5-8d919bde2ee0	NAUF4A0002975		Animalia	Arthropoda	Insecta	Coleoptera	Tenebrionidae	Telabis	Casey, 1890	Telabis											Doyen, J		Veirs, D		1972-04-28	1972	4	28	119			Adult; prep method: Pinned; coll method: Black Light
346890	NAUF	CPMAB		PreservedSpecimen	c100630f-849c-4f2d-bdfd-5550a81805af	NAUF4A0002976		Animalia	Arthropoda	Insecta	Coleoptera	Tenebrionidae	Telabis	Casey, 1890	Telabis											Doyen, J		Veirs, D		1972-04-28	1972	4	28	119			Adult; prep method: Pinned; coll method: Black Light
346894	NAUF	CPMAB		PreservedSpecimen	90b2caa3-6d7b-4820-b2be-c7b05e9fe8ac	NAUF4A0002980		Animalia	Arthropoda	Insecta	Coleoptera	Tenebrionidae	Centrioptera muricata	LeConte, 1851	Centrioptera	muricata			Doyen, J.T.							Andrews		Hardy		1973-03-10	1973	3	10	69			Adult; prep method: Pinned; coll method: unknown
346896	NAUF	CPMAB		PreservedSpecimen	c6ff63aa-46c6-4c7b-9e17-866a382e3f56	NAUF4A0002989		Animalia	Arthropoda	Insecta	Coleoptera	Tenebrionidae	Edrotes ventricosus	LeConte, 1851	Edrotes	ventricosus										Doyen, J		Veirs, D		1972-04-27	1972	4	27	118	119		Adult; prep method: Pinned; coll method: unknown
346897	NAUF	CPMAB		PreservedSpecimen	a5610f89-ac11-481f-93a2-542d2de42536	NAUF4A0002990		Animalia	Arthropoda	Insecta	Coleoptera	Tenebrionidae	Edrotes ventricosus	LeConte, 1851	Edrotes	ventricosus										Doyen, J		Veirs, D		1972-04-27	1972	4	27	118	119		Adult; prep method: Pinned; coll method: unknown
346898	NAUF	CPMAB		PreservedSpecimen	bd1e1274-13a0-4d94-8409-a6ed0df121ce	NAUF4A0002991		Animalia	Arthropoda	Insecta	Coleoptera	Tenebrionidae	Edrotes ventricosus	LeConte, 1851	Edrotes	ventricosus										Doyen, J		Veirs, D		1972-04-27	1972	4	27	118	119		Adult; prep method: Pinned; coll method: unknown
346913	NAUF	CPMAB		PreservedSpecimen	b55d9097-feba-4c13-beaf-050b34929318	NAUF4A0003006		Animalia	Arthropoda	Insecta	Coleoptera	Tenebrionidae	Leptohoplia		Leptohoplia											Doyen, J		Veirs, D		1972-04-28	1972	4	28	119			Adult; prep method: Pinned; coll method: Black Light
346914	NAUF	CPMAB		PreservedSpecimen	a03aa009-de7b-43be-87c8-ab102a79835e	NAUF4A0003007		Animalia	Arthropoda	Insecta	Coleoptera	Tenebrionidae	Leptohoplia		Leptohoplia											Doyen, J		Veirs, D		1972-04-28	1972	4	28	119			Adult; prep method: Pinned; coll method: Black Light
346915	NAUF	CPMAB		PreservedSpecimen	9fbb2fab-397e-46f1-9602-cc250b638a69	NAUF4A0003008		Animalia	Arthropoda	Insecta	Coleoptera	Tenebrionidae	Leptohoplia		Leptohoplia											Doyen, J		Veirs, D		1972-04-28	1972	4	28	119			Adult; prep method: Pinned; coll method: Black Light
346916	NAUF	CPMAB		PreservedSpecimen	c7c1af49-cc26-4757-b047-77c825002cef	NAUF4A0003009		Animalia	Arthropoda	Insecta	Coleoptera	Tenebrionidae	Leptohoplia		Leptohoplia											Doyen, J		Veirs, D		1972-04-28	1972	4	28	119			Adult; prep method: Pinned; coll method: Black Light
346917	NAUF	CPMAB		PreservedSpecimen	59fe7aca-bfbe-48ec-a269-5ff1fd238efc	NAUF4A0003010		Animalia	Arthropoda	Insecta	Coleoptera	Tenebrionidae	Leptohoplia		Leptohoplia											Doyen, J		Veirs, D		1972-04-28	1972	4	28	119			Adult; prep method: Pinned; coll method: Black Light
346918	NAUF	CPMAB		PreservedSpecimen	af1cfaa8-76eb-410a-b8f6-c224cadb7542	NAUF4A0003011		Animalia	Arthropoda	Insecta	Coleoptera	Tenebrionidae	Batulius		Batulius											Andrews		Hardy		1973-03-10	1973	3	10	69			Adult; prep method: Pinned; coll method: unknown; host ID: Sand Dune
346919	NAUF	CPMAB		PreservedSpecimen	862c8565-616c-45ee-80c0-243e2e57728c	NAUF4A0003012		Animalia	Arthropoda	Insecta	Coleoptera	Tenebrionidae	Batulius		Batulius											Andrews		Hardy		1973-03-10	1973	3	10	69			Adult; prep method: Pinned; coll method: unknown; host ID: Sand Dune
346920	NAUF	CPMAB		PreservedSpecimen	dc0f17fd-04d0-4a6c-986b-9a659cba8881	NAUF4A0003013		Animalia	Arthropoda	Insecta	Coleoptera	Tenebrionidae	Batulius		Batulius											Andrews		Hardy		1973-03-10	1973	3	10	69			Adult; prep method: Pinned; coll method: unknown; host ID: Sand Dune
347175	NAUF	CPMAB		PreservedSpecimen	a730e85d-603f-463b-87f4-b7bdf3d4566c	NAUF4A0003294		Animalia	Arthropoda	Insecta	Coleoptera	Tenebrionidae	Anepsius delicatulus	LeConte	Anepsius	delicatulus			Doyen, J.T.							Wasbauer, M				1971-05-21	1971	5	21	141			Adult; prep method: Pinned; coll method: Pitfall
347176	NAUF	CPMAB		PreservedSpecimen	97b78edc-7b70-4a07-8a2a-d8f70a4361c0	NAUF4A0003295		Animalia	Arthropoda	Insecta	Coleoptera	Tenebrionidae	Anepsius delicatulus	LeConte	Anepsius	delicatulus			Doyen, J.T.							Wasbauer, M				1971-05-29	1971	5	29	149			Adult; prep method: Pinned; coll method: Pitfall
347177	NAUF	CPMAB		PreservedSpecimen	e011df69-d2fc-497a-a64a-b28cb23645d4	NAUF4A0003296		Animalia	Arthropoda	Insecta	Coleoptera	Tenebrionidae	Anepsius delicatulus	LeConte	Anepsius	delicatulus			Doyen, J.T.							Wasbauer, M				1971-05-29	1971	5	29	149			Adult; prep method: Pinned; coll method: Pitfall
347181	NAUF	CPMAB		PreservedSpecimen	34144ebd-9023-4cf0-ae4e-90b1c333823c	NAUF4A0003300		Animalia	Arthropoda	Insecta	Coleoptera	Tenebrionidae	Anemia													Doyen, J		Veirs, D		1972-04-28	1972	4	28	119			Adult; prep method: Pinned; coll method: Black Light
347205	NAUF	CPMAB		PreservedSpecimen	357a5885-bd82-4923-b720-cf451181c387	NAUF4A0003331		Animalia	Arthropoda	Insecta	Coleoptera	Tenebrionidae	Cnemeplatia new	J. Doyen												Doyen, J				1972-04-28	1972	4	28	119			Adult; prep method: Pinned; coll method: unknown
347206	NAUF	CPMAB		PreservedSpecimen	7775999c-c19a-4863-a4ce-c75854a0852f	NAUF4A0003332		Animalia	Arthropoda	Insecta	Coleoptera	Tenebrionidae	Cnemeplatia new	J. Doyen												Doyen, J				1972-04-28	1972	4	28	119			Adult; prep method: Pinned; coll method: unknown
347207	NAUF	CPMAB		PreservedSpecimen	c167455c-d5d3-43be-bd42-8d5b9fd7f039	NAUF4A0003333		Animalia	Arthropoda	Insecta	Coleoptera	Tenebrionidae	Cnemeplatia new	J. Doyen					Doyen, J.T.							Doyen, J				1972-04-28	1972	4	28	119			Adult; prep method: Pinned; coll method: unknown
430246	CSU	CSUC		PreservedSpecimen	4f82d5a5-f8c8-4be6-a8c7-77e9bf6a9106	CSU ENT0000297		Animalia	Arthropoda	Insecta	Coleoptera	Tenebrionidae	Cryptoglossa laevis	(LeConte, 1851)	Cryptoglossa	laevis			C.A. Triplehorn	1986						H.E. Evans				1968-04-23	1968	4	23	114														0	Adult
430248	CSU	CSUC		PreservedSpecimen	faf2395e-1e64-490f-b119-dad37909af94	CSU ENT0000298		Animalia	Arthropoda	Insecta	Coleoptera	Tenebrionidae	Cryptoglossa laevis	(LeConte, 1851)	Cryptoglossa	laevis			C.A. Triplehorn	1986						H.E. Evans				1968-04-23	1968	4	23	114														0	Adult
430249	CSU	CSUC		PreservedSpecimen	80525d4d-67ef-406b-a058-ae9fd5336a97	CSU ENT0000299		Animalia	Arthropoda	Insecta	Coleoptera	Tenebrionidae	Cryptoglossa laevis	(LeConte, 1851)	Cryptoglossa	laevis			C.A. Triplehorn	1986						R.W. Duff				1973-09-01	1973	9	1	244														0	Adult
430316	CSU	CSUC		PreservedSpecimen	74a69e71-dd9c-462d-9f82-9a3ef61dc7f6	CSU ENT0000320		Animalia	Arthropoda	Insecta	Coleoptera	Tenebrionidae	Cryptoglossa verrucosus	(LeConte, 1851)	Cryptoglossa	verrucosus			C.A. Triplehorn	2002						H.E. Evans				1968-04-23	1968	4	23	114														0	Adult
430318	CSU	CSUC		PreservedSpecimen	cd1bd2ba-4c62-47a5-9476-eed67a459412	CSU ENT0000321		Animalia	Arthropoda	Insecta	Coleoptera	Tenebrionidae	Cryptoglossa verrucosus	(LeConte, 1851)	Cryptoglossa	verrucosus			C.A. Triplehorn	2002						H.E. Evans				1968-04-23	1968	4	23	114														0	Adult
490778	CSU	CSUC		PreservedSpecimen	1cca491a-06d1-4a9b-b7b2-c89d4880c5d7	CSU ENT0001975		Animalia	Arthropoda	Insecta	Coleoptera	Tenebrionidae	Eleodes armata	LeConte, 1851	Eleodes	armatus			C.A. Triplehorn	2003						R.W. Duff				1980-09-16	1980	9	16	260														0	Adult
730259	CSU	CSUC		PreservedSpecimen	7a1eb3f6-24df-431d-8639-e05ca342fe7b	CSU ENT0005066		Animalia	Arthropoda	Insecta	Coleoptera	Tenebrionidae	Edrotes arens	La Rivers, 1947	Edrotes	arens			C.A. Triplehorn	1990						W.B. Warner				1988-03-05	1988	3	5	65			UV Light											0	Adult
795943	CSU	CSUC		PreservedSpecimen	2da5414b-1df2-431c-84cd-d77d7e430a60	CSU ENT0005111		Animalia	Arthropoda	Insecta	Coleoptera	Tenebrionidae	Edrotes ventricosus	LeConte, 1851	Edrotes	ventricosus			R.W. Duff	no date provided						R.W. Duff				1976-05-02	1976	5	2	123														0	Adult
795944	CSU	CSUC		PreservedSpecimen	fe2ba2fa-6eed-4e28-bc4f-7e7ad59c5869	CSU ENT0005112		Animalia	Arthropoda	Insecta	Coleoptera	Tenebrionidae	Edrotes ventricosus	LeConte, 1851	Edrotes	ventricosus			R.W. Duff	no date provided						R.W. Duff				1976-05-02	1976	5	2	123														0	Adult
702339	UNM	MSBA		PreservedSpecimen	92b3b2f1-2a9d-475f-9182-ef281ad132c5	8518	2011-Import	Animalia	Arthropoda	Insecta	Coleoptera	Tenebrionidae	Asidina confluens	(LeConte)	Asidina	confluens			Fagerlund, R.A.	00/00/2002						R. Cunningham				1996-09-20	1996	9	20	264		9/20/1996					None
702340	UNM	MSBA		PreservedSpecimen	f9249d8c-3031-425d-80fc-3ebd2bf45c94	8519	2011-Import	Animalia	Arthropoda	Insecta	Coleoptera	Tenebrionidae	Asidina confluens	(LeConte)	Asidina	confluens			Fagerlund, R.A.							R. Cunningham				1996-09-20	1996	9	20	264		9/20/1996					None
702341	UNM	MSBA		PreservedSpecimen	fff3e770-859d-4100-9bff-9f1b35fcf192	8520	2011-Import	Animalia	Arthropoda	Insecta	Coleoptera	Tenebrionidae	Asidina confluens	(LeConte)	Asidina	confluens			Fagerlund, R.A.							R. Cunningham				1996-09-20	1996	9	20	264		9/20/1996					None
702342	UNM	MSBA		PreservedSpecimen	c29b70ca-828f-490f-8481-db3e588bdef2	8521	2011-Import	Animalia	Arthropoda	Insecta	Coleoptera	Tenebrionidae	Asidina confluens	(LeConte)	Asidina	confluens			Fagerlund, R.A.							R. Cunningham				1996-09-20	1996	9	20	264		9/20/1996					None
702343	UNM	MSBA		PreservedSpecimen	c9b341e0-f02b-4310-b1de-6dc6f6d4f57d	8522	2011-Import	Animalia	Arthropoda	Insecta	Coleoptera	Tenebrionidae	Asidina confluens	(LeConte)	Asidina	confluens			Fagerlund, R.A.							R. Cunningham				1996-09-20	1996	9	20	264		9/20/1996					None
702344	UNM	MSBA		PreservedSpecimen	65d4ea67-d632-4887-8b81-fb002a4256a4	8523	2011-Import	Animalia	Arthropoda	Insecta	Coleoptera	Tenebrionidae	Asidina confluens	(LeConte)	Asidina	confluens			Fagerlund, R.A.							R. Cunningham				1996-09-20	1996	9	20	264		9/20/1996					None
702381	UNM	MSBA		PreservedSpecimen	77c56c79-152a-4640-8f07-641705f21a26	8557	2011-Import	Animalia	Arthropoda	Insecta	Coleoptera	Tenebrionidae	Cryptoglossa laevis	(LeConte, 1851)	Cryptoglossa	laevis			Fagerlund, R.A.							R. Cunningham				1996-09-20	1996	9	20	264		9/20/1996					None
702388	UNM	MSBA		PreservedSpecimen	864fb90b-c826-4c58-aa51-4a13fc7bf2c5	8567	2011-Import	Animalia	Arthropoda	Insecta	Coleoptera	Tenebrionidae	Cryptoglossa verrucosus	(LeConte, 1851)	Cryptoglossa	verrucosus			Fagerlund, R.A.							R. Cunningham				1996-09-20	1996	9	20	264		9/20/1996					None
702389	UNM	MSBA		PreservedSpecimen	900b5068-1d2b-42f6-b1ff-8aa9b9a4311b	8568	2011-Import	Animalia	Arthropoda	Insecta	Coleoptera	Tenebrionidae	Cryptoglossa verrucosus	(LeConte, 1851)	Cryptoglossa	verrucosus			Fagerlund, R.A.							R. Cunningham				1996-09-20	1996	9	20	264		9/20/1996					None
702390	UNM	MSBA		PreservedSpecimen	9547e4dc-99f0-4c85-878f-f8c6d9a6bc05	8569	2011-Import	Animalia	Arthropoda	Insecta	Coleoptera	Tenebrionidae	Cryptoglossa verrucosus	(LeConte, 1851)	Cryptoglossa	verrucosus			Fagerlund, R.A.							R. Cunningham				1996-09-20	1996	9	20	264		9/20/1996					None
702391	UNM	MSBA		PreservedSpecimen	ce4c22c2-4c46-4278-8fd5-82c6a5d7f039	8570	2011-Import	Animalia	Arthropoda	Insecta	Coleoptera	Tenebrionidae	Cryptoglossa verrucosus	(LeConte, 1851)	Cryptoglossa	verrucosus			Fagerlund, R.A.							R. Cunningham				1996-07-27	1996	7	27	209		7/27/1996					None
702641	UNM	MSBA		PreservedSpecimen	8f62d726-ee8f-4aee-86b6-356d2ef54923	8767	2011-Import	Animalia	Arthropoda	Insecta	Coleoptera	Tenebrionidae	Eleodes armata	LeConte, 1851	Eleodes	armatus			Fagerlund, R.A.							R. Cunningham				1996-09-20	1996	9	20	264		9/20/1996					None
702642	UNM	MSBA		PreservedSpecimen	862b9b3a-84ca-4e64-a246-c8f315073040	8768	2011-Import	Animalia	Arthropoda	Insecta	Coleoptera	Tenebrionidae	Eleodes armata	LeConte, 1851	Eleodes	armatus			Fagerlund, R.A.							R. Cunningham				1996-09-20	1996	9	20	264		9/20/1996					None
702643	UNM	MSBA		PreservedSpecimen	7aa6ade4-4d03-4c00-bfd8-796812f27a98	8769	2011-Import	Animalia	Arthropoda	Insecta	Coleoptera	Tenebrionidae	Eleodes armata	LeConte, 1851	Eleodes	armatus			Fagerlund, R.A.							R. Cunningham				1996-09-20	1996	9	20	264		9/20/1996					None
702644	UNM	MSBA		PreservedSpecimen	d6110f2f-c084-476f-ba3f-581600a5b2fc	8770	2011-Import	Animalia	Arthropoda	Insecta	Coleoptera	Tenebrionidae	Eleodes armata	LeConte, 1851	Eleodes	armatus			Fagerlund, R.A.							R. Cunningham				1996-09-20	1996	9	20	264		9/20/1996					None
703102	UNM	MSBA		PreservedSpecimen	be2f3625-432e-4313-a4ad-b6e776d719f0	9230	2011-Import	Animalia	Arthropoda	Insecta	Coleoptera	Tenebrionidae	Eleodes	Eschscholtz, 1829	Eleodes				Fagerlund, R.A.	00/00/2002						R. Cunningham				1996-09-20	1996	9	20	264		9/20/1996					None
12621733	TAMU	ENTO		Preserved specimen	520a5b84-c2d4-48f6-8b6f-84a5aa6eddff	X1009631		Animalia	Arthropoda	Insecta	Coleoptera	Tenebrionidae	Eupsophulus castaneus	(Horn)	Eupsophulus	castaneus										Chamberlain, W. F.				1985-04-29	1985	4	29	119		04/29/1985	sand dunes												adult
12621734	TAMU	ENTO		Preserved specimen	f90b1a73-cd20-434f-961c-194ee2fc39c5	X1003841		Animalia	Arthropoda	Insecta	Coleoptera	Tenebrionidae	Eupsophulus castaneus	(Horn)	Eupsophulus	castaneus										Chamberlain, W. F.				1985-04-29	1985	4	29	119		04/29/1985	sand dunes												adult
12621735	TAMU	ENTO		Preserved specimen	348cca46-eb96-408b-ac27-bd8c2161a89f	X1004256		Animalia	Arthropoda	Insecta	Coleoptera	Tenebrionidae	Eupsophulus castaneus	(Horn)	Eupsophulus	castaneus										Chamberlain, W. F.				1985-04-29	1985	4	29	119		04/29/1985	sand dunes												adult
12621736	TAMU	ENTO		Preserved specimen	ed9e9417-5bf4-4eff-bd01-c897321d1f89	X1005026		Animalia	Arthropoda	Insecta	Coleoptera	Tenebrionidae	Eupsophulus castaneus	(Horn)	Eupsophulus	castaneus										Chamberlain, W. F.				1985-04-29	1985	4	29	119		04/29/1985	sand dunes												adult
12621737	TAMU	ENTO		Preserved specimen	27b5d364-8e3f-4404-9bb0-cb9716a5e42b	X1008661		Animalia	Arthropoda	Insecta	Coleoptera	Tenebrionidae	Eupsophulus castaneus	(Horn)	Eupsophulus	castaneus										Chamberlain, W. F.				1985-04-29	1985	4	29	119		04/29/1985	sand dunes												adult
12621738	TAMU	ENTO		Preserved specimen	2913032f-d248-477f-9ec9-615a58fd0d2a	X1001787		Animalia	Arthropoda	Insecta	Coleoptera	Tenebrionidae	Eupsophulus castaneus	(Horn)	Eupsophulus	castaneus										Chamberlain, W. F.				1985-04-29	1985	4	29	119		04/29/1985	sand dunes												adult
12621739	TAMU	ENTO		Preserved specimen	435b2f9f-dbf9-4f0f-a56a-1dd8fbe8dff1	X1009925		Animalia	Arthropoda	Insecta	Coleoptera	Tenebrionidae	Eupsophulus castaneus	(Horn)	Eupsophulus	castaneus										Chamberlain, W. F.				1985-04-29	1985	4	29	119		04/29/1985	sand dunes												adult
12621740	TAMU	ENTO		Preserved specimen	d37a5ef2-1448-4bed-81f5-d205a1d76241	X1010114		Animalia	Arthropoda	Insecta	Coleoptera	Tenebrionidae	Eupsophulus castaneus	(Horn)	Eupsophulus	castaneus										Chamberlain, W. F.				1985-04-29	1985	4	29	119		04/29/1985	sand dunes												adult
12621741	TAMU	ENTO		Preserved specimen	e115a1c7-c750-4e04-b94b-0f38b5c8cc39	X1010071		Animalia	Arthropoda	Insecta	Coleoptera	Tenebrionidae	Eupsophulus castaneus	(Horn)	Eupsophulus	castaneus										Chamberlain, W. F.				1985-04-29	1985	4	29	119		04/29/1985	sand dunes												adult
12621742	TAMU	ENTO		Preserved specimen	9831456a-14e7-40bb-87b5-cd627e4ce8d3	X1003947		Animalia	Arthropoda	Insecta	Coleoptera	Tenebrionidae	Eupsophulus castaneus	(Horn)	Eupsophulus	castaneus										Chamberlain, W. F.				1985-04-29	1985	4	29	119		04/29/1985	sand dunes												adult
12621743	TAMU	ENTO		Preserved specimen	98b09c9f-3aa1-4de9-9db7-a71aeab68575	X1010109		Animalia	Arthropoda	Insecta	Coleoptera	Tenebrionidae	Eupsophulus castaneus	(Horn)	Eupsophulus	castaneus										Chamberlain, W. F.				1985-04-29	1985	4	29	119		04/29/1985	sand dunes												adult
12621744	TAMU	ENTO		Preserved specimen	3cb306d7-c74a-447c-afee-428a260e39c6	X1006063		Animalia	Arthropoda	Insecta	Coleoptera	Tenebrionidae	Eupsophulus castaneus	(Horn)	Eupsophulus	castaneus										Chamberlain, W. F.				1985-04-29	1985	4	29	119		04/29/1985	sand dunes												adult
12621749	TAMU	ENTO		Preserved specimen	fb52d579-9472-431f-8925-3d66f1034d91	X0431461		Animalia	Arthropoda	Insecta	Coleoptera	Tenebrionidae	Chilometopon		Chilometopon											Chamberlain, W. F.				1985-04-29	1985	4	29	119		04/29/1985	sand dunes												adult
12621936	TAMU	ENTO		Preserved specimen	02414c87-0eb1-49ae-9174-96b3a21a3429	X1026352		Animalia	Arthropoda	Insecta	Coleoptera	Tenebrionidae	Asbolus laevis laevis	(LeConte)																1973-09-01	1973	9	1	244		09/01/1973													adult
12621937	TAMU	ENTO		Preserved specimen	81364049-f847-495c-ace6-3c500a299918	X1041482		Animalia	Arthropoda	Insecta	Coleoptera	Tenebrionidae	Eleodes armatus	LeConte, 1851	Eleodes	armatus														1980-09-17	1980	9	17	261		09/17/1980													adult
12639061	TAMU	ENTO		Preserved specimen	1b2e4aa8-459d-4f8e-87ac-00da70b136c3	X1014056		Animalia	Arthropoda	Insecta	Coleoptera	Tenebrionidae	Embaphion depressum	LeConte																1980-00-00	1980	0	0			09/1980													adult
12639062	TAMU	ENTO		Preserved specimen	3ef10156-a066-42ac-96d1-881bf03d4a08	X1014811		Animalia	Arthropoda	Insecta	Coleoptera	Tenebrionidae	Embaphion depressum	LeConte																1980-00-00	1980	0	0			09/1980													adult
12639066	TAMU	ENTO		Preserved specimen	4a821fff-e6b1-48a3-a42b-821e36a97bed	X1009304		Animalia	Arthropoda	Insecta	Coleoptera	Tenebrionidae	Telabis	Casey, 1890	Telabis															1979-00-00	1979	0	0			04/1979													adult
12639067	TAMU	ENTO		Preserved specimen	a018a16a-dc1f-4a7d-bfb3-f43054c51ded	X1009466		Animalia	Arthropoda	Insecta	Coleoptera	Tenebrionidae	Telabis	Casey, 1890	Telabis															1979-00-00	1979	0	0			10/1979													adult
12639072	TAMU	ENTO		Preserved specimen	8fcff825-2462-493e-86fc-d6e6ab76f9ae	X1067018		Animalia	Arthropoda	Insecta	Coleoptera	Tenebrionidae	Eusattus		Eusattus															1972-01-30	1972	1	30	30		01/30/1972													adult
12639075	TAMU	ENTO		Preserved specimen	65d3542d-2aee-4758-8882-3502974301e1	X1002077		Animalia	Arthropoda	Insecta	Coleoptera	Tenebrionidae	Araeoschizus costipennis	LeConte	Araeoschizus	costipennis										Lenczy, D.				1978-00-00	1978	0	0			09/1978													adult
12639076	TAMU	ENTO		Preserved specimen	a3ba7816-b7a5-4690-85d5-a737824a9bf9	X1016339		Animalia	Arthropoda	Insecta	Coleoptera	Tenebrionidae	Conibius gagates	(Horn, 1870)	Conibius	gagates										Lenczy, D.				1978-00-00	1978	0	0			09/1978													adult
12639077	TAMU	ENTO		Preserved specimen	02463cc9-859c-4998-92ce-3732b8d49aba	X1036349		Animalia	Arthropoda	Insecta	Coleoptera	Tenebrionidae	Conibius gagates	(Horn, 1870)	Conibius	gagates										Lenczy, D.				1978-00-00	1978	0	0			09/1978													adult
12639086	TAMU	ENTO		Preserved specimen	b94b26b3-1b93-4c8c-b727-80daef35a7ce	X1012882		Animalia	Arthropoda	Insecta	Coleoptera	Tenebrionidae	Conibius gagates	(Horn, 1870)	Conibius	gagates										Lenczy, R.				1978-00-00	1978	0	0			09/1978													adult
12639087	TAMU	ENTO		Preserved specimen	8e9d7524-5433-46c9-a5dc-3c069f557673	X1012952		Animalia	Arthropoda	Insecta	Coleoptera	Tenebrionidae	Conibius gagates	(Horn, 1870)	Conibius	gagates										Lenczy, R.				1978-00-00	1978	0	0			09/1978													adult
12639088	TAMU	ENTO		Preserved specimen	ef282939-a81f-4aaa-aae0-cb6e09b3e910	X1001631		Animalia	Arthropoda	Insecta	Coleoptera	Tenebrionidae	Araeoschizus costipennis	LeConte	Araeoschizus	costipennis										Lenczy, R.				1978-00-00	1978	0	0			09/1978													adult
12639101	TAMU	ENTO		Preserved specimen	9be44833-b9be-44cc-908f-b53e5655bd72	X1066147		Animalia	Arthropoda	Insecta	Coleoptera	Tenebrionidae	Edrotes		Edrotes											Marqua, D. G.				1972-03-26	1972	3	26	86		03/26/1972													adult
12639102	TAMU	ENTO		Preserved specimen	5414e76d-3d8f-4a6b-a667-61659e3015ed	X1067053		Animalia	Arthropoda	Insecta	Coleoptera	Tenebrionidae	Edrotes		Edrotes											Marqua, D. G.				1972-03-26	1972	3	26	86		03/26/1972													adult
12639120	TAMU	ENTO		Preserved specimen	f2639cab-6115-4f12-8077-5affdd311f75	X0430820		Animalia	Arthropoda	Insecta	Coleoptera	Tenebrionidae	Cryptoglossa		Cryptoglossa											Marqua, D. G.				1973-08-25	1973	8	25	237		08/25/1973													adult
12642789	TAMU	ENTO		Preserved specimen	1f49f73d-13ac-4aac-8915-a085a1b767c7	X1026027		Animalia	Arthropoda	Insecta	Coleoptera	Tenebrionidae	Edrotes arens	La Rivers, 1947	Edrotes	arens										Warner, W. B.				1988-03-05	1988	3	5	65		03/05/1988													adult
13143404	UA	UAIC		PreservedSpecimen	b11dc4af-f101-4601-8404-104dbf581c8d	UAIC1060243		Animalia	Arthropoda	Insecta	Coleoptera	Tenebrionidae	Telabis spp.
13143407	UA	UAIC		PreservedSpecimen	3df42320-d2b2-475a-828f-3ecc02a0cc45	UAIC1060246		Animalia	Arthropoda	Insecta	Coleoptera	Tenebrionidae	Telabis spp.
13143408	UA	UAIC		PreservedSpecimen	874a7a49-1a08-4983-87af-41abd90d4c88	UAIC1060247		Animalia	Arthropoda	Insecta	Coleoptera	Tenebrionidae	Telabis spp.
13143409	UA	UAIC		PreservedSpecimen	673c32db-c9f1-4327-bfa7-73b4435dceef	UAIC1060248		Animalia	Arthropoda	Insecta	Coleoptera	Tenebrionidae	Telabis spp.
13144503	UA	UAIC		PreservedSpecimen	ce8276f6-2f10-4b80-a319-d83d705d4b54	UAIC1063342		Animalia	Arthropoda	Insecta	Coleoptera	Tenebrionidae	Eleodes Eleodes armatus	LeConte
13144504	UA	UAIC		PreservedSpecimen	ea2f6222-1620-4f9c-8c3e-39d409fdbdf8	UAIC1063343		Animalia	Arthropoda	Insecta	Coleoptera	Tenebrionidae	Eleodes Eleodes armatus	LeConte
13146875	UA	UAIC		PreservedSpecimen	e72416f7-0387-4bf4-85e4-4192e69fe558	UAIC1065094		Animalia	Arthropoda	Insecta	Coleoptera	Tenebrionidae	Eleodes (Eleodes) amatus	LeConte
13146934	UA	UAIC		PreservedSpecimen	dab99287-8c35-4869-acc3-136c1b389efc	UAIC1065153		Animalia	Arthropoda	Insecta	Coleoptera	Tenebrionidae	Eleodes (Eleodes) amatus	LeConte
13146935	UA	UAIC		PreservedSpecimen	4a476aa0-e673-455e-aaad-aa8f3d968123	UAIC1065154		Animalia	Arthropoda	Insecta	Coleoptera	Tenebrionidae	Eleodes (Eleodes) amatus	LeConte
13146936	UA	UAIC		PreservedSpecimen	92bc9ea8-57da-4c0e-b411-25256adadfe5	UAIC1065155		Animalia	Arthropoda	Insecta	Coleoptera	Tenebrionidae	Eleodes (Eleodes) amatus	LeConte
13146937	UA	UAIC		PreservedSpecimen	34a0a11b-063b-4515-b7cb-a33a0c24bf6c	UAIC1065156		Animalia	Arthropoda	Insecta	Coleoptera	Tenebrionidae	Eleodes (Eleodes) amatus	LeConte
13149688	UA	UAIC		PreservedSpecimen	cb408158-e02c-4bcc-8683-50dfba2a3842	UAIC1053613		Animalia	Arthropoda	Insecta	Coleoptera	Tenebrionidae	Araeoschizus andrewsi	Papp	Araeoschizus	andrewsi
13149689	UA	UAIC		PreservedSpecimen	d454a725-94c8-42b9-9809-967b9b6f2c14	UAIC1053614		Animalia	Arthropoda	Insecta	Coleoptera	Tenebrionidae	Araeoschizus andrewsi	Papp	Araeoschizus	andrewsi
13149690	UA	UAIC		PreservedSpecimen	44bf8e4c-e737-439c-a65b-edda65c6c9dd	UAIC1053615		Animalia	Arthropoda	Insecta	Coleoptera	Tenebrionidae	Araeoschizus andrewsi	Papp	Araeoschizus	andrewsi
13149691	UA	UAIC		PreservedSpecimen	d826df07-080b-465e-b401-89bb0c8ca184	UAIC1053616		Animalia	Arthropoda	Insecta	Coleoptera	Tenebrionidae	Araeoschizus andrewsi	Papp	Araeoschizus	andrewsi
13149692	UA	UAIC		PreservedSpecimen	8d552605-1412-4d8c-a29a-b3217b2e2d4f	UAIC1053617		Animalia	Arthropoda	Insecta	Coleoptera	Tenebrionidae	Araeoschizus andrewsi	Papp	Araeoschizus	andrewsi
13149693	UA	UAIC		PreservedSpecimen	31b62310-e6fd-455e-949e-1e2fc0419f88	UAIC1053618		Animalia	Arthropoda	Insecta	Coleoptera	Tenebrionidae	Araeoschizus andrewsi	Papp	Araeoschizus	andrewsi
13149694	UA	UAIC		PreservedSpecimen	93cf8f9f-5353-449d-8480-e7f1eeb5b49a	UAIC1053619		Animalia	Arthropoda	Insecta	Coleoptera	Tenebrionidae	Araeoschizus andrewsi	Papp	Araeoschizus	andrewsi
13149695	UA	UAIC		PreservedSpecimen	4eff5708-d6fb-4950-a43a-858164bf2210	UAIC1053620		Animalia	Arthropoda	Insecta	Coleoptera	Tenebrionidae	Araeoschizus andrewsi	Papp	Araeoschizus	andrewsi
13149696	UA	UAIC		PreservedSpecimen	59c6f162-54f1-4c07-b820-7ea182c6c352	UAIC1053621		Animalia	Arthropoda	Insecta	Coleoptera	Tenebrionidae	Araeoschizus andrewsi	Papp	Araeoschizus	andrewsi
13149697	UA	UAIC		PreservedSpecimen	4d7aed71-e5c2-412d-aab0-773a0b8668a2	UAIC1053622		Animalia	Arthropoda	Insecta	Coleoptera	Tenebrionidae	Araeoschizus andrewsi	Papp	Araeoschizus	andrewsi
13149698	UA	UAIC		PreservedSpecimen	12387bb6-647e-4f40-9e41-1f6689fed292	UAIC1053623		Animalia	Arthropoda	Insecta	Coleoptera	Tenebrionidae	Araeoschizus andrewsi	Papp	Araeoschizus	andrewsi
13149699	UA	UAIC		PreservedSpecimen	25ad1b51-2977-47b7-aadd-fdacfb2be807	UAIC1053624		Animalia	Arthropoda	Insecta	Coleoptera	Tenebrionidae	Araeoschizus andrewsi	Papp	Araeoschizus	andrewsi
13149700	UA	UAIC		PreservedSpecimen	e35a58ac-b835-4832-8413-b46c59f94349	UAIC1053625		Animalia	Arthropoda	Insecta	Coleoptera	Tenebrionidae	Araeoschizus andrewsi	Papp	Araeoschizus	andrewsi
13149701	UA	UAIC		PreservedSpecimen	8a548b68-efd7-49e7-a74e-a79dbf03739f	UAIC1053626		Animalia	Arthropoda	Insecta	Coleoptera	Tenebrionidae	Araeoschizus andrewsi	Papp	Araeoschizus	andrewsi
13149702	UA	UAIC		PreservedSpecimen	f5087f0c-8eab-4134-b896-4f540b46c548	UAIC1053627		Animalia	Arthropoda	Insecta	Coleoptera	Tenebrionidae	Araeoschizus andrewsi	Papp	Araeoschizus	andrewsi
13149787	UA	UAIC		PreservedSpecimen	2081402e-d45a-4057-8224-901213da9859	UAIC1053712		Animalia	Arthropoda	Insecta	Coleoptera	Tenebrionidae	Araeoschizus hardyi	Papp	Araeoschizus	hardyi
13149851	UA	UAIC		PreservedSpecimen	b32cac02-f241-40d6-82d4-f8c17535a75a	UAIC1053777		Animalia	Arthropoda	Insecta	Coleoptera	Tenebrionidae	Araeoschizus wasbauerorum	Papp
13149960	UA	UAIC		PreservedSpecimen	7f2a645a-a09a-45d4-ba10-1deddd408686	UAIC1053886		Animalia	Arthropoda	Insecta	Coleoptera	Tenebrionidae	Asbolus laevis	LeConte, 1851	Asbolus	laevis
13149978	UA	UAIC		PreservedSpecimen	79d1840b-efe3-4012-b814-838047c03b04	UAIC1053904		Animalia	Arthropoda	Insecta	Coleoptera	Tenebrionidae	Asbolus laevis	LeConte, 1851	Asbolus	laevis
13149985	UA	UAIC		PreservedSpecimen	6ec81637-484d-47e2-bcbb-d55b0d316077	UAIC1053911		Animalia	Arthropoda	Insecta	Coleoptera	Tenebrionidae	Asbolus laevis	LeConte, 1851	Asbolus	laevis
13149990	UA	UAIC		PreservedSpecimen	c204d325-3145-40e0-8bb1-dbec529087c8	UAIC1053916		Animalia	Arthropoda	Insecta	Coleoptera	Tenebrionidae	Asbolus laevis	LeConte, 1851	Asbolus	laevis
13149993	UA	UAIC		PreservedSpecimen	f6588419-56a4-4707-98a9-34d48ab7f6aa	UAIC1053919		Animalia	Arthropoda	Insecta	Coleoptera	Tenebrionidae	Asbolus laevis	LeConte, 1851	Asbolus	laevis
13149994	UA	UAIC		PreservedSpecimen	c10dba11-3998-4be2-8aec-019c69877937	UAIC1053920		Animalia	Arthropoda	Insecta	Coleoptera	Tenebrionidae	Asbolus laevis	LeConte, 1851	Asbolus	laevis
13150089	UA	UAIC		PreservedSpecimen	20344bb2-d19c-42e3-a215-27cf849cacd1	UAIC1057015		Animalia	Arthropoda	Insecta	Coleoptera	Tenebrionidae	Asbolus verrucosus	Leconte, 1851	Asbolus	verrucosus
13150096	UA	UAIC		PreservedSpecimen	a1c62a70-5bf3-44fc-80df-a5561587a12c	UAIC1057022		Animalia	Arthropoda	Insecta	Coleoptera	Tenebrionidae	Asbolus verrucosus	Leconte, 1851	Asbolus	verrucosus
13150097	UA	UAIC		PreservedSpecimen	28d10d35-cc51-45e6-b563-7a93517fa60d	UAIC1057023		Animalia	Arthropoda	Insecta	Coleoptera	Tenebrionidae	Asbolus verrucosus	Leconte, 1851	Asbolus	verrucosus
13150098	UA	UAIC		PreservedSpecimen	3ff583a2-13e6-42df-98b5-6a03f827d353	UAIC1057024		Animalia	Arthropoda	Insecta	Coleoptera	Tenebrionidae	Asbolus verrucosus	Leconte, 1851	Asbolus	verrucosus
13150099	UA	UAIC		PreservedSpecimen	9e63c32b-3959-43a4-8779-0ae78d0d0bd4	UAIC1057025		Animalia	Arthropoda	Insecta	Coleoptera	Tenebrionidae	Asbolus verrucosus	Leconte, 1851	Asbolus	verrucosus
13150487	UA	UAIC		PreservedSpecimen	eedf1b65-e328-49e7-898c-c643f6e9e891	UAIC1057413		Animalia	Arthropoda	Insecta	Coleoptera	Tenebrionidae	Eusattus dilatatus	LeConte	Eusattus	dilatatus
13150488	UA	UAIC		PreservedSpecimen	5c248926-8039-4e1c-9954-b547a10fdead	UAIC1057414		Animalia	Arthropoda	Insecta	Coleoptera	Tenebrionidae	Eusattus dilatatus	LeConte	Eusattus	dilatatus
13150489	UA	UAIC		PreservedSpecimen	13b4d4f9-ef31-48a1-8707-e87b3c79bdbd	UAIC1057415		Animalia	Arthropoda	Insecta	Coleoptera	Tenebrionidae	Eusattus dilatatus	LeConte	Eusattus	dilatatus
13150491	UA	UAIC		PreservedSpecimen	29ad63c1-7aef-41c7-88fb-2c0a12958f17	UAIC1057417		Animalia	Arthropoda	Insecta	Coleoptera	Tenebrionidae	Eusattus dilatatus	LeConte	Eusattus	dilatatus
13151755	UA	UAIC		PreservedSpecimen	16e80469-8361-4934-a969-1cd3453e8676	UAIC1058681		Animalia	Arthropoda	Insecta	Coleoptera	Tenebrionidae	Eusophulus castaneus	(Horn)
13152515	UA	UAIC		PreservedSpecimen	40fdd82b-9738-4016-9a74-9ea4c4b90e1b	UAIC1059441		Animalia	Arthropoda	Insecta	Coleoptera	Tenebrionidae	Chilometopon abnorme	(Horn, 1870)	Chilometopon	abnorme
13152516	UA	UAIC		PreservedSpecimen	6741a956-367d-4b24-8c66-bcedf94da4ad	UAIC1059442		Animalia	Arthropoda	Insecta	Coleoptera	Tenebrionidae	Chilometopon abnorme	(Horn, 1870)	Chilometopon	abnorme
13152517	UA	UAIC		PreservedSpecimen	52f75c6d-e52b-4efc-86e0-1172d4645194	UAIC1059443		Animalia	Arthropoda	Insecta	Coleoptera	Tenebrionidae	Chilometopon abnorme	(Horn, 1870)	Chilometopon	abnorme
13152522	UA	UAIC		PreservedSpecimen	8c3e5423-8c34-4d09-b4f5-f419822cf6eb	UAIC1059448		Animalia	Arthropoda	Insecta	Coleoptera	Tenebrionidae	Chilometopon abnorme	(Horn, 1870)	Chilometopon	abnorme
13152523	UA	UAIC		PreservedSpecimen	fde811f7-58ef-48fa-a912-3814838a2da7	UAIC1059449		Animalia	Arthropoda	Insecta	Coleoptera	Tenebrionidae	Chilometopon abnorme	(Horn, 1870)	Chilometopon	abnorme
13152553	UA	UAIC		PreservedSpecimen	40ff5d97-4e8a-4720-97e8-1ccfac56c52f	UAIC1059479		Animalia	Arthropoda	Insecta	Coleoptera	Tenebrionidae	Chilometopon pallidum	Casey, 1890	Chilometopon	pallidum
13152555	UA	UAIC		PreservedSpecimen	14d1957f-d37f-44ef-87f1-294ba79a67da	UAIC1059481		Animalia	Arthropoda	Insecta	Coleoptera	Tenebrionidae	Chilometopon pallidum	Casey, 1890	Chilometopon	pallidum
13152557	UA	UAIC		PreservedSpecimen	64567fb2-2f64-47ba-8c22-c4652125bb1d	UAIC1059483		Animalia	Arthropoda	Insecta	Coleoptera	Tenebrionidae	Chilometopon pallidum	Casey, 1890	Chilometopon	pallidum
13152558	UA	UAIC		PreservedSpecimen	9d2297d0-1249-4af4-83f4-764727404f90	UAIC1059484		Animalia	Arthropoda	Insecta	Coleoptera	Tenebrionidae	Chilometopon pallidum	Casey, 1890	Chilometopon	pallidum
13152559	UA	UAIC		PreservedSpecimen	2fc56fae-d8c7-49de-9d90-6f2e0fe7fd49	UAIC1059485		Animalia	Arthropoda	Insecta	Coleoptera	Tenebrionidae	Chilometopon pallidum	Casey, 1890	Chilometopon	pallidum
13152560	UA	UAIC		PreservedSpecimen	28b83355-af33-459d-944a-9aba07d019f5	UAIC1059486		Animalia	Arthropoda	Insecta	Coleoptera	Tenebrionidae	Chilometopon pallidum	Casey, 1890	Chilometopon	pallidum
13152561	UA	UAIC		PreservedSpecimen	3394bd8d-b47f-44e8-b645-4cd81aa5fb5c	UAIC1059487		Animalia	Arthropoda	Insecta	Coleoptera	Tenebrionidae	Chilometopon pallidum	Casey, 1890	Chilometopon	pallidum
13152562	UA	UAIC		PreservedSpecimen	9f8ca960-cc47-462a-aaf2-e4d59d19053a	UAIC1059488		Animalia	Arthropoda	Insecta	Coleoptera	Tenebrionidae	Chilometopon pallidum	Casey, 1890	Chilometopon	pallidum
13152563	UA	UAIC		PreservedSpecimen	96d65b48-e488-4383-b341-7ccd23d42bf9	UAIC1059489		Animalia	Arthropoda	Insecta	Coleoptera	Tenebrionidae	Chilometopon pallidum	Casey, 1890	Chilometopon	pallidum
13152564	UA	UAIC		PreservedSpecimen	5928055c-86df-45f0-a1ea-cec451a10ee5	UAIC1059490		Animalia	Arthropoda	Insecta	Coleoptera	Tenebrionidae	Chilometopon pallidum	Casey, 1890	Chilometopon	pallidum
13152565	UA	UAIC		PreservedSpecimen	0730ae28-7702-4198-b7dd-aa3edb87fb81	UAIC1059491		Animalia	Arthropoda	Insecta	Coleoptera	Tenebrionidae	Chilometopon pallidum	Casey, 1890	Chilometopon	pallidum
13152566	UA	UAIC		PreservedSpecimen	69c05e60-5471-46ce-90a4-a50d0a701561	UAIC1059492		Animalia	Arthropoda	Insecta	Coleoptera	Tenebrionidae	Chilometopon pallidum	Casey, 1890	Chilometopon	pallidum
13152577	UA	UAIC		PreservedSpecimen	8ebb9330-33ec-4fa9-99e7-7236fbd3bf41	UAIC1059503		Animalia	Arthropoda	Insecta	Coleoptera	Tenebrionidae	Chilometopon pallidum	Casey, 1890	Chilometopon	pallidum
13152578	UA	UAIC		PreservedSpecimen	8270eaa7-0e5b-4097-ba70-7ae82cff5763	UAIC1059504		Animalia	Arthropoda	Insecta	Coleoptera	Tenebrionidae	Chilometopon pallidum	Casey, 1890	Chilometopon	pallidum
13152639	UA	UAIC		PreservedSpecimen	66a34f1e-f1dc-4f48-bef3-44e1e5fe2cca	UAIC1059565		Animalia	Arthropoda	Insecta	Coleoptera	Tenebrionidae	Edrotes arens	La Rivers, 1947	Edrotes	arens
13152640	UA	UAIC		PreservedSpecimen	dc8b22d6-2e0b-4cfc-9bca-afe1f403937e	UAIC1059566		Animalia	Arthropoda	Insecta	Coleoptera	Tenebrionidae	Edrotes arens	La Rivers, 1947	Edrotes	arens
13152644	UA	UAIC		PreservedSpecimen	7e00c8f4-d92e-43a2-86eb-e13d416d5b98	UAIC1059570		Animalia	Arthropoda	Insecta	Coleoptera	Tenebrionidae	Edrotes arens	La Rivers, 1947	Edrotes	arens
13152696	UA	UAIC		PreservedSpecimen	dec30a0a-678c-40d5-961f-fc69bbf9d7b6	UAIC1059622		Animalia	Arthropoda	Insecta	Coleoptera	Tenebrionidae	Edrotes ventricosus	LeConte, 1851	Edrotes	ventricosus
13152868	UA	UAIC		PreservedSpecimen	e366e3fb-dcd9-4e43-bc9a-863d00deb8c1	UAIC1059794		Animalia	Arthropoda	Insecta	Coleoptera	Tenebrionidae	Edrotes ventricosus	LeConte, 1851	Edrotes	ventricosus
13152869	UA	UAIC		PreservedSpecimen	aeeb4274-15e6-4e7f-879e-60e4c9891e4e	UAIC1059795		Animalia	Arthropoda	Insecta	Coleoptera	Tenebrionidae	Edrotes ventricosus	LeConte, 1851	Edrotes	ventricosus
13152870	UA	UAIC		PreservedSpecimen	941e6213-2ae1-4c2c-8e43-7551b20688ae	UAIC1059796		Animalia	Arthropoda	Insecta	Coleoptera	Tenebrionidae	Edrotes ventricosus	LeConte, 1851	Edrotes	ventricosus
13152871	UA	UAIC		PreservedSpecimen	bf32a7eb-b996-481a-b707-aae4efe7a0f3	UAIC1059797		Animalia	Arthropoda	Insecta	Coleoptera	Tenebrionidae	Edrotes ventricosus	LeConte, 1851	Edrotes	ventricosus
13671202	UA	UAIC		PreservedSpecimen	a013178f-3a6f-4d30-9fc9-c873cdf1c1e0	UAIC1061880		Animalia	Arthropoda	Insecta	Coleoptera	Tenebrionidae	Notibius puberulus	LeConte, 1851	Notibius	puberulus
13671513	UA	UAIC		PreservedSpecimen	93b4f619-d6c8-40bf-8555-6a246e114d80	UAIC1061879		Animalia	Arthropoda	Insecta	Coleoptera	Tenebrionidae	Notibius puberulus	LeConte, 1851	Notibius	puberulus
20925175	BYU	BYUC		PreservedSpecimen	0b86c971-3819-4eb8-babb-3d8e956fa035	BYUC065760		Animalia	Arthropoda	Insecta	Coleoptera	Tenebrionidae	Argoporis		Argoporis				A. Triplehorn							L.R. Gillogly				1941-03-21	1941	3	21	80
20928200	BYU	BYUC		PreservedSpecimen	998f7201-9553-4459-96ed-374eff879159	BYUC067633		Animalia	Arthropoda	Insecta	Coleoptera	Tenebrionidae	Asbolus verrucosus	Leconte, 1851	Asbolus	verrucosus										L.D. Moore				1953-07-30	1953	7	30	211
20928201	BYU	BYUC		PreservedSpecimen	46c06662-f08f-498b-ab3e-e1b9ce8aaad0	BYUC064348		Animalia	Arthropoda	Insecta	Coleoptera	Tenebrionidae	Asbolus verrucosus	Leconte, 1851	Asbolus	verrucosus										L.D. Moore				1953-07-30	1953	7	30	211
21169495	BYU	BYUC		PreservedSpecimen	af1dfa84-c923-4dfe-bb36-33f982966db9	BYUC061210		Animalia	Arthropoda	Insecta	Coleoptera	Tenebrionidae	Cryptoglossa verrucosus	(LeConte, 1851)	Cryptoglossa	verrucosus			A. H. B							S. W. Glamis				1988-06-21	1988	6	21	173
22419055	BYU	BYUC		PreservedSpecimen	91e05a14-a117-45eb-a014-35aa7ad06af5	BYUC075915		Animalia	Arthropoda	Insecta	Coleoptera	Tenebrionidae	Eusattus dilatatus	LeConte	Eusattus	dilatatus			C.A. Triplehorn	2007						L.D. Moore				1953-07-30	1953	7	30	211
25840274	BYU	BYUC		PreservedSpecimen	9d99c0e8-dfb0-4d21-8326-f3acff71523b	BYUC105504		Animalia	Arthropoda	Insecta	Coleoptera	Tenebrionidae	Centrioptera muricata	LeConte, 1851	Centrioptera	muricata										F.E. Blaisdell					1959	5	2	122			Salt on sea
13259727	C.A. Triplehorn Insect Collection, Ohio State University, Columb	Insects		PreservedSpecimen	urn:lsid:biosci.ohio-state.edu:osuc_occurrences:OSUC__266254	OSUC 266254		Animalia	Arthropoda	Insecta	Coleoptera	Tenebrionidae	Araeoschizus andrewsi	Papp	Araeoschizus	andrewsi			Papp, C. S.	2010										1979-04-04	1979	4	4	94		4 April 1979 - 24 April 1979													adult
13404861	C.A. Triplehorn Insect Collection, Ohio State University, Columb	Insects		PreservedSpecimen	urn:lsid:biosci.ohio-state.edu:osuc_occurrences:OSUC__452826	OSUC 452826		Animalia	Arthropoda	Insecta	Coleoptera	Tenebrionidae	Embaphion depressum						Triplehorn, C. A. (Charles A.)	1986						McCleve, S. (Scott) & Jump, P. (Peter)				1981-05-28	1981	5	28	148		28 May 1981		dunes											adult
16786004	C.A. Triplehorn Insect Collection, Ohio State University, Columb	Insects		PreservedSpecimen	urn:lsid:biosci.ohio-state.edu:osuc_occurrences:OSUC__590639	OSUC 590639		Animalia	Arthropoda	Insecta	Coleoptera	Tenebrionidae	Eleodes armatus	LeConte, 1851	Eleodes	armatus			Triplehorn, C. A. (Charles A.)	1986						McCleve, S. (Scott) & Jump, F.				1981-05-28	1981	5	28	148		28 May 1981		dunes											adult
16786008	C.A. Triplehorn Insect Collection, Ohio State University, Columb	Insects		PreservedSpecimen	urn:lsid:biosci.ohio-state.edu:osuc_occurrences:OSUC__590643	OSUC 590643		Animalia	Arthropoda	Insecta	Coleoptera	Tenebrionidae	Eleodes armatus	LeConte, 1851	Eleodes	armatus			Triplehorn, C. A. (Charles A.)	1986						McCleve, S. (Scott) & Jump, F.				1981-05-28	1981	5	28	148		28 May 1981		dunes											adult
16786009	C.A. Triplehorn Insect Collection, Ohio State University, Columb	Insects		PreservedSpecimen	urn:lsid:biosci.ohio-state.edu:osuc_occurrences:OSUC__590644	OSUC 590644		Animalia	Arthropoda	Insecta	Coleoptera	Tenebrionidae	Eleodes armatus	LeConte, 1851	Eleodes	armatus			Triplehorn, C. A. (Charles A.)	1986						McCleve, S. (Scott) & Jump, F.				1981-05-28	1981	5	28	148		28 May 1981		dunes											adult
16786010	C.A. Triplehorn Insect Collection, Ohio State University, Columb	Insects		PreservedSpecimen	urn:lsid:biosci.ohio-state.edu:osuc_occurrences:OSUC__590645	OSUC 590645		Animalia	Arthropoda	Insecta	Coleoptera	Tenebrionidae	Eleodes armatus	LeConte, 1851	Eleodes	armatus			Triplehorn, C. A. (Charles A.)	1986						McCleve, S. (Scott) & Jump, F.				1981-05-28	1981	5	28	148		28 May 1981		dunes											adult
16786011	C.A. Triplehorn Insect Collection, Ohio State University, Columb	Insects		PreservedSpecimen	urn:lsid:biosci.ohio-state.edu:osuc_occurrences:OSUC__590646	OSUC 590646		Animalia	Arthropoda	Insecta	Coleoptera	Tenebrionidae	Eleodes armatus	LeConte, 1851	Eleodes	armatus			Triplehorn, C. A. (Charles A.)	1986						McCleve, S. (Scott) & Jump, F.				1981-05-28	1981	5	28	148		28 May 1981		dunes											adult
16786012	C.A. Triplehorn Insect Collection, Ohio State University, Columb	Insects		PreservedSpecimen	urn:lsid:biosci.ohio-state.edu:osuc_occurrences:OSUC__590647	OSUC 590647		Animalia	Arthropoda	Insecta	Coleoptera	Tenebrionidae	Eleodes armatus	LeConte, 1851	Eleodes	armatus			Triplehorn, C. A. (Charles A.)	1986						McCleve, S. (Scott) & Jump, F.				1981-05-28	1981	5	28	148		28 May 1981		dunes											adult
16786013	C.A. Triplehorn Insect Collection, Ohio State University, Columb	Insects		PreservedSpecimen	urn:lsid:biosci.ohio-state.edu:osuc_occurrences:OSUC__590648	OSUC 590648		Animalia	Arthropoda	Insecta	Coleoptera	Tenebrionidae	Eleodes armatus	LeConte, 1851	Eleodes	armatus			Triplehorn, C. A. (Charles A.)	2015						Huether, M. & DelConte, D.				2006-02-16	2006	2	16	47		16 February 2006													adult
16786014	C.A. Triplehorn Insect Collection, Ohio State University, Columb	Insects		PreservedSpecimen	urn:lsid:biosci.ohio-state.edu:osuc_occurrences:OSUC__590649	OSUC 590649		Animalia	Arthropoda	Insecta	Coleoptera	Tenebrionidae	Eleodes armatus	LeConte, 1851	Eleodes	armatus			Triplehorn, C. A. (Charles A.)	1986						McCleve, S. (Scott) & Jump, F.				1981-05-28	1981	5	28	148		28 May 1981		dunes											adult
16786015	C.A. Triplehorn Insect Collection, Ohio State University, Columb	Insects		PreservedSpecimen	urn:lsid:biosci.ohio-state.edu:osuc_occurrences:OSUC__590650	OSUC 590650		Animalia	Arthropoda	Insecta	Coleoptera	Tenebrionidae	Eleodes armatus	LeConte, 1851	Eleodes	armatus			Triplehorn, C. A. (Charles A.)	1986						McCleve, S. (Scott) & Jump, F.				1981-05-28	1981	5	28	148		28 May 1981		dunes											adult
16786021	C.A. Triplehorn Insect Collection, Ohio State University, Columb	Insects		PreservedSpecimen	urn:lsid:biosci.ohio-state.edu:osuc_occurrences:OSUC__590656	OSUC 590656		Animalia	Arthropoda	Insecta	Coleoptera	Tenebrionidae	Eleodes armatus	LeConte, 1851	Eleodes	armatus			Triplehorn, C. A. (Charles A.)	1986						McCleve, S. (Scott) & Jump, F.				1981-05-28	1981	5	28	148		28 May 1981		dunes											adult
16786027	C.A. Triplehorn Insect Collection, Ohio State University, Columb	Insects		PreservedSpecimen	urn:lsid:biosci.ohio-state.edu:osuc_occurrences:OSUC__590662	OSUC 590662		Animalia	Arthropoda	Insecta	Coleoptera	Tenebrionidae	Eleodes armatus	LeConte, 1851	Eleodes	armatus				2015						Huether, M. & DelConte, D.				2006-02-16	2006	2	16	47		16 February 2006													adult
21332038	C.A. Triplehorn Insect Collection, Ohio State University, Columb	Insects		PreservedSpecimen	urn:lsid:biosci.ohio-state.edu:osuc_occurrences:OSUC__620525	OSUC 620525		Animalia	Arthropoda	Insecta	Coleoptera	Tenebrionidae	Eupsophulus castaneus	(Horn)	Eupsophulus	castaneus			Triplehorn, C. A. (Charles A.)	2006						Huether, J.				2004-04-18	2004	4	18	109		18 April 2004													adult
21332039	C.A. Triplehorn Insect Collection, Ohio State University, Columb	Insects		PreservedSpecimen	urn:lsid:biosci.ohio-state.edu:osuc_occurrences:OSUC__620526	OSUC 620526		Animalia	Arthropoda	Insecta	Coleoptera	Tenebrionidae	Eupsophulus castaneus	(Horn)	Eupsophulus	castaneus			Triplehorn, C. A. (Charles A.)	2006						Huether, J.				2004-04-18	2004	4	18	109		18 April 2004													adult
30326989	C.A. Triplehorn Insect Collection, Ohio State University, Columb	Insects		PreservedSpecimen	urn:lsid:biosci.ohio-state.edu:osuc_occurrences:OSUC__654573	OSUC 654573		Animalia	Arthropoda	Insecta	Coleoptera	Tenebrionidae	Araeoschizus andrewsi	Papp	Araeoschizus	andrewsi			Papp, C. S.	2017										1979-04-09	1979	4	9	99		9 April 1979 - 24 April 1979													adult
30326990	C.A. Triplehorn Insect Collection, Ohio State University, Columb	Insects		PreservedSpecimen	urn:lsid:biosci.ohio-state.edu:osuc_occurrences:OSUC__654574	OSUC 654574		Animalia	Arthropoda	Insecta	Coleoptera	Tenebrionidae	Araeoschizus andrewsi	Papp	Araeoschizus	andrewsi			Papp, C. S.	2017										1979-04-09	1979	4	9	99		9 April 1979 - 24 April 1979													adult
30326991	C.A. Triplehorn Insect Collection, Ohio State University, Columb	Insects		PreservedSpecimen	urn:lsid:biosci.ohio-state.edu:osuc_occurrences:OSUC__654575	OSUC 654575		Animalia	Arthropoda	Insecta	Coleoptera	Tenebrionidae	Araeoschizus andrewsi	Papp	Araeoschizus	andrewsi			Papp, C. S.	2017										1979-04-09	1979	4	9	99		9 April 1979 - 24 April 1979													adult
30327449	C.A. Triplehorn Insect Collection, Ohio State University, Columb	Insects		PreservedSpecimen	urn:lsid:biosci.ohio-state.edu:osuc_occurrences:OSUC__655131	OSUC 655131		Animalia	Arthropoda	Insecta	Coleoptera	Tenebrionidae	Asbolus laevis	LeConte, 1851	Asbolus	laevis			Triplehorn, C. A. (Charles A.)	1986						McCleve, S. (Scott) & Jump, P. (Peter)				1981-05-28	1981	5	28	148		28 May 1981		dunes											adult
30327450	C.A. Triplehorn Insect Collection, Ohio State University, Columb	Insects		PreservedSpecimen	urn:lsid:biosci.ohio-state.edu:osuc_occurrences:OSUC__655132	OSUC 655132		Animalia	Arthropoda	Insecta	Coleoptera	Tenebrionidae	Asbolus laevis	LeConte, 1851	Asbolus	laevis			Triplehorn, C. A. (Charles A.)	1986						McCleve, S. (Scott) & Jump, P. (Peter)				1981-05-28	1981	5	28	148		28 May 1981		dunes											adult
30327451	C.A. Triplehorn Insect Collection, Ohio State University, Columb	Insects		PreservedSpecimen	urn:lsid:biosci.ohio-state.edu:osuc_occurrences:OSUC__655133	OSUC 655133		Animalia	Arthropoda	Insecta	Coleoptera	Tenebrionidae	Asbolus laevis	LeConte, 1851	Asbolus	laevis			Triplehorn, C. A. (Charles A.)	1986						McCleve, S. (Scott) & Jump, P. (Peter)				1981-05-28	1981	5	28	148		28 May 1981		dunes											adult
30327452	C.A. Triplehorn Insect Collection, Ohio State University, Columb	Insects		PreservedSpecimen	urn:lsid:biosci.ohio-state.edu:osuc_occurrences:OSUC__655134	OSUC 655134		Animalia	Arthropoda	Insecta	Coleoptera	Tenebrionidae	Asbolus laevis	LeConte, 1851	Asbolus	laevis			Triplehorn, C. A. (Charles A.)	1986						McCleve, S. (Scott) & Jump, P. (Peter)				1981-05-28	1981	5	28	148		28 May 1981		dunes											adult
30327453	C.A. Triplehorn Insect Collection, Ohio State University, Columb	Insects		PreservedSpecimen	urn:lsid:biosci.ohio-state.edu:osuc_occurrences:OSUC__655135	OSUC 655135		Animalia	Arthropoda	Insecta	Coleoptera	Tenebrionidae	Asbolus laevis	LeConte, 1851	Asbolus	laevis			Triplehorn, C. A. (Charles A.)	1986						McCleve, S. (Scott) & Jump, P. (Peter)				1981-05-28	1981	5	28	148		28 May 1981		dunes											adult
30327454	C.A. Triplehorn Insect Collection, Ohio State University, Columb	Insects		PreservedSpecimen	urn:lsid:biosci.ohio-state.edu:osuc_occurrences:OSUC__655136	OSUC 655136		Animalia	Arthropoda	Insecta	Coleoptera	Tenebrionidae	Asbolus laevis	LeConte, 1851	Asbolus	laevis			Triplehorn, C. A. (Charles A.)	1986						McCleve, S. (Scott) & Jump, P. (Peter)				1981-05-28	1981	5	28	148		28 May 1981		dunes											adult
30327455	C.A. Triplehorn Insect Collection, Ohio State University, Columb	Insects		PreservedSpecimen	urn:lsid:biosci.ohio-state.edu:osuc_occurrences:OSUC__655137	OSUC 655137		Animalia	Arthropoda	Insecta	Coleoptera	Tenebrionidae	Asbolus laevis	LeConte, 1851	Asbolus	laevis			Triplehorn, C. A. (Charles A.)	1986						McCleve, S. (Scott) & Jump, P. (Peter)				1981-05-28	1981	5	28	148		28 May 1981		dunes											adult
30327459	C.A. Triplehorn Insect Collection, Ohio State University, Columb	Insects		PreservedSpecimen	urn:lsid:biosci.ohio-state.edu:osuc_occurrences:OSUC__655141	OSUC 655141		Animalia	Arthropoda	Insecta	Coleoptera	Tenebrionidae	Asbolus laevis	LeConte, 1851	Asbolus	laevis				2017						Huether, J.				2004-04-18	2004	4	18	109		18 April 2004													adult
30327474	C.A. Triplehorn Insect Collection, Ohio State University, Columb	Insects		PreservedSpecimen	urn:lsid:biosci.ohio-state.edu:osuc_occurrences:OSUC__655156	OSUC 655156		Animalia	Arthropoda	Insecta	Coleoptera	Tenebrionidae	Asbolus laevis	LeConte, 1851	Asbolus	laevis				2017						Huether, J.				2004-04-18	2004	4	18	109		18 April 2004													adult
30327479	C.A. Triplehorn Insect Collection, Ohio State University, Columb	Insects		PreservedSpecimen	urn:lsid:biosci.ohio-state.edu:osuc_occurrences:OSUC__655161	OSUC 655161		Animalia	Arthropoda	Insecta	Coleoptera	Tenebrionidae	Asbolus laevis	LeConte, 1851	Asbolus	laevis				2017						Huether, J.				2004-04-18	2004	4	18	109		18 April 2004													adult
30327480	C.A. Triplehorn Insect Collection, Ohio State University, Columb	Insects		PreservedSpecimen	urn:lsid:biosci.ohio-state.edu:osuc_occurrences:OSUC__655162	OSUC 655162		Animalia	Arthropoda	Insecta	Coleoptera	Tenebrionidae	Asbolus laevis	LeConte, 1851	Asbolus	laevis				2017						Huether, J.				2004-04-18	2004	4	18	109		18 April 2004													adult
30327481	C.A. Triplehorn Insect Collection, Ohio State University, Columb	Insects		PreservedSpecimen	urn:lsid:biosci.ohio-state.edu:osuc_occurrences:OSUC__655163	OSUC 655163		Animalia	Arthropoda	Insecta	Coleoptera	Tenebrionidae	Asbolus laevis	LeConte, 1851	Asbolus	laevis				2017						Duff, R. W.				1973-04-29	1973	4	29	119		29 April 1973													adult
30327482	C.A. Triplehorn Insect Collection, Ohio State University, Columb	Insects		PreservedSpecimen	urn:lsid:biosci.ohio-state.edu:osuc_occurrences:OSUC__655164	OSUC 655164		Animalia	Arthropoda	Insecta	Coleoptera	Tenebrionidae	Asbolus laevis	LeConte, 1851	Asbolus	laevis				2017						Duff, R. W.				1973-04-29	1973	4	29	119		29 April 1973													adult
30327483	C.A. Triplehorn Insect Collection, Ohio State University, Columb	Insects		PreservedSpecimen	urn:lsid:biosci.ohio-state.edu:osuc_occurrences:OSUC__655165	OSUC 655165		Animalia	Arthropoda	Insecta	Coleoptera	Tenebrionidae	Asbolus laevis	LeConte, 1851	Asbolus	laevis				2017						Duff, R. W.				1973-04-29	1973	4	29	119		29 April 1973													adult
30327484	C.A. Triplehorn Insect Collection, Ohio State University, Columb	Insects		PreservedSpecimen	urn:lsid:biosci.ohio-state.edu:osuc_occurrences:OSUC__655166	OSUC 655166		Animalia	Arthropoda	Insecta	Coleoptera	Tenebrionidae	Asbolus laevis	LeConte, 1851	Asbolus	laevis				2017						Duff, R. W.				1973-04-29	1973	4	29	119		29 April 1973													adult
30327486	C.A. Triplehorn Insect Collection, Ohio State University, Columb	Insects		PreservedSpecimen	urn:lsid:biosci.ohio-state.edu:osuc_occurrences:OSUC__655168	OSUC 655168		Animalia	Arthropoda	Insecta	Coleoptera	Tenebrionidae	Asbolus laevis	LeConte, 1851	Asbolus	laevis				2017						Campo, F. O.				2002-10-16	2002	10	16	289		16 October 2002													adult
30327487	C.A. Triplehorn Insect Collection, Ohio State University, Columb	Insects		PreservedSpecimen	urn:lsid:biosci.ohio-state.edu:osuc_occurrences:OSUC__655169	OSUC 655169		Animalia	Arthropoda	Insecta	Coleoptera	Tenebrionidae	Asbolus laevis	LeConte, 1851	Asbolus	laevis			Triplehorn, C. A. (Charles A.)	1986						McCleve, S. (Scott) & Jump, P. (Peter)				1981-05-28	1981	5	28	148		28 May 1981		dunes											adult
30327488	C.A. Triplehorn Insect Collection, Ohio State University, Columb	Insects		PreservedSpecimen	urn:lsid:biosci.ohio-state.edu:osuc_occurrences:OSUC__655170	OSUC 655170		Animalia	Arthropoda	Insecta	Coleoptera	Tenebrionidae	Asbolus laevis	LeConte, 1851	Asbolus	laevis			Triplehorn, C. A. (Charles A.)	1986						McCleve, S. (Scott) & Jump, P. (Peter)				1981-05-28	1981	5	28	148		28 May 1981		dunes											adult
30327489	C.A. Triplehorn Insect Collection, Ohio State University, Columb	Insects		PreservedSpecimen	urn:lsid:biosci.ohio-state.edu:osuc_occurrences:OSUC__655171	OSUC 655171		Animalia	Arthropoda	Insecta	Coleoptera	Tenebrionidae	Asbolus laevis	LeConte, 1851	Asbolus	laevis			Triplehorn, C. A. (Charles A.)	1986						McCleve, S. (Scott) & Jump, P. (Peter)				1981-05-28	1981	5	28	148		28 May 1981		dunes											adult
30327490	C.A. Triplehorn Insect Collection, Ohio State University, Columb	Insects		PreservedSpecimen	urn:lsid:biosci.ohio-state.edu:osuc_occurrences:OSUC__655172	OSUC 655172		Animalia	Arthropoda	Insecta	Coleoptera	Tenebrionidae	Asbolus laevis	LeConte, 1851	Asbolus	laevis			Triplehorn, C. A. (Charles A.)	1986						McCleve, S. (Scott) & Jump, P. (Peter)				1981-05-28	1981	5	28	148		28 May 1981		dunes											adult
30327491	C.A. Triplehorn Insect Collection, Ohio State University, Columb	Insects		PreservedSpecimen	urn:lsid:biosci.ohio-state.edu:osuc_occurrences:OSUC__655173	OSUC 655173		Animalia	Arthropoda	Insecta	Coleoptera	Tenebrionidae	Asbolus laevis	LeConte, 1851	Asbolus	laevis			Triplehorn, C. A. (Charles A.)	1986						McCleve, S. (Scott) & Jump, P. (Peter)				1981-05-28	1981	5	28	148		28 May 1981		dunes											adult
30327492	C.A. Triplehorn Insect Collection, Ohio State University, Columb	Insects		PreservedSpecimen	urn:lsid:biosci.ohio-state.edu:osuc_occurrences:OSUC__655174	OSUC 655174		Animalia	Arthropoda	Insecta	Coleoptera	Tenebrionidae	Asbolus laevis	LeConte, 1851	Asbolus	laevis			Triplehorn, C. A. (Charles A.)	1986						McCleve, S. (Scott) & Jump, P. (Peter)				1981-05-28	1981	5	28	148		28 May 1981		dunes											adult
30327493	C.A. Triplehorn Insect Collection, Ohio State University, Columb	Insects		PreservedSpecimen	urn:lsid:biosci.ohio-state.edu:osuc_occurrences:OSUC__655175	OSUC 655175		Animalia	Arthropoda	Insecta	Coleoptera	Tenebrionidae	Asbolus laevis	LeConte, 1851	Asbolus	laevis			Triplehorn, C. A. (Charles A.)	1986						McCleve, S. (Scott) & Jump, P. (Peter)				1981-05-28	1981	5	28	148		28 May 1981		dunes											adult
30327494	C.A. Triplehorn Insect Collection, Ohio State University, Columb	Insects		PreservedSpecimen	urn:lsid:biosci.ohio-state.edu:osuc_occurrences:OSUC__655176	OSUC 655176		Animalia	Arthropoda	Insecta	Coleoptera	Tenebrionidae	Asbolus laevis	LeConte, 1851	Asbolus	laevis			Triplehorn, C. A. (Charles A.)	1986						McCleve, S. (Scott) & Jump, P. (Peter)				1981-05-28	1981	5	28	148		28 May 1981		dunes											adult
30327495	C.A. Triplehorn Insect Collection, Ohio State University, Columb	Insects		PreservedSpecimen	urn:lsid:biosci.ohio-state.edu:osuc_occurrences:OSUC__655177	OSUC 655177		Animalia	Arthropoda	Insecta	Coleoptera	Tenebrionidae	Asbolus laevis	LeConte, 1851	Asbolus	laevis			Triplehorn, C. A. (Charles A.)	1986						McCleve, S. (Scott) & Jump, P. (Peter)				1981-05-28	1981	5	28	148		28 May 1981		dunes											adult
30327496	C.A. Triplehorn Insect Collection, Ohio State University, Columb	Insects		PreservedSpecimen	urn:lsid:biosci.ohio-state.edu:osuc_occurrences:OSUC__655178	OSUC 655178		Animalia	Arthropoda	Insecta	Coleoptera	Tenebrionidae	Asbolus laevis	LeConte, 1851	Asbolus	laevis			Triplehorn, C. A. (Charles A.)	1986						McCleve, S. (Scott) & Jump, P. (Peter)				1981-05-28	1981	5	28	148		28 May 1981		dunes											adult
30327497	C.A. Triplehorn Insect Collection, Ohio State University, Columb	Insects		PreservedSpecimen	urn:lsid:biosci.ohio-state.edu:osuc_occurrences:OSUC__655179	OSUC 655179		Animalia	Arthropoda	Insecta	Coleoptera	Tenebrionidae	Asbolus laevis	LeConte, 1851	Asbolus	laevis			Triplehorn, C. A. (Charles A.)	1986						McCleve, S. (Scott) & Jump, P. (Peter)				1981-05-28	1981	5	28	148		28 May 1981		dunes											adult
30327498	C.A. Triplehorn Insect Collection, Ohio State University, Columb	Insects		PreservedSpecimen	urn:lsid:biosci.ohio-state.edu:osuc_occurrences:OSUC__655180	OSUC 655180		Animalia	Arthropoda	Insecta	Coleoptera	Tenebrionidae	Asbolus laevis	LeConte, 1851	Asbolus	laevis			Triplehorn, C. A. (Charles A.)	1986						McCleve, S. (Scott) & Jump, P. (Peter)				1981-05-28	1981	5	28	148		28 May 1981		dunes											adult
30327499	C.A. Triplehorn Insect Collection, Ohio State University, Columb	Insects		PreservedSpecimen	urn:lsid:biosci.ohio-state.edu:osuc_occurrences:OSUC__655181	OSUC 655181		Animalia	Arthropoda	Insecta	Coleoptera	Tenebrionidae	Asbolus laevis	LeConte, 1851	Asbolus	laevis			Triplehorn, C. A. (Charles A.)	1986						McCleve, S. (Scott) & Jump, P. (Peter)				1981-05-28	1981	5	28	148		28 May 1981		dunes											adult
30327500	C.A. Triplehorn Insect Collection, Ohio State University, Columb	Insects		PreservedSpecimen	urn:lsid:biosci.ohio-state.edu:osuc_occurrences:OSUC__655182	OSUC 655182		Animalia	Arthropoda	Insecta	Coleoptera	Tenebrionidae	Asbolus laevis	LeConte, 1851	Asbolus	laevis			Triplehorn, C. A. (Charles A.)	1986						McCleve, S. (Scott) & Jump, P. (Peter)				1981-05-28	1981	5	28	148		28 May 1981		dunes											adult
30327501	C.A. Triplehorn Insect Collection, Ohio State University, Columb	Insects		PreservedSpecimen	urn:lsid:biosci.ohio-state.edu:osuc_occurrences:OSUC__655183	OSUC 655183		Animalia	Arthropoda	Insecta	Coleoptera	Tenebrionidae	Asbolus laevis	LeConte, 1851	Asbolus	laevis			Triplehorn, C. A. (Charles A.)	1986						McCleve, S. (Scott) & Jump, P. (Peter)				1981-05-28	1981	5	28	148		28 May 1981		dunes											adult
30327502	C.A. Triplehorn Insect Collection, Ohio State University, Columb	Insects		PreservedSpecimen	urn:lsid:biosci.ohio-state.edu:osuc_occurrences:OSUC__655184	OSUC 655184		Animalia	Arthropoda	Insecta	Coleoptera	Tenebrionidae	Asbolus laevis	LeConte, 1851	Asbolus	laevis			Triplehorn, C. A. (Charles A.)	1986						McCleve, S. (Scott) & Jump, P. (Peter)				1981-05-28	1981	5	28	148		28 May 1981		dunes											adult
30327503	C.A. Triplehorn Insect Collection, Ohio State University, Columb	Insects		PreservedSpecimen	urn:lsid:biosci.ohio-state.edu:osuc_occurrences:OSUC__655185	OSUC 655185		Animalia	Arthropoda	Insecta	Coleoptera	Tenebrionidae	Asbolus laevis	LeConte, 1851	Asbolus	laevis			Triplehorn, C. A. (Charles A.)	1986						McCleve, S. (Scott) & Jump, P. (Peter)				1981-05-28	1981	5	28	148		28 May 1981		dunes											adult
30327505	C.A. Triplehorn Insect Collection, Ohio State University, Columb	Insects		PreservedSpecimen	urn:lsid:biosci.ohio-state.edu:osuc_occurrences:OSUC__655187	OSUC 655187		Animalia	Arthropoda	Insecta	Coleoptera	Tenebrionidae	Asbolus laevis	LeConte, 1851	Asbolus	laevis			Triplehorn, C. A. (Charles A.)	1986						McCleve, S. (Scott) & Jump, P. (Peter)				1981-05-28	1981	5	28	148		28 May 1981		dunes											adult
30327506	C.A. Triplehorn Insect Collection, Ohio State University, Columb	Insects		PreservedSpecimen	urn:lsid:biosci.ohio-state.edu:osuc_occurrences:OSUC__655188	OSUC 655188		Animalia	Arthropoda	Insecta	Coleoptera	Tenebrionidae	Asbolus laevis	LeConte, 1851	Asbolus	laevis			Triplehorn, C. A. (Charles A.)	1986						McCleve, S. (Scott) & Jump, P. (Peter)				1981-05-28	1981	5	28	148		28 May 1981		dunes											adult
30327508	C.A. Triplehorn Insect Collection, Ohio State University, Columb	Insects		PreservedSpecimen	urn:lsid:biosci.ohio-state.edu:osuc_occurrences:OSUC__655190	OSUC 655190		Animalia	Arthropoda	Insecta	Coleoptera	Tenebrionidae	Asbolus laevis	LeConte, 1851	Asbolus	laevis				2017						Campo, F. O.				2002-10-16	2002	10	16	289		16 October 2002													adult
30327509	C.A. Triplehorn Insect Collection, Ohio State University, Columb	Insects		PreservedSpecimen	urn:lsid:biosci.ohio-state.edu:osuc_occurrences:OSUC__655191	OSUC 655191		Animalia	Arthropoda	Insecta	Coleoptera	Tenebrionidae	Asbolus laevis	LeConte, 1851	Asbolus	laevis			Triplehorn, C. A. (Charles A.)	1990						McCleve, S. (Scott) & Jump, P. (Peter)				1981-05-28	1981	5	28	148		28 May 1981		dunes											adult
30327510	C.A. Triplehorn Insect Collection, Ohio State University, Columb	Insects		PreservedSpecimen	urn:lsid:biosci.ohio-state.edu:osuc_occurrences:OSUC__655192	OSUC 655192		Animalia	Arthropoda	Insecta	Coleoptera	Tenebrionidae	Asbolus laevis	LeConte, 1851	Asbolus	laevis			Triplehorn, C. A. (Charles A.)	1990						McCleve, S. (Scott) & Jump, P. (Peter)				1981-05-28	1981	5	28	148		28 May 1981		dunes											adult
30327511	C.A. Triplehorn Insect Collection, Ohio State University, Columb	Insects		PreservedSpecimen	urn:lsid:biosci.ohio-state.edu:osuc_occurrences:OSUC__655193	OSUC 655193		Animalia	Arthropoda	Insecta	Coleoptera	Tenebrionidae	Asbolus laevis	LeConte, 1851	Asbolus	laevis			Triplehorn, C. A. (Charles A.)	1990						McCleve, S. (Scott) & Jump, P. (Peter)				1981-05-28	1981	5	28	148		28 May 1981		dunes											adult
30327512	C.A. Triplehorn Insect Collection, Ohio State University, Columb	Insects		PreservedSpecimen	urn:lsid:biosci.ohio-state.edu:osuc_occurrences:OSUC__655194	OSUC 655194		Animalia	Arthropoda	Insecta	Coleoptera	Tenebrionidae	Asbolus laevis	LeConte, 1851	Asbolus	laevis			Triplehorn, C. A. (Charles A.)	1990						McCleve, S. (Scott) & Jump, P. (Peter)				1981-05-28	1981	5	28	148		28 May 1981		dunes											adult
30327513	C.A. Triplehorn Insect Collection, Ohio State University, Columb	Insects		PreservedSpecimen	urn:lsid:biosci.ohio-state.edu:osuc_occurrences:OSUC__655195	OSUC 655195		Animalia	Arthropoda	Insecta	Coleoptera	Tenebrionidae	Asbolus laevis	LeConte, 1851	Asbolus	laevis			Triplehorn, C. A. (Charles A.)	1990						McCleve, S. (Scott) & Jump, P. (Peter)				1981-05-28	1981	5	28	148		28 May 1981		dunes											adult
30327514	C.A. Triplehorn Insect Collection, Ohio State University, Columb	Insects		PreservedSpecimen	urn:lsid:biosci.ohio-state.edu:osuc_occurrences:OSUC__655196	OSUC 655196		Animalia	Arthropoda	Insecta	Coleoptera	Tenebrionidae	Asbolus laevis	LeConte, 1851	Asbolus	laevis			Triplehorn, C. A. (Charles A.)	1990						McCleve, S. (Scott) & Jump, P. (Peter)				1981-05-28	1981	5	28	148		28 May 1981		dunes											adult
30327518	C.A. Triplehorn Insect Collection, Ohio State University, Columb	Insects		PreservedSpecimen	urn:lsid:biosci.ohio-state.edu:osuc_occurrences:OSUC__655200	OSUC 655200		Animalia	Arthropoda	Insecta	Coleoptera	Tenebrionidae	Cryptoglossa laevis	(LeConte, 1851)	Cryptoglossa	laevis			Triplehorn	1960						Knull, D. J. (Dorothy Johnson) & Knull, J. N. (Josef Nissley)				1946-05-20	1946	5	20	140		20 May 1946													adult
30327519	C.A. Triplehorn Insect Collection, Ohio State University, Columb	Insects		PreservedSpecimen	urn:lsid:biosci.ohio-state.edu:osuc_occurrences:OSUC__655201	OSUC 655201		Animalia	Arthropoda	Insecta	Coleoptera	Tenebrionidae	Cryptoglossa laevis	(LeConte, 1851)	Cryptoglossa	laevis			Triplehorn	1960						Knull, D. J. (Dorothy Johnson) & Knull, J. N. (Josef Nissley)				1952-06-26	1952	6	26	178		26 June 1952													adult
30327521	C.A. Triplehorn Insect Collection, Ohio State University, Columb	Insects		PreservedSpecimen	urn:lsid:biosci.ohio-state.edu:osuc_occurrences:OSUC__655203	OSUC 655203		Animalia	Arthropoda	Insecta	Coleoptera	Tenebrionidae	Cryptoglossa laevis	(LeConte, 1851)	Cryptoglossa	laevis			Spilman, T. J. (Theodore J.)	1959						Knull, D. J. (Dorothy Johnson) & Knull, J. N. (Josef Nissley)				1952-06-26	1952	6	26	178		26 June 1952													adult
30327522	C.A. Triplehorn Insect Collection, Ohio State University, Columb	Insects		PreservedSpecimen	urn:lsid:biosci.ohio-state.edu:osuc_occurrences:OSUC__655204	OSUC 655204		Animalia	Arthropoda	Insecta	Coleoptera	Tenebrionidae	Cryptoglossa laevis	(LeConte, 1851)	Cryptoglossa	laevis			Spilman, T. J. (Theodore J.)	1959						Knull, D. J. (Dorothy Johnson) & Knull, J. N. (Josef Nissley)				1952-06-26	1952	6	26	178		26 June 1952													adult
30327523	C.A. Triplehorn Insect Collection, Ohio State University, Columb	Insects		PreservedSpecimen	urn:lsid:biosci.ohio-state.edu:osuc_occurrences:OSUC__655205	OSUC 655205		Animalia	Arthropoda	Insecta	Coleoptera	Tenebrionidae	Cryptoglossa laevis	(LeConte, 1851)	Cryptoglossa	laevis			Spilman, T. J. (Theodore J.)	1959						Knull, D. J. (Dorothy Johnson) & Knull, J. N. (Josef Nissley)				1946-05-20	1946	5	20	140		20 May 1946													adult
30327535	C.A. Triplehorn Insect Collection, Ohio State University, Columb	Insects		PreservedSpecimen	urn:lsid:biosci.ohio-state.edu:osuc_occurrences:OSUC__655217	OSUC 655217		Animalia	Arthropoda	Insecta	Coleoptera	Tenebrionidae	Asbolus laevis	LeConte, 1851	Asbolus	laevis				2017										1940-07-31	1940	7	31	213		31 July 1940													adult
30327536	C.A. Triplehorn Insect Collection, Ohio State University, Columb	Insects		PreservedSpecimen	urn:lsid:biosci.ohio-state.edu:osuc_occurrences:OSUC__655218	OSUC 655218		Animalia	Arthropoda	Insecta	Coleoptera	Tenebrionidae	Cryptoglossa laevis laevis						Triplehorn, C. A. (Charles A.)	1970										1963-03-02	1963	3	2	61		2 March 1963													adult
30327537	C.A. Triplehorn Insect Collection, Ohio State University, Columb	Insects		PreservedSpecimen	urn:lsid:biosci.ohio-state.edu:osuc_occurrences:OSUC__655219	OSUC 655219		Animalia	Arthropoda	Insecta	Coleoptera	Tenebrionidae	Cryptoglossa laevis laevis							2017						Mayhew, W. W.				1960-10-15	1960	10	15	289		15 October 1960													adult
30327538	C.A. Triplehorn Insect Collection, Ohio State University, Columb	Insects		PreservedSpecimen	urn:lsid:biosci.ohio-state.edu:osuc_occurrences:OSUC__655220	OSUC 655220		Animalia	Arthropoda	Insecta	Coleoptera	Tenebrionidae	Cryptoglossa laevis laevis							2017						Mayhew, W. W.				1961-04-15	1961	4	15	105		15 April 1961		sand dune											adult
30327539	C.A. Triplehorn Insect Collection, Ohio State University, Columb	Insects		PreservedSpecimen	urn:lsid:biosci.ohio-state.edu:osuc_occurrences:OSUC__655221	OSUC 655221		Animalia	Arthropoda	Insecta	Coleoptera	Tenebrionidae	Cryptoglossa laevis laevis							2017						Mayhew, W. W.				1960-10-15	1960	10	15	289		15 October 1960													adult
30327540	C.A. Triplehorn Insect Collection, Ohio State University, Columb	Insects		PreservedSpecimen	urn:lsid:biosci.ohio-state.edu:osuc_occurrences:OSUC__655222	OSUC 655222		Animalia	Arthropoda	Insecta	Coleoptera	Tenebrionidae	Cryptoglossa laevis laevis						Triplehorn, C. A. (Charles A.)	1970										1963-03-02	1963	3	2	61		2 March 1963													adult
30327541	C.A. Triplehorn Insect Collection, Ohio State University, Columb	Insects		PreservedSpecimen	urn:lsid:biosci.ohio-state.edu:osuc_occurrences:OSUC__655223	OSUC 655223		Animalia	Arthropoda	Insecta	Coleoptera	Tenebrionidae	Cryptoglossa laevis laevis							2017						Fisher, E. & Sullivan, P.				1971-04-07	1971	4	7	97		7 April 1971													adult
30327543	C.A. Triplehorn Insect Collection, Ohio State University, Columb	Insects		PreservedSpecimen	urn:lsid:biosci.ohio-state.edu:osuc_occurrences:OSUC__655225	OSUC 655225		Animalia	Arthropoda	Insecta	Coleoptera	Tenebrionidae	Cryptoglossa laevis laevis							2017						Fisher, E. & Sullivan, P.				1971-04-07	1971	4	7	97		7 April 1971													adult
30327544	C.A. Triplehorn Insect Collection, Ohio State University, Columb	Insects		PreservedSpecimen	urn:lsid:biosci.ohio-state.edu:osuc_occurrences:OSUC__655226	OSUC 655226		Animalia	Arthropoda	Insecta	Coleoptera	Tenebrionidae	Cryptoglossa laevis laevis							2017						Fisher, E. & Sullivan, P.				1971-04-07	1971	4	7	97		7 April 1971													adult
30327545	C.A. Triplehorn Insect Collection, Ohio State University, Columb	Insects		PreservedSpecimen	urn:lsid:biosci.ohio-state.edu:osuc_occurrences:OSUC__655227	OSUC 655227		Animalia	Arthropoda	Insecta	Coleoptera	Tenebrionidae	Cryptoglossa laevis laevis							2017						Fisher, E. & Sullivan, P.				1971-04-07	1971	4	7	97		7 April 1971													adult
30327546	C.A. Triplehorn Insect Collection, Ohio State University, Columb	Insects		PreservedSpecimen	urn:lsid:biosci.ohio-state.edu:osuc_occurrences:OSUC__655228	OSUC 655228		Animalia	Arthropoda	Insecta	Coleoptera	Tenebrionidae	Cryptoglossa laevis laevis							2017						Fisher, E. & Sullivan, P.				1971-04-07	1971	4	7	97		7 April 1971													adult
30327548	C.A. Triplehorn Insect Collection, Ohio State University, Columb	Insects		PreservedSpecimen	urn:lsid:biosci.ohio-state.edu:osuc_occurrences:OSUC__655230	OSUC 655230		Animalia	Arthropoda	Insecta	Coleoptera	Tenebrionidae	Cryptoglossa laevis laevis						Triplehorn, C. A. (Charles A.)	1970										1963-03-02	1963	3	2	61		2 March 1963													adult
30327559	C.A. Triplehorn Insect Collection, Ohio State University, Columb	Insects		PreservedSpecimen	urn:lsid:biosci.ohio-state.edu:osuc_occurrences:OSUC__655241	OSUC 655241		Animalia	Arthropoda	Insecta	Coleoptera	Tenebrionidae	Asbolus laevis	LeConte, 1851	Asbolus	laevis				2017						Wappes, J. E. (James E.)				1977-08-19	1977	8	19	231		19 August 1977													adult
30327715	C.A. Triplehorn Insect Collection, Ohio State University, Columb	Insects		PreservedSpecimen	urn:lsid:biosci.ohio-state.edu:osuc_occurrences:OSUC__655397	OSUC 655397		Animalia	Arthropoda	Insecta	Coleoptera	Tenebrionidae	Cryptoglossa laevis papillosa						Triplehorn, C. A. (Charles A.)	1963						Knull, D. J. (Dorothy Johnson) & Knull, J. N. (Josef Nissley)				1941-05-17	1941	5	17	137		17 May 1941													adult
30328506	C.A. Triplehorn Insect Collection, Ohio State University, Columb	Insects		PreservedSpecimen	urn:lsid:biosci.ohio-state.edu:osuc_occurrences:OSUC__657360	OSUC 657360		Animalia	Arthropoda	Insecta	Coleoptera	Tenebrionidae	Chilometopon abnorme	(Horn, 1870)	Chilometopon	abnorme				2017						Nelson, G. H.				1984-09-16	1984	9	16	260		16 September 1984									Croton wigginsii				adult
20867512	CAS	ENT		PreservedSpecimen	8293321	8293321		Animalia	Arthropoda	Insecta	Coleoptera	Tenebrionidae	Tenebrionidae	Latreille, 1802												Derham Giuliani				1974-04-17	1974	4	17	107		DMY: 17-4-1974		sand dunes											adult
20867513	CAS	ENT		PreservedSpecimen	8293322	8293322		Animalia	Arthropoda	Insecta	Coleoptera	Tenebrionidae	Tenebrionidae	Latreille, 1802												Derham Giuliani				1974-04-17	1974	4	17	107		DMY: 17-4-1974		sand dunes											adult
20867514	CAS	ENT		PreservedSpecimen	8293323	8293323		Animalia	Arthropoda	Insecta	Coleoptera	Tenebrionidae	Tenebrionidae	Latreille, 1802												Derham Giuliani				1974-04-17	1974	4	17	107		DMY: 17-4-1974		sand dunes											adult
20867515	CAS	ENT		PreservedSpecimen	8293324	8293324		Animalia	Arthropoda	Insecta	Coleoptera	Tenebrionidae	Tenebrionidae	Latreille, 1802												Derham Giuliani				1974-04-17	1974	4	17	107		DMY: 17-4-1974		sand dunes											adult
20867516	CAS	ENT		PreservedSpecimen	8293325	8293325		Animalia	Arthropoda	Insecta	Coleoptera	Tenebrionidae	Tenebrionidae	Latreille, 1802												Derham Giuliani				1974-04-17	1974	4	17	107		DMY: 17-4-1974		sand dunes											adult
20867517	CAS	ENT		PreservedSpecimen	8293326	8293326		Animalia	Arthropoda	Insecta	Coleoptera	Tenebrionidae	Tenebrionidae	Latreille, 1802												Derham Giuliani				1974-04-17	1974	4	17	107		DMY: 17-4-1974		sand dunes											adult
20867518	CAS	ENT		PreservedSpecimen	8293327	8293327		Animalia	Arthropoda	Insecta	Coleoptera	Tenebrionidae	Tenebrionidae	Latreille, 1802												Derham Giuliani				1974-04-17	1974	4	17	107		DMY: 17-4-1974		sand dunes											adult
20867519	CAS	ENT		PreservedSpecimen	8293328	8293328		Animalia	Arthropoda	Insecta	Coleoptera	Tenebrionidae	Tenebrionidae	Latreille, 1802												Derham Giuliani				1974-04-17	1974	4	17	107		DMY: 17-4-1974		sand dunes											adult
20867520	CAS	ENT		PreservedSpecimen	8293329	8293329		Animalia	Arthropoda	Insecta	Coleoptera	Tenebrionidae	Tenebrionidae	Latreille, 1802												Erik L. Klee				1978-06-05	1978	6	5	156		DMY: 5-6-1978													adult
24927581	CAS	ENT		PreservedSpecimen	8324176	8324176		Animalia	Arthropoda	Insecta	Coleoptera	Tenebrionidae	Tenebrionidae	Latreille, 1802												J. K. Drew				1961-09-04	1961	9	4	247		DMY: 4-9-1961													adult
24927588	CAS	ENT		PreservedSpecimen	8324169	8324169		Animalia	Arthropoda	Insecta	Coleoptera	Tenebrionidae	Tenebrionidae	Latreille, 1802												Edward P. Van Duzee				1924-08-21	1924	8	21	234		DMY: 21-8-1924	labeled as Fort Yuma												adult
24927589	CAS	ENT		PreservedSpecimen	8324168	8324168		Animalia	Arthropoda	Insecta	Coleoptera	Tenebrionidae	Tenebrionidae	Latreille, 1802												Edward P. Van Duzee				1924-08-21	1924	8	21	234		DMY: 21-8-1924	labeled as Fort Yuma												adult
24933540	CAS	ENT		PreservedSpecimen	8317198	8317198		Animalia	Arthropoda	Insecta	Coleoptera	Tenebrionidae	Telabis serrata													Rolf L. Aalbu				1977-09-23	1977	9	23	266		DMY: 23-9-1977		sand dunes											adult
24933541	CAS	ENT		PreservedSpecimen	8317197	8317197		Animalia	Arthropoda	Insecta	Coleoptera	Tenebrionidae	Telabis serrata													Rolf L. Aalbu				1977-09-23	1977	9	23	266		DMY: 23-9-1977		sand dunes											adult
24953048	CAS	ENT		PreservedSpecimen	8294498	8294498		Animalia	Arthropoda	Insecta	Coleoptera	Tenebrionidae	Edrotes		Edrotes											R. McPeak; B. Latch				1991-04-06	1991	4	6	96		DMY: 6-4-1991													adult
24953049	CAS	ENT		PreservedSpecimen	8294497	8294497		Animalia	Arthropoda	Insecta	Coleoptera	Tenebrionidae	Edrotes		Edrotes											R. McPeak; B. Latch				1991-04-06	1991	4	6	96		DMY: 6-4-1991													adult
24953050	CAS	ENT		PreservedSpecimen	8294496	8294496		Animalia	Arthropoda	Insecta	Coleoptera	Tenebrionidae	Edrotes		Edrotes											R. McPeak; B. Latch				1991-04-06	1991	4	6	96		DMY: 6-4-1991													adult
24953051	CAS	ENT		PreservedSpecimen	8294495	8294495		Animalia	Arthropoda	Insecta	Coleoptera	Tenebrionidae	Edrotes		Edrotes											R. McPeak; B. Latch				1991-04-06	1991	4	6	96		DMY: 6-4-1991													adult
24953052	CAS	ENT		PreservedSpecimen	8294494	8294494		Animalia	Arthropoda	Insecta	Coleoptera	Tenebrionidae	Edrotes		Edrotes											R. McPeak; B. Latch				1991-04-06	1991	4	6	96		DMY: 6-4-1991													adult
24953053	CAS	ENT		PreservedSpecimen	8294493	8294493		Animalia	Arthropoda	Insecta	Coleoptera	Tenebrionidae	Edrotes		Edrotes											Derham Giuliani				1974-04-17	1974	4	17	107		DMY: 17-4-1974		sand dunes											adult
24953054	CAS	ENT		PreservedSpecimen	8294492	8294492		Animalia	Arthropoda	Insecta	Coleoptera	Tenebrionidae	Edrotes		Edrotes											Derham Giuliani				1974-04-17	1974	4	17	107		DMY: 17-4-1974		sand dunes											adult
24953055	CAS	ENT		PreservedSpecimen	8294491	8294491		Animalia	Arthropoda	Insecta	Coleoptera	Tenebrionidae	Edrotes		Edrotes											Derham Giuliani				1974-04-17	1974	4	17	107		DMY: 17-4-1974		sand dunes											adult
24953056	CAS	ENT		PreservedSpecimen	8294490	8294490		Animalia	Arthropoda	Insecta	Coleoptera	Tenebrionidae	Edrotes		Edrotes											Derham Giuliani				1974-04-17	1974	4	17	107		DMY: 17-4-1974		sand dunes											adult
24953057	CAS	ENT		PreservedSpecimen	8294489	8294489		Animalia	Arthropoda	Insecta	Coleoptera	Tenebrionidae	Edrotes		Edrotes											Derham Giuliani				1974-04-17	1974	4	17	107		DMY: 17-4-1974		sand dunes											adult
24953058	CAS	ENT		PreservedSpecimen	8294488	8294488		Animalia	Arthropoda	Insecta	Coleoptera	Tenebrionidae	Edrotes		Edrotes											Derham Giuliani				1974-04-17	1974	4	17	107		DMY: 17-4-1974		sand dunes											adult
24953059	CAS	ENT		PreservedSpecimen	8294487	8294487		Animalia	Arthropoda	Insecta	Coleoptera	Tenebrionidae	Edrotes		Edrotes											Derham Giuliani				1974-04-17	1974	4	17	107		DMY: 17-4-1974		sand dunes											adult
24953060	CAS	ENT		PreservedSpecimen	8294486	8294486		Animalia	Arthropoda	Insecta	Coleoptera	Tenebrionidae	Edrotes		Edrotes											Derham Giuliani				1974-04-17	1974	4	17	107		DMY: 17-4-1974		sand dunes											adult
24953061	CAS	ENT		PreservedSpecimen	8294485	8294485		Animalia	Arthropoda	Insecta	Coleoptera	Tenebrionidae	Edrotes		Edrotes											Derham Giuliani				1974-04-17	1974	4	17	107		DMY: 17-4-1974		sand dunes											adult
24953062	CAS	ENT		PreservedSpecimen	8294484	8294484		Animalia	Arthropoda	Insecta	Coleoptera	Tenebrionidae	Edrotes		Edrotes											R. W. Potts; E. R. Potts				1974-06-09	1974	6	9	160		DMY: 9-6-1974 - DMY: 11-6-1974		sand dunes											adult
24953063	CAS	ENT		PreservedSpecimen	8294483	8294483		Animalia	Arthropoda	Insecta	Coleoptera	Tenebrionidae	Edrotes		Edrotes											R. W. Potts; E. R. Potts				1973-05-08	1973	5	8	128		DMY: 8-5-1973 - DMY: 10-5-1973		sand dunes											adult
24953064	CAS	ENT		PreservedSpecimen	8294482	8294482		Animalia	Arthropoda	Insecta	Coleoptera	Tenebrionidae	Edrotes		Edrotes											R. W. Potts; E. R. Potts				1972-04-07	1972	4	7	98		DMY: 7-4-1972 - DMY: 9-4-1972		sand dunes											adult
24953065	CAS	ENT		PreservedSpecimen	8294481	8294481		Animalia	Arthropoda	Insecta	Coleoptera	Tenebrionidae	Edrotes		Edrotes											R. W. Potts; E. R. Potts				1972-04-07	1972	4	7	98		DMY: 7-4-1972 - DMY: 9-4-1972		sand dunes											adult
24953067	CAS	ENT		PreservedSpecimen	8294479	8294479		Animalia	Arthropoda	Insecta	Coleoptera	Tenebrionidae	Edrotes		Edrotes											William D. Shepard				1991-04-20	1991	4	20	110		DMY: 20-4-1991													adult
24953068	CAS	ENT		PreservedSpecimen	8294478	8294478		Animalia	Arthropoda	Insecta	Coleoptera	Tenebrionidae	Edrotes		Edrotes											William D. Shepard				1991-04-20	1991	4	20	110		DMY: 20-4-1991													adult
24953069	CAS	ENT		PreservedSpecimen	8294477	8294477		Animalia	Arthropoda	Insecta	Coleoptera	Tenebrionidae	Edrotes		Edrotes											William D. Shepard				1991-04-14	1991	4	14	104		DMY: 14-4-1991													adult
24953070	CAS	ENT		PreservedSpecimen	8294476	8294476		Animalia	Arthropoda	Insecta	Coleoptera	Tenebrionidae	Edrotes		Edrotes											Ernest R. Tinkham				1957-06-08	1957	6	8	159		DMY: 8-6-1957													adult
24953071	CAS	ENT		PreservedSpecimen	8294475	8294475		Animalia	Arthropoda	Insecta	Coleoptera	Tenebrionidae	Edrotes		Edrotes											Ernest R. Tinkham				1952-05-05	1952	5	5	126		DMY: 5-5-1952													adult
24953072	CAS	ENT		PreservedSpecimen	8294474	8294474		Animalia	Arthropoda	Insecta	Coleoptera	Tenebrionidae	Edrotes		Edrotes											Ernest R. Tinkham				1952-05-05	1952	5	5	126		DMY: 5-5-1952													adult
24953351	CAS	ENT		PreservedSpecimen	8294195	8294195		Animalia	Arthropoda	Insecta	Coleoptera	Tenebrionidae	Edrotes ventricosus	LeConte, 1851	Edrotes	ventricosus										Elbert L. Sleeper				1962-03-29	1962	3	29	88		DMY: 29-3-1962	labeled as Gray's												adult
24953352	CAS	ENT		PreservedSpecimen	8294194	8294194		Animalia	Arthropoda	Insecta	Coleoptera	Tenebrionidae	Edrotes ventricosus	LeConte, 1851	Edrotes	ventricosus										Eric M. Fisher; Pat Sullivan				1971-04-17	1971	4	17	107		DMY: 17-4-1971													adult
24953353	CAS	ENT		PreservedSpecimen	8294193	8294193		Animalia	Arthropoda	Insecta	Coleoptera	Tenebrionidae	Edrotes ventricosus	LeConte, 1851	Edrotes	ventricosus										Eric M. Fisher; Pat Sullivan				1971-04-17	1971	4	17	107		DMY: 17-4-1971													adult
24953354	CAS	ENT		PreservedSpecimen	8294192	8294192		Animalia	Arthropoda	Insecta	Coleoptera	Tenebrionidae	Edrotes ventricosus	LeConte, 1851	Edrotes	ventricosus										Eric M. Fisher; Pat Sullivan				1971-04-17	1971	4	17	107		DMY: 17-4-1971													adult
24953355	CAS	ENT		PreservedSpecimen	8294191	8294191		Animalia	Arthropoda	Insecta	Coleoptera	Tenebrionidae	Edrotes ventricosus	LeConte, 1851	Edrotes	ventricosus										Eric M. Fisher; Pat Sullivan				1971-04-17	1971	4	17	107		DMY: 17-4-1971													adult
24953356	CAS	ENT		PreservedSpecimen	8294190	8294190		Animalia	Arthropoda	Insecta	Coleoptera	Tenebrionidae	Edrotes ventricosus	LeConte, 1851	Edrotes	ventricosus										Eric M. Fisher; Pat Sullivan				1971-04-17	1971	4	17	107		DMY: 17-4-1971													adult
24953357	CAS	ENT		PreservedSpecimen	8294189	8294189		Animalia	Arthropoda	Insecta	Coleoptera	Tenebrionidae	Edrotes ventricosus	LeConte, 1851	Edrotes	ventricosus										Eric M. Fisher; Pat Sullivan				1971-04-17	1971	4	17	107		DMY: 17-4-1971													adult
24953358	CAS	ENT		PreservedSpecimen	8294188	8294188		Animalia	Arthropoda	Insecta	Coleoptera	Tenebrionidae	Edrotes ventricosus	LeConte, 1851	Edrotes	ventricosus										Eric M. Fisher; Pat Sullivan				1971-04-17	1971	4	17	107		DMY: 17-4-1971													adult
24953359	CAS	ENT		PreservedSpecimen	8294187	8294187		Animalia	Arthropoda	Insecta	Coleoptera	Tenebrionidae	Edrotes ventricosus	LeConte, 1851	Edrotes	ventricosus										Eric M. Fisher; Pat Sullivan				1971-04-17	1971	4	17	107		DMY: 17-4-1971													adult
24953360	CAS	ENT		PreservedSpecimen	8294186	8294186		Animalia	Arthropoda	Insecta	Coleoptera	Tenebrionidae	Edrotes ventricosus	LeConte, 1851	Edrotes	ventricosus										Eric M. Fisher; Pat Sullivan				1971-04-17	1971	4	17	107		DMY: 17-4-1971													adult
24953361	CAS	ENT		PreservedSpecimen	8294185	8294185		Animalia	Arthropoda	Insecta	Coleoptera	Tenebrionidae	Edrotes ventricosus	LeConte, 1851	Edrotes	ventricosus										Eric M. Fisher; Pat Sullivan				1971-04-17	1971	4	17	107		DMY: 17-4-1971													adult
24953362	CAS	ENT		PreservedSpecimen	8294184	8294184		Animalia	Arthropoda	Insecta	Coleoptera	Tenebrionidae	Edrotes ventricosus	LeConte, 1851	Edrotes	ventricosus										Eric M. Fisher; Pat Sullivan				1971-04-17	1971	4	17	107		DMY: 17-4-1971													adult
24953363	CAS	ENT		PreservedSpecimen	8294183	8294183		Animalia	Arthropoda	Insecta	Coleoptera	Tenebrionidae	Edrotes ventricosus	LeConte, 1851	Edrotes	ventricosus										Eric M. Fisher; Pat Sullivan				1971-04-17	1971	4	17	107		DMY: 17-4-1971													adult
24953364	CAS	ENT		PreservedSpecimen	8294182	8294182		Animalia	Arthropoda	Insecta	Coleoptera	Tenebrionidae	Edrotes ventricosus	LeConte, 1851	Edrotes	ventricosus										Eric M. Fisher; Pat Sullivan				1971-04-17	1971	4	17	107		DMY: 17-4-1971													adult
24953365	CAS	ENT		PreservedSpecimen	8294181	8294181		Animalia	Arthropoda	Insecta	Coleoptera	Tenebrionidae	Edrotes ventricosus	LeConte, 1851	Edrotes	ventricosus										Eric M. Fisher; Pat Sullivan				1971-04-17	1971	4	17	107		DMY: 17-4-1971													adult
24953366	CAS	ENT		PreservedSpecimen	8294180	8294180		Animalia	Arthropoda	Insecta	Coleoptera	Tenebrionidae	Edrotes ventricosus	LeConte, 1851	Edrotes	ventricosus										Eric M. Fisher; Pat Sullivan				1971-04-17	1971	4	17	107		DMY: 17-4-1971													adult
24953367	CAS	ENT		PreservedSpecimen	8294179	8294179		Animalia	Arthropoda	Insecta	Coleoptera	Tenebrionidae	Edrotes ventricosus	LeConte, 1851	Edrotes	ventricosus										Eric M. Fisher; Pat Sullivan				1971-04-17	1971	4	17	107		DMY: 17-4-1971													adult
24953368	CAS	ENT		PreservedSpecimen	8294178	8294178		Animalia	Arthropoda	Insecta	Coleoptera	Tenebrionidae	Edrotes ventricosus	LeConte, 1851	Edrotes	ventricosus										Eric M. Fisher; Pat Sullivan				1971-04-17	1971	4	17	107		DMY: 17-4-1971													adult
24953369	CAS	ENT		PreservedSpecimen	8294177	8294177		Animalia	Arthropoda	Insecta	Coleoptera	Tenebrionidae	Edrotes ventricosus	LeConte, 1851	Edrotes	ventricosus										Eric M. Fisher; Pat Sullivan				1971-04-17	1971	4	17	107		DMY: 17-4-1971													adult
24953370	CAS	ENT		PreservedSpecimen	8294176	8294176		Animalia	Arthropoda	Insecta	Coleoptera	Tenebrionidae	Edrotes ventricosus	LeConte, 1851	Edrotes	ventricosus										Eric M. Fisher; Pat Sullivan				1971-04-17	1971	4	17	107		DMY: 17-4-1971													adult
24953371	CAS	ENT		PreservedSpecimen	8294175	8294175		Animalia	Arthropoda	Insecta	Coleoptera	Tenebrionidae	Edrotes ventricosus	LeConte, 1851	Edrotes	ventricosus										Eric M. Fisher; Pat Sullivan				1971-04-17	1971	4	17	107		DMY: 17-4-1971													adult
24953372	CAS	ENT		PreservedSpecimen	8294174	8294174		Animalia	Arthropoda	Insecta	Coleoptera	Tenebrionidae	Edrotes ventricosus	LeConte, 1851	Edrotes	ventricosus										Eric M. Fisher; Pat Sullivan				1971-04-17	1971	4	17	107		DMY: 17-4-1971													adult
24953373	CAS	ENT		PreservedSpecimen	8294173	8294173		Animalia	Arthropoda	Insecta	Coleoptera	Tenebrionidae	Edrotes ventricosus	LeConte, 1851	Edrotes	ventricosus										Eric M. Fisher; Pat Sullivan				1971-04-17	1971	4	17	107		DMY: 17-4-1971													adult
24953374	CAS	ENT		PreservedSpecimen	8294172	8294172		Animalia	Arthropoda	Insecta	Coleoptera	Tenebrionidae	Edrotes ventricosus	LeConte, 1851	Edrotes	ventricosus										Eric M. Fisher; Pat Sullivan				1971-04-17	1971	4	17	107		DMY: 17-4-1971													adult
24953377	CAS	ENT		PreservedSpecimen	8294169	8294169		Animalia	Arthropoda	Insecta	Coleoptera	Tenebrionidae	Edrotes ventricosus	LeConte, 1851	Edrotes	ventricosus										Willard H. Nutting, Jr.				1974-05-02	1974	5	2	122		DMY: 2-5-1974													adult
24953378	CAS	ENT		PreservedSpecimen	8294168	8294168		Animalia	Arthropoda	Insecta	Coleoptera	Tenebrionidae	Edrotes ventricosus	LeConte, 1851	Edrotes	ventricosus										Willard H. Nutting, Jr.				1974-05-02	1974	5	2	122		DMY: 2-5-1974													adult
24953379	CAS	ENT		PreservedSpecimen	8294167	8294167		Animalia	Arthropoda	Insecta	Coleoptera	Tenebrionidae	Edrotes ventricosus	LeConte, 1851	Edrotes	ventricosus										Willard H. Nutting, Jr.				1974-05-02	1974	5	2	122		DMY: 2-5-1974													adult
24953380	CAS	ENT		PreservedSpecimen	8294166	8294166		Animalia	Arthropoda	Insecta	Coleoptera	Tenebrionidae	Edrotes ventricosus	LeConte, 1851	Edrotes	ventricosus										Willard H. Nutting, Jr.				1974-05-02	1974	5	2	122		DMY: 2-5-1974													adult
24953381	CAS	ENT		PreservedSpecimen	8294165	8294165		Animalia	Arthropoda	Insecta	Coleoptera	Tenebrionidae	Edrotes ventricosus	LeConte, 1851	Edrotes	ventricosus										Willard H. Nutting, Jr.				1974-05-02	1974	5	2	122		DMY: 2-5-1974													adult
24953382	CAS	ENT		PreservedSpecimen	8294164	8294164		Animalia	Arthropoda	Insecta	Coleoptera	Tenebrionidae	Edrotes ventricosus	LeConte, 1851	Edrotes	ventricosus										Willard H. Nutting, Jr.				1974-05-02	1974	5	2	122		DMY: 2-5-1974													adult
24953396	CAS	ENT		PreservedSpecimen	8294150	8294150		Animalia	Arthropoda	Insecta	Coleoptera	Tenebrionidae	Edrotes arens	La Rivers, 1947	Edrotes	arens										Elbert L. Sleeper				1962-03-24	1962	3	24	83		DMY: 24-3-1962	labeled as Gray's												adult
24953397	CAS	ENT		PreservedSpecimen	8294149	8294149		Animalia	Arthropoda	Insecta	Coleoptera	Tenebrionidae	Edrotes arens	La Rivers, 1947	Edrotes	arens										Derham Giuliani				1974-04-17	1974	4	17	107		DMY: 17-4-1974		sand dunes											adult
24953398	CAS	ENT		PreservedSpecimen	8294148	8294148		Animalia	Arthropoda	Insecta	Coleoptera	Tenebrionidae	Edrotes arens	La Rivers, 1947	Edrotes	arens										Derham Giuliani				1974-04-17	1974	4	17	107		DMY: 17-4-1974		sand dunes											adult
24953399	CAS	ENT		PreservedSpecimen	8294147	8294147		Animalia	Arthropoda	Insecta	Coleoptera	Tenebrionidae	Edrotes arens	La Rivers, 1947	Edrotes	arens										Derham Giuliani				1974-04-17	1974	4	17	107		DMY: 17-4-1974		sand dunes											adult
24953400	CAS	ENT		PreservedSpecimen	8294146	8294146		Animalia	Arthropoda	Insecta	Coleoptera	Tenebrionidae	Edrotes arens	La Rivers, 1947	Edrotes	arens										Derham Giuliani				1974-04-17	1974	4	17	107		DMY: 17-4-1974		sand dunes											adult
24953401	CAS	ENT		PreservedSpecimen	8294145	8294145		Animalia	Arthropoda	Insecta	Coleoptera	Tenebrionidae	Edrotes arens	La Rivers, 1947	Edrotes	arens										Derham Giuliani				1974-04-17	1974	4	17	107		DMY: 17-4-1974		sand dunes											adult
24953402	CAS	ENT		PreservedSpecimen	8294144	8294144		Animalia	Arthropoda	Insecta	Coleoptera	Tenebrionidae	Edrotes arens	La Rivers, 1947	Edrotes	arens										Derham Giuliani				1974-04-17	1974	4	17	107		DMY: 17-4-1974		sand dunes											adult
24953403	CAS	ENT		PreservedSpecimen	8294143	8294143		Animalia	Arthropoda	Insecta	Coleoptera	Tenebrionidae	Edrotes arens	La Rivers, 1947	Edrotes	arens										Derham Giuliani				1974-04-17	1974	4	17	107		DMY: 17-4-1974		sand dunes											adult
24953404	CAS	ENT		PreservedSpecimen	8294142	8294142		Animalia	Arthropoda	Insecta	Coleoptera	Tenebrionidae	Edrotes arens	La Rivers, 1947	Edrotes	arens										Derham Giuliani				1974-04-17	1974	4	17	107		DMY: 17-4-1974		sand dunes											adult
24953405	CAS	ENT		PreservedSpecimen	8294141	8294141		Animalia	Arthropoda	Insecta	Coleoptera	Tenebrionidae	Edrotes arens	La Rivers, 1947	Edrotes	arens										Derham Giuliani				1974-04-17	1974	4	17	107		DMY: 17-4-1974		sand dunes											adult
24953406	CAS	ENT		PreservedSpecimen	8294140	8294140		Animalia	Arthropoda	Insecta	Coleoptera	Tenebrionidae	Edrotes arens	La Rivers, 1947	Edrotes	arens										Derham Giuliani				1974-04-17	1974	4	17	107		DMY: 17-4-1974		sand dunes											adult
24953407	CAS	ENT		PreservedSpecimen	8294139	8294139		Animalia	Arthropoda	Insecta	Coleoptera	Tenebrionidae	Edrotes arens	La Rivers, 1947	Edrotes	arens										Derham Giuliani				1974-04-17	1974	4	17	107		DMY: 17-4-1974		sand dunes											adult
24953408	CAS	ENT		PreservedSpecimen	8294138	8294138		Animalia	Arthropoda	Insecta	Coleoptera	Tenebrionidae	Edrotes arens	La Rivers, 1947	Edrotes	arens										Derham Giuliani				1974-04-17	1974	4	17	107		DMY: 17-4-1974		sand dunes											adult
24953409	CAS	ENT		PreservedSpecimen	8294137	8294137		Animalia	Arthropoda	Insecta	Coleoptera	Tenebrionidae	Edrotes arens	La Rivers, 1947	Edrotes	arens										Derham Giuliani				1974-04-17	1974	4	17	107		DMY: 17-4-1974		sand dunes											adult
24953410	CAS	ENT		PreservedSpecimen	8294136	8294136		Animalia	Arthropoda	Insecta	Coleoptera	Tenebrionidae	Edrotes arens	La Rivers, 1947	Edrotes	arens										Robert W. L. Potts; E. P. Potts				1972-04-07	1972	4	7	98		DMY: 7-4-1972 - DMY: 9-4-1972		sand dunes											adult
24953411	CAS	ENT		PreservedSpecimen	8294135	8294135		Animalia	Arthropoda	Insecta	Coleoptera	Tenebrionidae	Edrotes arens	La Rivers, 1947	Edrotes	arens										Robert W. L. Potts; E. P. Potts				1972-04-07	1972	4	7	98		DMY: 7-4-1972 - DMY: 9-4-1972		sand dunes											adult
24953430	CAS	ENT		PreservedSpecimen	8294116	8294116		Animalia	Arthropoda	Insecta	Coleoptera	Tenebrionidae	Edrotes arens	La Rivers, 1947	Edrotes	arens										William D. Shepard				1991-04-17	1991	4	17	107		DMY: 17-4-1991													adult
24953431	CAS	ENT		PreservedSpecimen	8294115	8294115		Animalia	Arthropoda	Insecta	Coleoptera	Tenebrionidae	Edrotes arens	La Rivers, 1947	Edrotes	arens										William D. Shepard				1991-04-17	1991	4	17	107		DMY: 17-4-1991													adult
24953432	CAS	ENT		PreservedSpecimen	8294114	8294114		Animalia	Arthropoda	Insecta	Coleoptera	Tenebrionidae	Edrotes arens	La Rivers, 1947	Edrotes	arens										William D. Shepard				1991-04-17	1991	4	17	107		DMY: 17-4-1991													adult
24953433	CAS	ENT		PreservedSpecimen	8294113	8294113		Animalia	Arthropoda	Insecta	Coleoptera	Tenebrionidae	Edrotes arens	La Rivers, 1947	Edrotes	arens										William D. Shepard				1991-04-17	1991	4	17	107		DMY: 17-4-1991													adult
24953434	CAS	ENT		PreservedSpecimen	8294112	8294112		Animalia	Arthropoda	Insecta	Coleoptera	Tenebrionidae	Edrotes arens	La Rivers, 1947	Edrotes	arens										Rolf L. Aalbu				1973-05-01	1973	5	1	121		DMY: 1-5-1973		sand dunes											adult
24953435	CAS	ENT		PreservedSpecimen	8294111	8294111		Animalia	Arthropoda	Insecta	Coleoptera	Tenebrionidae	Edrotes arens	La Rivers, 1947	Edrotes	arens										Rolf L. Aalbu				1973-05-01	1973	5	1	121		DMY: 1-5-1973		sand dunes											adult
24953436	CAS	ENT		PreservedSpecimen	8294110	8294110		Animalia	Arthropoda	Insecta	Coleoptera	Tenebrionidae	Edrotes arens	La Rivers, 1947	Edrotes	arens										Rolf L. Aalbu				1973-05-01	1973	5	1	121		DMY: 1-5-1973		sand dunes											adult
24953437	CAS	ENT		PreservedSpecimen	8294109	8294109		Animalia	Arthropoda	Insecta	Coleoptera	Tenebrionidae	Edrotes arens	La Rivers, 1947	Edrotes	arens										Rolf L. Aalbu				1973-05-01	1973	5	1	121		DMY: 1-5-1973		sand dunes											adult
24953438	CAS	ENT		PreservedSpecimen	8294108	8294108		Animalia	Arthropoda	Insecta	Coleoptera	Tenebrionidae	Edrotes arens	La Rivers, 1947	Edrotes	arens										Rolf L. Aalbu				1973-05-01	1973	5	1	121		DMY: 1-5-1973		sand dunes											adult
24953439	CAS	ENT		PreservedSpecimen	8294107	8294107		Animalia	Arthropoda	Insecta	Coleoptera	Tenebrionidae	Edrotes arens	La Rivers, 1947	Edrotes	arens										Rolf L. Aalbu				1973-05-01	1973	5	1	121		DMY: 1-5-1973		sand dunes											adult
24953440	CAS	ENT		PreservedSpecimen	8294106	8294106		Animalia	Arthropoda	Insecta	Coleoptera	Tenebrionidae	Edrotes arens	La Rivers, 1947	Edrotes	arens										Rolf L. Aalbu				1973-05-01	1973	5	1	121		DMY: 1-5-1973		sand dunes											adult
24953441	CAS	ENT		PreservedSpecimen	8294105	8294105		Animalia	Arthropoda	Insecta	Coleoptera	Tenebrionidae	Edrotes arens	La Rivers, 1947	Edrotes	arens										Rolf L. Aalbu				1973-05-01	1973	5	1	121		DMY: 1-5-1973		sand dunes											adult
24953442	CAS	ENT		PreservedSpecimen	8294104	8294104		Animalia	Arthropoda	Insecta	Coleoptera	Tenebrionidae	Edrotes arens	La Rivers, 1947	Edrotes	arens										Rolf L. Aalbu				1973-05-01	1973	5	1	121		DMY: 1-5-1973		sand dunes											adult
24953443	CAS	ENT		PreservedSpecimen	8294103	8294103		Animalia	Arthropoda	Insecta	Coleoptera	Tenebrionidae	Edrotes arens	La Rivers, 1947	Edrotes	arens										Eric M. Fisher				1973-05-19	1973	5	19	139		DMY: 19-5-1973 - DMY: 20-5-1973													adult
24953444	CAS	ENT		PreservedSpecimen	8294102	8294102		Animalia	Arthropoda	Insecta	Coleoptera	Tenebrionidae	Edrotes arens	La Rivers, 1947	Edrotes	arens										Eric M. Fisher				1973-05-19	1973	5	19	139		DMY: 19-5-1973 - DMY: 20-5-1973													adult
24953445	CAS	ENT		PreservedSpecimen	8294101	8294101		Animalia	Arthropoda	Insecta	Coleoptera	Tenebrionidae	Edrotes arens	La Rivers, 1947	Edrotes	arens										Eric M. Fisher				1973-05-19	1973	5	19	139		DMY: 19-5-1973 - DMY: 20-5-1973													adult
24953446	CAS	ENT		PreservedSpecimen	8294100	8294100		Animalia	Arthropoda	Insecta	Coleoptera	Tenebrionidae	Edrotes arens	La Rivers, 1947	Edrotes	arens										Eric M. Fisher				1973-05-19	1973	5	19	139		DMY: 19-5-1973 - DMY: 20-5-1973													adult
24953447	CAS	ENT		PreservedSpecimen	8294099	8294099		Animalia	Arthropoda	Insecta	Coleoptera	Tenebrionidae	Edrotes arens	La Rivers, 1947	Edrotes	arens										Ernest R. Tinkham				1958-04-25	1958	4	25	115		DMY: 25-4-1958													adult
24953448	CAS	ENT		PreservedSpecimen	8294098	8294098		Animalia	Arthropoda	Insecta	Coleoptera	Tenebrionidae	Edrotes arens	La Rivers, 1947	Edrotes	arens										Ernest R. Tinkham				1958-04-25	1958	4	25	115		DMY: 25-4-1958													adult
24953449	CAS	ENT		PreservedSpecimen	8294097	8294097		Animalia	Arthropoda	Insecta	Coleoptera	Tenebrionidae	Edrotes arens	La Rivers, 1947	Edrotes	arens										Ernest R. Tinkham				1957-06-08	1957	6	8	159		DMY: 8-6-1957													adult
24953450	CAS	ENT		PreservedSpecimen	8294096	8294096		Animalia	Arthropoda	Insecta	Coleoptera	Tenebrionidae	Edrotes arens	La Rivers, 1947	Edrotes	arens										Ernest R. Tinkham				1957-06-08	1957	6	8	159		DMY: 8-6-1957													adult
24953451	CAS	ENT		PreservedSpecimen	8294095	8294095		Animalia	Arthropoda	Insecta	Coleoptera	Tenebrionidae	Edrotes arens	La Rivers, 1947	Edrotes	arens										Ernest R. Tinkham				1957-06-08	1957	6	8	159		DMY: 8-6-1957													adult
24953452	CAS	ENT		PreservedSpecimen	8294094	8294094		Animalia	Arthropoda	Insecta	Coleoptera	Tenebrionidae	Edrotes arens	La Rivers, 1947	Edrotes	arens										Ernest R. Tinkham				1957-06-08	1957	6	8	159		DMY: 8-6-1957													adult
24953453	CAS	ENT		PreservedSpecimen	8294093	8294093		Animalia	Arthropoda	Insecta	Coleoptera	Tenebrionidae	Edrotes arens	La Rivers, 1947	Edrotes	arens										Ernest R. Tinkham				1952-05-05	1952	5	5	126		DMY: 5-5-1952													adult
24953618	CAS	ENT		PreservedSpecimen	8293928	8293928		Animalia	Arthropoda	Insecta	Coleoptera	Tenebrionidae	Chilometopon		Chilometopon											J. K. Drew				1961-09-04	1961	9	4	247		DMY: 4-9-1961													adult
24953634	CAS	ENT		PreservedSpecimen	8293912	8293912		Animalia	Arthropoda	Insecta	Coleoptera	Tenebrionidae	Chilometopon pallidum	Casey, 1890	Chilometopon	pallidum										Rolf L. Aalbu				1977-09-23	1977	9	23	266		DMY: 23-9-1977													adult
24953635	CAS	ENT		PreservedSpecimen	8293911	8293911		Animalia	Arthropoda	Insecta	Coleoptera	Tenebrionidae	Chilometopon pallidum	Casey, 1890	Chilometopon	pallidum										Rolf L. Aalbu				1977-09-23	1977	9	23	266		DMY: 23-9-1977													adult
24953636	CAS	ENT		PreservedSpecimen	8293910	8293910		Animalia	Arthropoda	Insecta	Coleoptera	Tenebrionidae	Chilometopon pallidum	Casey, 1890	Chilometopon	pallidum										Rolf L. Aalbu				1977-09-23	1977	9	23	266		DMY: 23-9-1977													adult
24954172	CAS	ENT		PreservedSpecimen	8293374	8293374		Animalia	Arthropoda	Insecta	Coleoptera	Tenebrionidae	Araeoschizus andrewsi	Papp	Araeoschizus	andrewsi														1979-04-17	1979	4	17	107		DMY: 17-4-1979		walking dunes at night											adult
24954173	CAS	ENT		PreservedSpecimen	8293373	8293373		Animalia	Arthropoda	Insecta	Coleoptera	Tenebrionidae	Araeoschizus andrewsi	Papp	Araeoschizus	andrewsi														1979-04-17	1979	4	17	107		DMY: 17-4-1979		walking dunes at night											adult
24954174	CAS	ENT		PreservedSpecimen	8293372	8293372		Animalia	Arthropoda	Insecta	Coleoptera	Tenebrionidae	Araeoschizus andrewsi	Papp	Araeoschizus	andrewsi														1979-03-25	1979	3	25	84		DMY: 25-3-1979 - DMY: 8-4-1979													adult
24954175	CAS	ENT		PreservedSpecimen	8293371	8293371		Animalia	Arthropoda	Insecta	Coleoptera	Tenebrionidae	Araeoschizus andrewsi	Papp	Araeoschizus	andrewsi														1979-03-25	1979	3	25	84		DMY: 25-3-1979 - DMY: 8-4-1979													adult
24954176	CAS	ENT		PreservedSpecimen	8293370	8293370		Animalia	Arthropoda	Insecta	Coleoptera	Tenebrionidae	Araeoschizus andrewsi	Papp	Araeoschizus	andrewsi														1979-03-25	1979	3	25	84		DMY: 25-3-1979 - DMY: 8-4-1979													adult
24954177	CAS	ENT		PreservedSpecimen	8293369	8293369		Animalia	Arthropoda	Insecta	Coleoptera	Tenebrionidae	Araeoschizus andrewsi	Papp	Araeoschizus	andrewsi														1979-03-25	1979	3	25	84		DMY: 25-3-1979 - DMY: 8-4-1979													adult
24954178	CAS	ENT		PreservedSpecimen	8293368	8293368		Animalia	Arthropoda	Insecta	Coleoptera	Tenebrionidae	Araeoschizus andrewsi	Papp	Araeoschizus	andrewsi														1979-03-25	1979	3	25	84		DMY: 25-3-1979 - DMY: 8-4-1979													adult
24954179	CAS	ENT		PreservedSpecimen	8293367	8293367		Animalia	Arthropoda	Insecta	Coleoptera	Tenebrionidae	Araeoschizus andrewsi	Papp	Araeoschizus	andrewsi														1979-03-25	1979	3	25	84		DMY: 25-3-1979 - DMY: 8-4-1979													adult
24954180	CAS	ENT		PreservedSpecimen	8293366	8293366		Animalia	Arthropoda	Insecta	Coleoptera	Tenebrionidae	Araeoschizus andrewsi	Papp	Araeoschizus	andrewsi														1979-03-25	1979	3	25	84		DMY: 25-3-1979 - DMY: 8-4-1979													adult
24954181	CAS	ENT		PreservedSpecimen	8293365	8293365		Animalia	Arthropoda	Insecta	Coleoptera	Tenebrionidae	Araeoschizus andrewsi	Papp	Araeoschizus	andrewsi														1979-03-25	1979	3	25	84		DMY: 25-3-1979 - DMY: 8-4-1979													adult
24954182	CAS	ENT		PreservedSpecimen	8293364	8293364		Animalia	Arthropoda	Insecta	Coleoptera	Tenebrionidae	Araeoschizus andrewsi	Papp	Araeoschizus	andrewsi									paratype					1979-03-25	1979	3	25	84		DMY: 25-3-1979 - DMY: 8-4-1979													adult
24954183	CAS	ENT		PreservedSpecimen	8293363	8293363		Animalia	Arthropoda	Insecta	Coleoptera	Tenebrionidae	Araeoschizus andrewsi	Papp	Araeoschizus	andrewsi									paratype					1979-03-25	1979	3	25	84		DMY: 25-3-1979 - DMY: 8-4-1979													adult
24954498	CAS	ENT		PreservedSpecimen	8293006	8293006		Animalia	Arthropoda	Insecta	Coleoptera	Tenebrionidae	Cnemodinus testaceus	(Horn)	Cnemodinus	testaceus										Eric M. Fisher; Pat Sullivan				1971-04-07	1971	4	7	97		DMY: 7-4-1971													adult
24954499	CAS	ENT		PreservedSpecimen	8293005	8293005		Animalia	Arthropoda	Insecta	Coleoptera	Tenebrionidae	Cnemodinus testaceus	(Horn)	Cnemodinus	testaceus										Eric M. Fisher; Pat Sullivan				1971-04-07	1971	4	7	97		DMY: 7-4-1971													adult
24954500	CAS	ENT		PreservedSpecimen	8293004	8293004		Animalia	Arthropoda	Insecta	Coleoptera	Tenebrionidae	Cnemodinus testaceus	(Horn)	Cnemodinus	testaceus										Eric M. Fisher; Pat Sullivan				1971-04-07	1971	4	7	97		DMY: 7-4-1971													adult
24954501	CAS	ENT		PreservedSpecimen	8293003	8293003		Animalia	Arthropoda	Insecta	Coleoptera	Tenebrionidae	Cnemodinus testaceus	(Horn)	Cnemodinus	testaceus										Eric M. Fisher; Pat Sullivan				1971-04-07	1971	4	7	97		DMY: 7-4-1971													adult
24954502	CAS	ENT		PreservedSpecimen	8293002	8293002		Animalia	Arthropoda	Insecta	Coleoptera	Tenebrionidae	Cnemodinus testaceus	(Horn)	Cnemodinus	testaceus										Eric M. Fisher; Pat Sullivan				1971-04-07	1971	4	7	97		DMY: 7-4-1971													adult
24954503	CAS	ENT		PreservedSpecimen	8293001	8293001		Animalia	Arthropoda	Insecta	Coleoptera	Tenebrionidae	Cnemodinus testaceus	(Horn)	Cnemodinus	testaceus										Eric M. Fisher; Pat Sullivan				1971-04-07	1971	4	7	97		DMY: 7-4-1971													adult
24954504	CAS	ENT		PreservedSpecimen	8293000	8293000		Animalia	Arthropoda	Insecta	Coleoptera	Tenebrionidae	Cnemodinus testaceus	(Horn)	Cnemodinus	testaceus										Eric M. Fisher; Pat Sullivan				1971-04-07	1971	4	7	97		DMY: 7-4-1971													adult
24956878	CAS	ENT		PreservedSpecimen	8282999	8282999		Animalia	Arthropoda	Insecta	Coleoptera	Tenebrionidae	Cnemodinus testaceus	(Horn)	Cnemodinus	testaceus										Eric M. Fisher; Pat Sullivan				1971-04-07	1971	4	7	97		DMY: 7-4-1971													adult
24956879	CAS	ENT		PreservedSpecimen	8282998	8282998		Animalia	Arthropoda	Insecta	Coleoptera	Tenebrionidae	Cnemodinus testaceus	(Horn)	Cnemodinus	testaceus										Eric M. Fisher; Pat Sullivan				1971-04-07	1971	4	7	97		DMY: 7-4-1971													adult
24956880	CAS	ENT		PreservedSpecimen	8282997	8282997		Animalia	Arthropoda	Insecta	Coleoptera	Tenebrionidae	Cnemodinus testaceus	(Horn)	Cnemodinus	testaceus										Eric M. Fisher; Pat Sullivan				1971-04-07	1971	4	7	97		DMY: 7-4-1971													adult
24956881	CAS	ENT		PreservedSpecimen	8282996	8282996		Animalia	Arthropoda	Insecta	Coleoptera	Tenebrionidae	Cnemodinus testaceus	(Horn)	Cnemodinus	testaceus										Eric M. Fisher; Pat Sullivan				1971-04-07	1971	4	7	97		DMY: 7-4-1971													adult
24956882	CAS	ENT		PreservedSpecimen	8282995	8282995		Animalia	Arthropoda	Insecta	Coleoptera	Tenebrionidae	Cnemodinus testaceus	(Horn)	Cnemodinus	testaceus										Eric M. Fisher; Pat Sullivan				1971-04-07	1971	4	7	97		DMY: 7-4-1971													adult
24956883	CAS	ENT		PreservedSpecimen	8282994	8282994		Animalia	Arthropoda	Insecta	Coleoptera	Tenebrionidae	Cnemodinus testaceus	(Horn)	Cnemodinus	testaceus										Eric M. Fisher; Pat Sullivan				1971-04-07	1971	4	7	97		DMY: 7-4-1971													adult
24956884	CAS	ENT		PreservedSpecimen	8282993	8282993		Animalia	Arthropoda	Insecta	Coleoptera	Tenebrionidae	Cnemodinus testaceus	(Horn)	Cnemodinus	testaceus										Eric M. Fisher; Pat Sullivan				1971-04-07	1971	4	7	97		DMY: 7-4-1971													adult
24956885	CAS	ENT		PreservedSpecimen	8282992	8282992		Animalia	Arthropoda	Insecta	Coleoptera	Tenebrionidae	Cnemodinus testaceus	(Horn)	Cnemodinus	testaceus										Eric M. Fisher; Pat Sullivan				1971-04-07	1971	4	7	97		DMY: 7-4-1971													adult
24956886	CAS	ENT		PreservedSpecimen	8282991	8282991		Animalia	Arthropoda	Insecta	Coleoptera	Tenebrionidae	Cnemodinus testaceus	(Horn)	Cnemodinus	testaceus										Eric M. Fisher; Pat Sullivan				1971-04-07	1971	4	7	97		DMY: 7-4-1971													adult
24956887	CAS	ENT		PreservedSpecimen	8282990	8282990		Animalia	Arthropoda	Insecta	Coleoptera	Tenebrionidae	Cnemodinus testaceus	(Horn)	Cnemodinus	testaceus										Eric M. Fisher; Pat Sullivan				1971-04-07	1971	4	7	97		DMY: 7-4-1971													adult
24956888	CAS	ENT		PreservedSpecimen	8282989	8282989		Animalia	Arthropoda	Insecta	Coleoptera	Tenebrionidae	Cnemodinus testaceus	(Horn)	Cnemodinus	testaceus										Eric M. Fisher; Pat Sullivan				1971-04-07	1971	4	7	97		DMY: 7-4-1971													adult
24956889	CAS	ENT		PreservedSpecimen	8282988	8282988		Animalia	Arthropoda	Insecta	Coleoptera	Tenebrionidae	Cnemodinus testaceus	(Horn)	Cnemodinus	testaceus										Eric M. Fisher; Pat Sullivan				1971-04-07	1971	4	7	97		DMY: 7-4-1971													adult
24956890	CAS	ENT		PreservedSpecimen	8282987	8282987		Animalia	Arthropoda	Insecta	Coleoptera	Tenebrionidae	Cnemodinus testaceus	(Horn)	Cnemodinus	testaceus										Eric M. Fisher; Pat Sullivan				1971-04-07	1971	4	7	97		DMY: 7-4-1971													adult
24956891	CAS	ENT		PreservedSpecimen	8282986	8282986		Animalia	Arthropoda	Insecta	Coleoptera	Tenebrionidae	Cnemodinus testaceus	(Horn)	Cnemodinus	testaceus										Eric M. Fisher; Pat Sullivan				1971-04-07	1971	4	7	97		DMY: 7-4-1971													adult
24956892	CAS	ENT		PreservedSpecimen	8282985	8282985		Animalia	Arthropoda	Insecta	Coleoptera	Tenebrionidae	Cnemodinus testaceus	(Horn)	Cnemodinus	testaceus										Eric M. Fisher; Pat Sullivan				1971-04-07	1971	4	7	97		DMY: 7-4-1971													adult
24956893	CAS	ENT		PreservedSpecimen	8282984	8282984		Animalia	Arthropoda	Insecta	Coleoptera	Tenebrionidae	Cnemodinus testaceus	(Horn)	Cnemodinus	testaceus										Eric M. Fisher; Pat Sullivan				1971-04-07	1971	4	7	97		DMY: 7-4-1971													adult
24956894	CAS	ENT		PreservedSpecimen	8282983	8282983		Animalia	Arthropoda	Insecta	Coleoptera	Tenebrionidae	Cnemodinus testaceus	(Horn)	Cnemodinus	testaceus										Eric M. Fisher; Pat Sullivan				1971-04-07	1971	4	7	97		DMY: 7-4-1971													adult
24956895	CAS	ENT		PreservedSpecimen	8282982	8282982		Animalia	Arthropoda	Insecta	Coleoptera	Tenebrionidae	Cnemodinus testaceus	(Horn)	Cnemodinus	testaceus										Eric M. Fisher; Pat Sullivan				1971-04-07	1971	4	7	97		DMY: 7-4-1971													adult
24956896	CAS	ENT		PreservedSpecimen	8282981	8282981		Animalia	Arthropoda	Insecta	Coleoptera	Tenebrionidae	Cnemodinus testaceus	(Horn)	Cnemodinus	testaceus										Eric M. Fisher; Pat Sullivan				1971-04-07	1971	4	7	97		DMY: 7-4-1971													adult
24956897	CAS	ENT		PreservedSpecimen	8282980	8282980		Animalia	Arthropoda	Insecta	Coleoptera	Tenebrionidae	Cnemodinus testaceus	(Horn)	Cnemodinus	testaceus										William D. Shepard				1991-04-15	1991	4	15	105		DMY: 15-4-1991													adult
24956898	CAS	ENT		PreservedSpecimen	8282979	8282979		Animalia	Arthropoda	Insecta	Coleoptera	Tenebrionidae	Cnemodinus testaceus	(Horn)	Cnemodinus	testaceus										Eric M. Fisher				1973-05-19	1973	5	19	139		DMY: 19-5-1973 - DMY: 20-5-1973													adult
24956899	CAS	ENT		PreservedSpecimen	8282978	8282978		Animalia	Arthropoda	Insecta	Coleoptera	Tenebrionidae	Cnemodinus testaceus	(Horn)	Cnemodinus	testaceus										Eric M. Fisher				1973-05-19	1973	5	19	139		DMY: 19-5-1973 - DMY: 20-5-1973													adult
24956900	CAS	ENT		PreservedSpecimen	8282977	8282977		Animalia	Arthropoda	Insecta	Coleoptera	Tenebrionidae	Cnemodinus testaceus	(Horn)	Cnemodinus	testaceus										Derham Giuliani				1974-04-17	1974	4	17	107		DMY: 17-4-1974		sand dunes											adult
24956901	CAS	ENT		PreservedSpecimen	8282976	8282976		Animalia	Arthropoda	Insecta	Coleoptera	Tenebrionidae	Cnemodinus testaceus	(Horn)	Cnemodinus	testaceus										Derham Giuliani				1974-04-17	1974	4	17	107		DMY: 17-4-1974		sand dunes											adult
24956902	CAS	ENT		PreservedSpecimen	8282975	8282975		Animalia	Arthropoda	Insecta	Coleoptera	Tenebrionidae	Cnemodinus testaceus	(Horn)	Cnemodinus	testaceus										Derham Giuliani				1974-04-17	1974	4	17	107		DMY: 17-4-1974		sand dunes											adult
24956903	CAS	ENT		PreservedSpecimen	8282974	8282974		Animalia	Arthropoda	Insecta	Coleoptera	Tenebrionidae	Cnemodinus testaceus	(Horn)	Cnemodinus	testaceus										Derham Giuliani				1974-04-17	1974	4	17	107		DMY: 17-4-1974		sand dunes											adult
24956904	CAS	ENT		PreservedSpecimen	8282973	8282973		Animalia	Arthropoda	Insecta	Coleoptera	Tenebrionidae	Cnemodinus testaceus	(Horn)	Cnemodinus	testaceus										Derham Giuliani				1974-04-17	1974	4	17	107		DMY: 17-4-1974		sand dunes											adult
24956905	CAS	ENT		PreservedSpecimen	8282972	8282972		Animalia	Arthropoda	Insecta	Coleoptera	Tenebrionidae	Cnemodinus testaceus	(Horn)	Cnemodinus	testaceus										Derham Giuliani				1974-04-17	1974	4	17	107		DMY: 17-4-1974		sand dunes											adult
24956906	CAS	ENT		PreservedSpecimen	8282971	8282971		Animalia	Arthropoda	Insecta	Coleoptera	Tenebrionidae	Cnemodinus testaceus	(Horn)	Cnemodinus	testaceus										Derham Giuliani				1974-04-17	1974	4	17	107		DMY: 17-4-1974		sand dunes											adult
24956907	CAS	ENT		PreservedSpecimen	8282970	8282970		Animalia	Arthropoda	Insecta	Coleoptera	Tenebrionidae	Cnemodinus testaceus	(Horn)	Cnemodinus	testaceus										Derham Giuliani				1974-04-17	1974	4	17	107		DMY: 17-4-1974		sand dunes											adult
24956908	CAS	ENT		PreservedSpecimen	8282969	8282969		Animalia	Arthropoda	Insecta	Coleoptera	Tenebrionidae	Cnemodinus testaceus	(Horn)	Cnemodinus	testaceus										Rolf L. Aalbu				1978-05-06	1978	5	6	126		DMY: 6-5-1978		sand dunes											adult
24956909	CAS	ENT		PreservedSpecimen	8282968	8282968		Animalia	Arthropoda	Insecta	Coleoptera	Tenebrionidae	Cnemodinus testaceus	(Horn)	Cnemodinus	testaceus										Rolf L. Aalbu				1978-05-06	1978	5	6	126		DMY: 6-5-1978		sand dunes											adult
24956910	CAS	ENT		PreservedSpecimen	8282967	8282967		Animalia	Arthropoda	Insecta	Coleoptera	Tenebrionidae	Cnemodinus testaceus	(Horn)	Cnemodinus	testaceus										Rolf L. Aalbu				1978-05-06	1978	5	6	126		DMY: 6-5-1978		sand dunes											adult
24956911	CAS	ENT		PreservedSpecimen	8282966	8282966		Animalia	Arthropoda	Insecta	Coleoptera	Tenebrionidae	Cnemodinus testaceus	(Horn)	Cnemodinus	testaceus										Rolf L. Aalbu				1978-05-06	1978	5	6	126		DMY: 6-5-1978		sand dunes											adult
24956912	CAS	ENT		PreservedSpecimen	8282965	8282965		Animalia	Arthropoda	Insecta	Coleoptera	Tenebrionidae	Cnemodinus testaceus	(Horn)	Cnemodinus	testaceus										Rolf L. Aalbu				1978-05-06	1978	5	6	126		DMY: 6-5-1978		sand dunes											adult
24974407	CAS	ENT		PreservedSpecimen	8324838	8324838		Animalia	Arthropoda	Insecta	Coleoptera	Tenebrionidae	Asbolus papillosus		Asbolus	papillosus										Eric M. Fisher; Pat Sullivan				1971-04-07	1971	4	7	97		DMY: 7-4-1971													adult
24974408	CAS	ENT		PreservedSpecimen	8324839	8324839		Animalia	Arthropoda	Insecta	Coleoptera	Tenebrionidae	Asbolus papillosus		Asbolus	papillosus										Eric M. Fisher; Pat Sullivan				1971-04-07	1971	4	7	97		DMY: 7-4-1971													adult
24974409	CAS	ENT		PreservedSpecimen	8324840	8324840		Animalia	Arthropoda	Insecta	Coleoptera	Tenebrionidae	Asbolus papillosus		Asbolus	papillosus										Eric M. Fisher; Pat Sullivan				1971-04-07	1971	4	7	97		DMY: 7-4-1971													adult
24974410	CAS	ENT		PreservedSpecimen	8324841	8324841		Animalia	Arthropoda	Insecta	Coleoptera	Tenebrionidae	Asbolus papillosus		Asbolus	papillosus										Eric M. Fisher; Pat Sullivan				1971-04-07	1971	4	7	97		DMY: 7-4-1971													adult
24974411	CAS	ENT		PreservedSpecimen	8324842	8324842		Animalia	Arthropoda	Insecta	Coleoptera	Tenebrionidae	Asbolus papillosus		Asbolus	papillosus														1927-12-03	1927	12	3	337		DMY: 3-12-1927													adult
24974449	CAS	ENT		PreservedSpecimen	8324880	8324880		Animalia	Arthropoda	Insecta	Coleoptera	Tenebrionidae	Asbolus verrucosus	Leconte, 1851	Asbolus	verrucosus										Robert W. L. Potts; E. R. Potts				1972-04-07	1972	4	7	98		DMY: 7-4-1972 - 9-4-1972		sand dunes											adult
24974450	CAS	ENT		PreservedSpecimen	8324881	8324881		Animalia	Arthropoda	Insecta	Coleoptera	Tenebrionidae	Asbolus verrucosus	Leconte, 1851	Asbolus	verrucosus										Robert W. L. Potts; E. R. Potts				1972-04-07	1972	4	7	98		DMY: 7-4-1972 - 9-4-1972		sand dunes											adult
24974451	CAS	ENT		PreservedSpecimen	8324882	8324882		Animalia	Arthropoda	Insecta	Coleoptera	Tenebrionidae	Asbolus verrucosus	Leconte, 1851	Asbolus	verrucosus										Robert W. L. Potts; E. R. Potts				1972-04-07	1972	4	7	98		DMY: 7-4-1972 - 9-4-1972		sand dunes											adult
24974452	CAS	ENT		PreservedSpecimen	8324883	8324883		Animalia	Arthropoda	Insecta	Coleoptera	Tenebrionidae	Asbolus verrucosus	Leconte, 1851	Asbolus	verrucosus										Robert W. L. Potts; E. R. Potts				1972-04-07	1972	4	7	98		DMY: 7-4-1972 - 9-4-1972		sand dunes											adult
24974453	CAS	ENT		PreservedSpecimen	8324884	8324884		Animalia	Arthropoda	Insecta	Coleoptera	Tenebrionidae	Asbolus verrucosus	Leconte, 1851	Asbolus	verrucosus										Robert W. L. Potts; E. R. Potts				1972-04-07	1972	4	7	98		DMY: 7-4-1972 - 9-4-1972		sand dunes											adult
24974454	CAS	ENT		PreservedSpecimen	8324885	8324885		Animalia	Arthropoda	Insecta	Coleoptera	Tenebrionidae	Asbolus verrucosus	Leconte, 1851	Asbolus	verrucosus										Derham D. Giuliani				1974-04-17	1974	4	17	107		DMY: 17-4-1974		sand dunes											adult
24974455	CAS	ENT		PreservedSpecimen	8324886	8324886		Animalia	Arthropoda	Insecta	Coleoptera	Tenebrionidae	Asbolus verrucosus	Leconte, 1851	Asbolus	verrucosus										Derham D. Giuliani				1974-04-17	1974	4	17	107		DMY: 17-4-1974		sand dunes											adult
24974456	CAS	ENT		PreservedSpecimen	8324887	8324887		Animalia	Arthropoda	Insecta	Coleoptera	Tenebrionidae	Asbolus verrucosus	Leconte, 1851	Asbolus	verrucosus										Derham D. Giuliani				1974-04-17	1974	4	17	107		DMY: 17-4-1974		sand dunes											adult
24974457	CAS	ENT		PreservedSpecimen	8324888	8324888		Animalia	Arthropoda	Insecta	Coleoptera	Tenebrionidae	Asbolus verrucosus	Leconte, 1851	Asbolus	verrucosus										Derham D. Giuliani				1974-04-17	1974	4	17	107		DMY: 17-4-1974		sand dunes											adult
24974458	CAS	ENT		PreservedSpecimen	8324889	8324889		Animalia	Arthropoda	Insecta	Coleoptera	Tenebrionidae	Asbolus verrucosus	Leconte, 1851	Asbolus	verrucosus														1927-12-03	1927	12	3	337		DMY: 3-12-1927													adult
24974470	CAS	ENT		PreservedSpecimen	8324901	8324901		Animalia	Arthropoda	Insecta	Coleoptera	Tenebrionidae	Asbolus verrucosus	Leconte, 1851	Asbolus	verrucosus										Robert W. L. Potts; E. R. Potts				1972-04-07	1972	4	7	98		DMY: 7-4-1972 - 9-4-1972													adult
24974471	CAS	ENT		PreservedSpecimen	8324902	8324902		Animalia	Arthropoda	Insecta	Coleoptera	Tenebrionidae	Asbolus verrucosus	Leconte, 1851	Asbolus	verrucosus										Elbert L. Sleeper				1958-05-04	1958	5	4	124		DMY: 4-5-1958													adult
24974841	CAS	ENT		PreservedSpecimen	8332322	8332322		Animalia	Arthropoda	Insecta	Coleoptera	Tenebrionidae	Asbolus verrucosus	Leconte, 1851	Asbolus	verrucosus										Eric M. Fisher; Pat Sullivan				1971-04-07	1971	4	7	97		DMY: 7-4-1971													adult
24974844	CAS	ENT		PreservedSpecimen	8332325	8332325		Animalia	Arthropoda	Insecta	Coleoptera	Tenebrionidae	Cryptoglossa muricata													Elbert L. Sleeper				1958-05-04	1958	5	4	124		DMY: 4-5-1958	labeled as Wells												adult
24977417	CAS	ENT		PreservedSpecimen	8344921	8344921		Animalia	Arthropoda	Insecta	Coleoptera	Tenebrionidae	Tenebrionidae	Latreille, 1802												Ernest R. Tinkham				1950-10-25	1950	10	25	298		DMY: 25-10-1950													adult
24977418	CAS	ENT		PreservedSpecimen	8344922	8344922		Animalia	Arthropoda	Insecta	Coleoptera	Tenebrionidae	Tenebrionidae	Latreille, 1802												Ernest R. Tinkham				1950-10-25	1950	10	25	298		DMY: 25-10-1950													adult
24977419	CAS	ENT		PreservedSpecimen	8344923	8344923		Animalia	Arthropoda	Insecta	Coleoptera	Tenebrionidae	Tenebrionidae	Latreille, 1802												Ernest R. Tinkham				1950-10-25	1950	10	25	298		DMY: 25-10-1950													adult
24977420	CAS	ENT		PreservedSpecimen	8344924	8344924		Animalia	Arthropoda	Insecta	Coleoptera	Tenebrionidae	Tenebrionidae	Latreille, 1802												Ernest R. Tinkham				1950-10-25	1950	10	25	298		DMY: 25-10-1950													adult
24977421	CAS	ENT		PreservedSpecimen	8344925	8344925		Animalia	Arthropoda	Insecta	Coleoptera	Tenebrionidae	Tenebrionidae	Latreille, 1802												Ernest R. Tinkham				1950-10-25	1950	10	25	298		DMY: 25-10-1950													adult
24977422	CAS	ENT		PreservedSpecimen	8344926	8344926		Animalia	Arthropoda	Insecta	Coleoptera	Tenebrionidae	Tenebrionidae	Latreille, 1802												Ernest R. Tinkham				1952-04-25	1952	4	25	116		DMY: 25-4-1952													adult
24977423	CAS	ENT		PreservedSpecimen	8344927	8344927		Animalia	Arthropoda	Insecta	Coleoptera	Tenebrionidae	Tenebrionidae	Latreille, 1802												Willard H. Nutting				1974-05-02	1974	5	2	122		DMY: 2-5-1974													adult
24977424	CAS	ENT		PreservedSpecimen	8344928	8344928		Animalia	Arthropoda	Insecta	Coleoptera	Tenebrionidae	Tenebrionidae	Latreille, 1802												Willard H. Nutting				1974-05-02	1974	5	2	122		DMY: 2-5-1974													adult
24977425	CAS	ENT		PreservedSpecimen	8344929	8344929		Animalia	Arthropoda	Insecta	Coleoptera	Tenebrionidae	Tenebrionidae	Latreille, 1802												Willard H. Nutting				1974-05-02	1974	5	2	122		DMY: 2-5-1974													adult
24977426	CAS	ENT		PreservedSpecimen	8344930	8344930		Animalia	Arthropoda	Insecta	Coleoptera	Tenebrionidae	Tenebrionidae	Latreille, 1802												Willard H. Nutting				1974-05-02	1974	5	2	122		DMY: 2-5-1974													adult
24977427	CAS	ENT		PreservedSpecimen	8344931	8344931		Animalia	Arthropoda	Insecta	Coleoptera	Tenebrionidae	Tenebrionidae	Latreille, 1802												Willard H. Nutting				1974-05-02	1974	5	2	122		DMY: 2-5-1974													adult
24977428	CAS	ENT		PreservedSpecimen	8344932	8344932		Animalia	Arthropoda	Insecta	Coleoptera	Tenebrionidae	Tenebrionidae	Latreille, 1802												Willard H. Nutting				1974-05-02	1974	5	2	122		DMY: 2-5-1974													adult
24977429	CAS	ENT		PreservedSpecimen	8344933	8344933		Animalia	Arthropoda	Insecta	Coleoptera	Tenebrionidae	Tenebrionidae	Latreille, 1802												Willard H. Nutting				1974-05-02	1974	5	2	122		DMY: 2-5-1974													adult
24977430	CAS	ENT		PreservedSpecimen	8344934	8344934		Animalia	Arthropoda	Insecta	Coleoptera	Tenebrionidae	Tenebrionidae	Latreille, 1802												Willard H. Nutting				1974-05-02	1974	5	2	122		DMY: 2-5-1974													adult
24977431	CAS	ENT		PreservedSpecimen	8344935	8344935		Animalia	Arthropoda	Insecta	Coleoptera	Tenebrionidae	Tenebrionidae	Latreille, 1802												Willard H. Nutting				1974-05-02	1974	5	2	122		DMY: 2-5-1974													adult
24977432	CAS	ENT		PreservedSpecimen	8344936	8344936		Animalia	Arthropoda	Insecta	Coleoptera	Tenebrionidae	Tenebrionidae	Latreille, 1802												Willard H. Nutting				1974-05-02	1974	5	2	122		DMY: 2-5-1974													adult
24977433	CAS	ENT		PreservedSpecimen	8344937	8344937		Animalia	Arthropoda	Insecta	Coleoptera	Tenebrionidae	Tenebrionidae	Latreille, 1802												Willard H. Nutting				1980-04-28	1980	4	28	119		DMY: 28-4-1980													adult
24977434	CAS	ENT		PreservedSpecimen	8344938	8344938		Animalia	Arthropoda	Insecta	Coleoptera	Tenebrionidae	Tenebrionidae	Latreille, 1802												Willard H. Nutting				1980-04-28	1980	4	28	119		DMY: 28-4-1980													adult
24977435	CAS	ENT		PreservedSpecimen	8344939	8344939		Animalia	Arthropoda	Insecta	Coleoptera	Tenebrionidae	Tenebrionidae	Latreille, 1802												Willard H. Nutting				1980-04-28	1980	4	28	119		DMY: 28-4-1980													adult
24977436	CAS	ENT		PreservedSpecimen	8344940	8344940		Animalia	Arthropoda	Insecta	Coleoptera	Tenebrionidae	Tenebrionidae	Latreille, 1802												Willard H. Nutting				1980-04-28	1980	4	28	119		DMY: 28-4-1980													adult
24977437	CAS	ENT		PreservedSpecimen	8344941	8344941		Animalia	Arthropoda	Insecta	Coleoptera	Tenebrionidae	Tenebrionidae	Latreille, 1802												Willard H. Nutting				1980-04-28	1980	4	28	119		DMY: 28-4-1980													adult
24977438	CAS	ENT		PreservedSpecimen	8344942	8344942		Animalia	Arthropoda	Insecta	Coleoptera	Tenebrionidae	Tenebrionidae	Latreille, 1802												Willard H. Nutting				1980-04-28	1980	4	28	119		DMY: 28-4-1980													adult
24977439	CAS	ENT		PreservedSpecimen	8344943	8344943		Animalia	Arthropoda	Insecta	Coleoptera	Tenebrionidae	Tenebrionidae	Latreille, 1802												Willard H. Nutting				1980-04-28	1980	4	28	119		DMY: 28-4-1980													adult
24977440	CAS	ENT		PreservedSpecimen	8344944	8344944		Animalia	Arthropoda	Insecta	Coleoptera	Tenebrionidae	Tenebrionidae	Latreille, 1802												Willard H. Nutting				1980-04-28	1980	4	28	119		DMY: 28-4-1980													adult
24977441	CAS	ENT		PreservedSpecimen	8344945	8344945		Animalia	Arthropoda	Insecta	Coleoptera	Tenebrionidae	Tenebrionidae	Latreille, 1802												Willard H. Nutting				1980-04-28	1980	4	28	119		DMY: 28-4-1980													adult
24977442	CAS	ENT		PreservedSpecimen	8344946	8344946		Animalia	Arthropoda	Insecta	Coleoptera	Tenebrionidae	Tenebrionidae	Latreille, 1802												Willard H. Nutting				1980-04-28	1980	4	28	119		DMY: 28-4-1980													adult
24977443	CAS	ENT		PreservedSpecimen	8344947	8344947		Animalia	Arthropoda	Insecta	Coleoptera	Tenebrionidae	Tenebrionidae	Latreille, 1802												Willard H. Nutting				1980-04-28	1980	4	28	119		DMY: 28-4-1980													adult
24977444	CAS	ENT		PreservedSpecimen	8344948	8344948		Animalia	Arthropoda	Insecta	Coleoptera	Tenebrionidae	Tenebrionidae	Latreille, 1802												Eric L. Klee				1976-03-20	1976	3	20	80		DMY: 20-3-1976													adult
24977445	CAS	ENT		PreservedSpecimen	8344949	8344949		Animalia	Arthropoda	Insecta	Coleoptera	Tenebrionidae	Tenebrionidae	Latreille, 1802												Eric L. Klee				1976-03-20	1976	3	20	80		DMY: 20-3-1976													adult
24977446	CAS	ENT		PreservedSpecimen	8344950	8344950		Animalia	Arthropoda	Insecta	Coleoptera	Tenebrionidae	Tenebrionidae	Latreille, 1802												Eric L. Klee				1976-03-20	1976	3	20	80		DMY: 20-3-1976													adult
24977447	CAS	ENT		PreservedSpecimen	8344951	8344951		Animalia	Arthropoda	Insecta	Coleoptera	Tenebrionidae	Tenebrionidae	Latreille, 1802												Eric L. Klee				1978-06-05	1978	6	5	156		DMY: 5-6-1978													adult
24977686	CAS	ENT		PreservedSpecimen	8324737	8324737		Animalia	Arthropoda	Insecta	Coleoptera	Tenebrionidae	Tenebrionidae	Latreille, 1802												William D. Shepard				1991-04-19	1991	4	19	109		DMY: 19-4-1991													adult
24977687	CAS	ENT		PreservedSpecimen	8324738	8324738		Animalia	Arthropoda	Insecta	Coleoptera	Tenebrionidae	Tenebrionidae	Latreille, 1802												William D. Shepard				1991-04-19	1991	4	19	109		DMY: 19-4-1991													adult
24977688	CAS	ENT		PreservedSpecimen	8324739	8324739		Animalia	Arthropoda	Insecta	Coleoptera	Tenebrionidae	Tenebrionidae	Latreille, 1802												William D. Shepard				1991-04-19	1991	4	19	109		DMY: 19-4-1991													adult
24977689	CAS	ENT		PreservedSpecimen	8324740	8324740		Animalia	Arthropoda	Insecta	Coleoptera	Tenebrionidae	Tenebrionidae	Latreille, 1802												William D. Shepard				1991-04-19	1991	4	19	109		DMY: 19-4-1991													adult
24977707	CAS	ENT		PreservedSpecimen	8324758	8324758		Animalia	Arthropoda	Insecta	Coleoptera	Tenebrionidae	Asbolus laevis	LeConte, 1851	Asbolus	laevis										Arthur V. Evans				1974-08-19	1974	8	19	231		DMY: 19-8-1974													adult
24977708	CAS	ENT		PreservedSpecimen	8324759	8324759		Animalia	Arthropoda	Insecta	Coleoptera	Tenebrionidae	Asbolus laevis	LeConte, 1851	Asbolus	laevis										Arthur V. Evans				1974-08-19	1974	8	19	231		DMY: 19-8-1974													adult
24977709	CAS	ENT		PreservedSpecimen	8324760	8324760		Animalia	Arthropoda	Insecta	Coleoptera	Tenebrionidae	Asbolus laevis	LeConte, 1851	Asbolus	laevis										Arthur V. Evans				1974-08-19	1974	8	19	231		DMY: 19-8-1974													adult
24977710	CAS	ENT		PreservedSpecimen	8324761	8324761		Animalia	Arthropoda	Insecta	Coleoptera	Tenebrionidae	Asbolus laevis	LeConte, 1851	Asbolus	laevis										Arthur V. Evans				1974-08-19	1974	8	19	231		DMY: 19-8-1974													adult
24977711	CAS	ENT		PreservedSpecimen	8324762	8324762		Animalia	Arthropoda	Insecta	Coleoptera	Tenebrionidae	Asbolus laevis	LeConte, 1851	Asbolus	laevis										Arthur V. Evans				1974-08-19	1974	8	19	231		DMY: 19-8-1974													adult
24977712	CAS	ENT		PreservedSpecimen	8324763	8324763		Animalia	Arthropoda	Insecta	Coleoptera	Tenebrionidae	Asbolus laevis	LeConte, 1851	Asbolus	laevis										Arthur V. Evans				1974-08-19	1974	8	19	231		DMY: 19-8-1974													adult
24977713	CAS	ENT		PreservedSpecimen	8324764	8324764		Animalia	Arthropoda	Insecta	Coleoptera	Tenebrionidae	Asbolus laevis	LeConte, 1851	Asbolus	laevis										Arthur V. Evans				1974-08-19	1974	8	19	231		DMY: 19-8-1974													adult
24977714	CAS	ENT		PreservedSpecimen	8324765	8324765		Animalia	Arthropoda	Insecta	Coleoptera	Tenebrionidae	Asbolus laevis	LeConte, 1851	Asbolus	laevis										Arthur V. Evans				1974-08-19	1974	8	19	231		DMY: 19-8-1974													adult
24977715	CAS	ENT		PreservedSpecimen	8324766	8324766		Animalia	Arthropoda	Insecta	Coleoptera	Tenebrionidae	Asbolus laevis	LeConte, 1851	Asbolus	laevis										Arthur V. Evans				1974-08-19	1974	8	19	231		DMY: 19-8-1974													adult
24977716	CAS	ENT		PreservedSpecimen	8324767	8324767		Animalia	Arthropoda	Insecta	Coleoptera	Tenebrionidae	Asbolus laevis	LeConte, 1851	Asbolus	laevis										Arthur V. Evans				1974-08-19	1974	8	19	231		DMY: 19-8-1974													adult
24977717	CAS	ENT		PreservedSpecimen	8324768	8324768		Animalia	Arthropoda	Insecta	Coleoptera	Tenebrionidae	Asbolus laevis	LeConte, 1851	Asbolus	laevis										Arthur V. Evans				1974-08-19	1974	8	19	231		DMY: 19-8-1974													adult
24977718	CAS	ENT		PreservedSpecimen	8324769	8324769		Animalia	Arthropoda	Insecta	Coleoptera	Tenebrionidae	Asbolus laevis	LeConte, 1851	Asbolus	laevis										Arthur V. Evans				1974-08-19	1974	8	19	231		DMY: 19-8-1974													adult
24977719	CAS	ENT		PreservedSpecimen	8324770	8324770		Animalia	Arthropoda	Insecta	Coleoptera	Tenebrionidae	Asbolus laevis	LeConte, 1851	Asbolus	laevis										Arthur V. Evans				1974-08-19	1974	8	19	231		DMY: 19-8-1974													adult
24977720	CAS	ENT		PreservedSpecimen	8324771	8324771		Animalia	Arthropoda	Insecta	Coleoptera	Tenebrionidae	Asbolus laevis	LeConte, 1851	Asbolus	laevis										Arthur V. Evans				1974-08-19	1974	8	19	231		DMY: 19-8-1974													adult
24977721	CAS	ENT		PreservedSpecimen	8324772	8324772		Animalia	Arthropoda	Insecta	Coleoptera	Tenebrionidae	Asbolus laevis	LeConte, 1851	Asbolus	laevis										Arthur V. Evans				1974-08-19	1974	8	19	231		DMY: 19-8-1974													adult
24977722	CAS	ENT		PreservedSpecimen	8324773	8324773		Animalia	Arthropoda	Insecta	Coleoptera	Tenebrionidae	Asbolus laevis	LeConte, 1851	Asbolus	laevis										Arthur V. Evans				1974-08-19	1974	8	19	231		DMY: 19-8-1974													adult
24977723	CAS	ENT		PreservedSpecimen	8324774	8324774		Animalia	Arthropoda	Insecta	Coleoptera	Tenebrionidae	Asbolus laevis	LeConte, 1851	Asbolus	laevis										Arthur V. Evans				1974-08-19	1974	8	19	231		DMY: 19-8-1974													adult
24977724	CAS	ENT		PreservedSpecimen	8324775	8324775		Animalia	Arthropoda	Insecta	Coleoptera	Tenebrionidae	Asbolus laevis	LeConte, 1851	Asbolus	laevis										Arthur V. Evans				1974-08-19	1974	8	19	231		DMY: 19-8-1974													adult
24977725	CAS	ENT		PreservedSpecimen	8324776	8324776		Animalia	Arthropoda	Insecta	Coleoptera	Tenebrionidae	Asbolus laevis	LeConte, 1851	Asbolus	laevis										Arthur V. Evans				1974-08-19	1974	8	19	231		DMY: 19-8-1974													adult
24977726	CAS	ENT		PreservedSpecimen	8324777	8324777		Animalia	Arthropoda	Insecta	Coleoptera	Tenebrionidae	Asbolus laevis	LeConte, 1851	Asbolus	laevis										Arthur V. Evans				1974-08-19	1974	8	19	231		DMY: 19-8-1974													adult
24977727	CAS	ENT		PreservedSpecimen	8324778	8324778		Animalia	Arthropoda	Insecta	Coleoptera	Tenebrionidae	Asbolus laevis	LeConte, 1851	Asbolus	laevis										Arthur V. Evans				1974-08-19	1974	8	19	231		DMY: 19-8-1974													adult
24977728	CAS	ENT		PreservedSpecimen	8324779	8324779		Animalia	Arthropoda	Insecta	Coleoptera	Tenebrionidae	Asbolus laevis	LeConte, 1851	Asbolus	laevis										Arthur V. Evans				1974-08-19	1974	8	19	231		DMY: 19-8-1974													adult
24977729	CAS	ENT		PreservedSpecimen	8324780	8324780		Animalia	Arthropoda	Insecta	Coleoptera	Tenebrionidae	Asbolus laevis	LeConte, 1851	Asbolus	laevis										Arthur V. Evans				1974-08-19	1974	8	19	231		DMY: 19-8-1974													adult
24977730	CAS	ENT		PreservedSpecimen	8324781	8324781		Animalia	Arthropoda	Insecta	Coleoptera	Tenebrionidae	Asbolus laevis	LeConte, 1851	Asbolus	laevis										Eric M. Fisher; Pat Sullivan				1971-04-07	1971	4	7	97		DMY: 7-4-1971													adult
24977731	CAS	ENT		PreservedSpecimen	8324782	8324782		Animalia	Arthropoda	Insecta	Coleoptera	Tenebrionidae	Asbolus laevis	LeConte, 1851	Asbolus	laevis										Eric M. Fisher; Pat Sullivan				1971-04-07	1971	4	7	97		DMY: 7-4-1971													adult
24977732	CAS	ENT		PreservedSpecimen	8324783	8324783		Animalia	Arthropoda	Insecta	Coleoptera	Tenebrionidae	Asbolus laevis	LeConte, 1851	Asbolus	laevis										Eric M. Fisher; Pat Sullivan				1971-04-07	1971	4	7	97		DMY: 7-4-1971													adult
24977733	CAS	ENT		PreservedSpecimen	8324784	8324784		Animalia	Arthropoda	Insecta	Coleoptera	Tenebrionidae	Asbolus laevis	LeConte, 1851	Asbolus	laevis										Eric M. Fisher; Pat Sullivan				1971-04-07	1971	4	7	97		DMY: 7-4-1971													adult
24977734	CAS	ENT		PreservedSpecimen	8324785	8324785		Animalia	Arthropoda	Insecta	Coleoptera	Tenebrionidae	Asbolus laevis	LeConte, 1851	Asbolus	laevis										Eric M. Fisher; Pat Sullivan				1971-04-07	1971	4	7	97		DMY: 7-4-1971													adult
24977735	CAS	ENT		PreservedSpecimen	8324786	8324786		Animalia	Arthropoda	Insecta	Coleoptera	Tenebrionidae	Asbolus laevis	LeConte, 1851	Asbolus	laevis										Eric M. Fisher; Pat Sullivan				1971-04-07	1971	4	7	97		DMY: 7-4-1971													adult
24977736	CAS	ENT		PreservedSpecimen	8324787	8324787		Animalia	Arthropoda	Insecta	Coleoptera	Tenebrionidae	Asbolus laevis	LeConte, 1851	Asbolus	laevis										Eric M. Fisher; Pat Sullivan				1971-04-07	1971	4	7	97		DMY: 7-4-1971													adult
24977737	CAS	ENT		PreservedSpecimen	8324788	8324788		Animalia	Arthropoda	Insecta	Coleoptera	Tenebrionidae	Asbolus laevis	LeConte, 1851	Asbolus	laevis										Eric M. Fisher; Pat Sullivan				1971-04-07	1971	4	7	97		DMY: 7-4-1971													adult
24977738	CAS	ENT		PreservedSpecimen	8324789	8324789		Animalia	Arthropoda	Insecta	Coleoptera	Tenebrionidae	Asbolus laevis	LeConte, 1851	Asbolus	laevis										Eric M. Fisher; Pat Sullivan				1971-04-07	1971	4	7	97		DMY: 7-4-1971													adult
24977739	CAS	ENT		PreservedSpecimen	8324790	8324790		Animalia	Arthropoda	Insecta	Coleoptera	Tenebrionidae	Asbolus laevis	LeConte, 1851	Asbolus	laevis										Eric M. Fisher; Pat Sullivan				1971-04-07	1971	4	7	97		DMY: 7-4-1971													adult
24977753	CAS	ENT		PreservedSpecimen	8324804	8324804		Animalia	Arthropoda	Insecta	Coleoptera	Tenebrionidae	Asbolus laevis	LeConte, 1851	Asbolus	laevis										Alan R. Hardy				1972-04-14	1972	4	14	105		DMY: 14-4-1972													adult
24977754	CAS	ENT		PreservedSpecimen	8324805	8324805		Animalia	Arthropoda	Insecta	Coleoptera	Tenebrionidae	Asbolus laevis	LeConte, 1851	Asbolus	laevis										Alan R. Hardy				1972-04-14	1972	4	14	105		DMY: 14-4-1972													adult
24977755	CAS	ENT		PreservedSpecimen	8324806	8324806		Animalia	Arthropoda	Insecta	Coleoptera	Tenebrionidae	Asbolus laevis	LeConte, 1851	Asbolus	laevis										Alan R. Hardy				1972-04-14	1972	4	14	105		DMY: 14-4-1972													adult
24977756	CAS	ENT		PreservedSpecimen	8324807	8324807		Animalia	Arthropoda	Insecta	Coleoptera	Tenebrionidae	Asbolus laevis	LeConte, 1851	Asbolus	laevis										Robert W. L. Potts; E. R. Potts				1972-04-07	1972	4	7	98		DMY: 7-4-1972 - 9-4-1972													adult
24977757	CAS	ENT		PreservedSpecimen	8324808	8324808		Animalia	Arthropoda	Insecta	Coleoptera	Tenebrionidae	Asbolus laevis	LeConte, 1851	Asbolus	laevis										Robert W. L. Potts; E. R. Potts				1972-04-07	1972	4	7	98		DMY: 7-4-1972 - 9-4-1972													adult
24977758	CAS	ENT		PreservedSpecimen	8324809	8324809		Animalia	Arthropoda	Insecta	Coleoptera	Tenebrionidae	Asbolus laevis	LeConte, 1851	Asbolus	laevis										Robert W. L. Potts; E. R. Potts				1972-04-07	1972	4	7	98		DMY: 7-4-1972 - 9-4-1972													adult
24977759	CAS	ENT		PreservedSpecimen	8324810	8324810		Animalia	Arthropoda	Insecta	Coleoptera	Tenebrionidae	Asbolus laevis	LeConte, 1851	Asbolus	laevis										Robert W. L. Potts; E. R. Potts				1972-04-07	1972	4	7	98		DMY: 7-4-1972 - 9-4-1972													adult
24977760	CAS	ENT		PreservedSpecimen	8324811	8324811		Animalia	Arthropoda	Insecta	Coleoptera	Tenebrionidae	Asbolus laevis	LeConte, 1851	Asbolus	laevis										Robert W. L. Potts; E. R. Potts				1972-04-07	1972	4	7	98		DMY: 7-4-1972 - 9-4-1972													adult
24977761	CAS	ENT		PreservedSpecimen	8324812	8324812		Animalia	Arthropoda	Insecta	Coleoptera	Tenebrionidae	Asbolus laevis	LeConte, 1851	Asbolus	laevis										Robert W. L. Potts; E. R. Potts				1972-04-07	1972	4	7	98		DMY: 7-4-1972 - 9-4-1972													adult
24977762	CAS	ENT		PreservedSpecimen	8324813	8324813		Animalia	Arthropoda	Insecta	Coleoptera	Tenebrionidae	Asbolus laevis	LeConte, 1851	Asbolus	laevis														1940-00-31	1940	0	31			DMY: 31-7-1940	labeled as Grey's [sic!]												adult
24977763	CAS	ENT		PreservedSpecimen	8324814	8324814		Animalia	Arthropoda	Insecta	Coleoptera	Tenebrionidae	Asbolus laevis	LeConte, 1851	Asbolus	laevis														1940-00-31	1940	0	31			DMY: 31-7-1940	labeled as Grey's [sic!]												adult
24977768	CAS	ENT		PreservedSpecimen	8324819	8324819		Animalia	Arthropoda	Insecta	Coleoptera	Tenebrionidae	Asbolus laevis	LeConte, 1851	Asbolus	laevis										Joseph R. Slevin				1946-05-01	1946	5	1	121		DMY: 1-5-1946													adult
24977769	CAS	ENT		PreservedSpecimen	8324820	8324820		Animalia	Arthropoda	Insecta	Coleoptera	Tenebrionidae	Asbolus laevis	LeConte, 1851	Asbolus	laevis										Joseph R. Slevin				1946-05-01	1946	5	1	121		DMY: 1-5-1946													adult
24977770	CAS	ENT		PreservedSpecimen	8324821	8324821		Animalia	Arthropoda	Insecta	Coleoptera	Tenebrionidae	Asbolus laevis	LeConte, 1851	Asbolus	laevis										Joseph R. Slevin				1946-05-01	1946	5	1	121		DMY: 1-5-1946													adult
24977771	CAS	ENT		PreservedSpecimen	8324822	8324822		Animalia	Arthropoda	Insecta	Coleoptera	Tenebrionidae	Asbolus laevis	LeConte, 1851	Asbolus	laevis										Joseph R. Slevin				1946-05-01	1946	5	1	121		DMY: 1-5-1946													adult
24977772	CAS	ENT		PreservedSpecimen	8324823	8324823		Animalia	Arthropoda	Insecta	Coleoptera	Tenebrionidae	Asbolus laevis	LeConte, 1851	Asbolus	laevis										Joseph R. Slevin				1946-05-01	1946	5	1	121		DMY: 1-5-1946													adult
24977773	CAS	ENT		PreservedSpecimen	8324824	8324824		Animalia	Arthropoda	Insecta	Coleoptera	Tenebrionidae	Asbolus laevis	LeConte, 1851	Asbolus	laevis										Joseph R. Slevin				1946-05-01	1946	5	1	121		DMY: 1-5-1946													adult
24977774	CAS	ENT		PreservedSpecimen	8324825	8324825		Animalia	Arthropoda	Insecta	Coleoptera	Tenebrionidae	Asbolus laevis	LeConte, 1851	Asbolus	laevis										Joseph R. Slevin				1946-05-01	1946	5	1	121		DMY: 1-5-1946													adult
24977775	CAS	ENT		PreservedSpecimen	8324826	8324826		Animalia	Arthropoda	Insecta	Coleoptera	Tenebrionidae	Asbolus laevis	LeConte, 1851	Asbolus	laevis										Joseph R. Slevin				1946-05-01	1946	5	1	121		DMY: 1-5-1946													adult
20490101	MAJC	MAJC		PreservedSpecimen	955e53ef-53a0-4680-aa03-e4160c9ed1d6	MAJC0001118		Animalia	Arthropoda	Insecta	Coleoptera	Tenebrionidae	Eleodes armatus	LeConte, 1851	Eleodes	armatus			M. Andrew Johnston	2015						M. Andrew Johnston		S. S. Anzaldo		2014-07-05	2014	7	5	186		05-VII-2014													adult
20490130	MAJC	MAJC		PreservedSpecimen	a756ae15-ab27-4575-ade7-16de8725179a	MAJC0001119		Animalia	Arthropoda	Insecta	Coleoptera	Tenebrionidae	Eleodes armatus	LeConte, 1851	Eleodes	armatus			M. Andrew Johnston	2014						M. Andrew Johnston		S. S. Anzaldo		2014-07-05	2014	7	5	186		05-VII-2014													adult
20490132	MAJC	MAJC		PreservedSpecimen	ad1989a7-550e-4b42-a21f-6de3fb941dc0	MAJC0001120		Animalia	Arthropoda	Insecta	Coleoptera	Tenebrionidae	Eleodes armatus	LeConte, 1851	Eleodes	armatus			M. Andrew Johnston	2014						M. Andrew Johnston		S. S. Anzaldo		2014-07-05	2014	7	5	186		05-VII-2014													adult
20490138	MAJC	MAJC		PreservedSpecimen	d399f3ce-735e-4af0-830f-cb14fc5fa656	MAJC0001121		Animalia	Arthropoda	Insecta	Coleoptera	Tenebrionidae	Eleodes armatus	LeConte, 1851	Eleodes	armatus			M. Andrew Johnston	2014						M. Andrew Johnston		S. S. Anzaldo		2014-07-05	2014	7	5	186		05-VII-2014													adult
20490143	MAJC	MAJC		PreservedSpecimen	69946f41-622f-4198-98dd-62d5b0a58cf5	MAJC0001122		Animalia	Arthropoda	Insecta	Coleoptera	Tenebrionidae	Eleodes armatus	LeConte, 1851	Eleodes	armatus			M. Andrew Johnston	2014						M. Andrew Johnston		S. S. Anzaldo		2014-07-05	2014	7	5	186		05-VII-2014													adult
20490230	MAJC	MAJC		PreservedSpecimen	ccf4d1f8-64d4-4317-85f7-cafa1be3c440	MAJC0001130		Animalia	Arthropoda	Insecta	Coleoptera	Tenebrionidae	Eleodes armatus	LeConte, 1851	Eleodes	armatus			M. Andrew Johnston	2015						M. Andrew Johnston				2014-09-27	2014	9	27	270		27-IX-2015													adult
23220045	MAJC	MAJC		PreservedSpecimen	073cfb74-a397-4a50-bba6-e54bbc458433	MAJC0002048		Animalia	Arthropoda	Insecta	Coleoptera	Tenebrionidae	Embaphion depressum	LeConte, 1851					M. Andrew Johnston	2014						M. Andrew Johnston				2014-09-27	2014	9	27	270		27.IX.2014													Adult
23220048	MAJC	MAJC		PreservedSpecimen	62ea1127-cbf0-4f66-8d6d-ec95df710c20	MAJC0002049		Animalia	Arthropoda	Insecta	Coleoptera	Tenebrionidae	Embaphion depressum	(LeConte, 1851)					M. Andrew Johnston	2014						M. Andrew Johnston				2014-09-27	2014	9	27	270		27.IX.2014													Adult
25838614	MAJC	MAJC		PreservedSpecimen	1b475f7b-062d-4ec4-bd2b-697b672f9046	MAJCTC00555		Animalia	Arthropoda	Insecta	Coleoptera	Tenebrionidae	Edrotes		Edrotes				M. Andrew Johnston	2017						M. Andrew Johnston		S. S. Anzaldo		2014-07-05	2014	7	5	186		5-VII-2014													Adult
25838617	MAJC	MAJC		PreservedSpecimen	d5d701ba-fead-434a-b9f9-d10428a93ae8	MAJCTC00556		Animalia	Arthropoda	Insecta	Coleoptera	Tenebrionidae	Edrotes		Edrotes				M. Andrew Johnston	2017						M. Andrew Johnston		S. S. Anzaldo		2014-07-05	2014	7	5	186		5-VII-2014													Adult
25838631	MAJC	MAJC		PreservedSpecimen	1be25e6b-a7a8-4325-9b94-a856b31da040	MAJCTC00562		Animalia	Arthropoda	Insecta	Coleoptera	Tenebrionidae	Edrotes		Edrotes				M. Andrew Johnston	2017						M. Andrew Johnston		S. S. Anzaldo		2014-07-05	2014	7	5	186		5-VII-2014													Adult
25838637	MAJC	MAJC		PreservedSpecimen	9462df89-b18c-4470-8e10-bc22635aec3c	MAJCTC00564		Animalia	Arthropoda	Insecta	Coleoptera	Tenebrionidae	Edrotes		Edrotes				M. Andrew Johnston	2017						M. Andrew Johnston		S. S. Anzaldo		2014-07-05	2014	7	5	186		05-VII-2014													Adult
25838803	MAJC	MAJC		PreservedSpecimen	c3092b7a-b6a5-4713-ba09-3e4fa33ef66e	MAJC0003115		Animalia	Arthropoda	Insecta	Coleoptera	Tenebrionidae	Cerenopus concolor	LeConte, 1851	Cerenopus	concolor			M. Andrew Johnston	2015						M. Andrew Johnston				2015-01-30	2015	1	30	30		30-I-2015
25838805	MAJC	MAJC		PreservedSpecimen	4b49f754-73f1-41c5-9b69-e755e3293087	MAJC0003116		Animalia	Arthropoda	Insecta	Coleoptera	Tenebrionidae	Cerenopus concolor	LeConte, 1851	Cerenopus	concolor			M. Andrew Johnston	2015						M. Andrew Johnston				2015-01-30	2015	1	30	30		30-I-2015
25838807	MAJC	MAJC		PreservedSpecimen	354b89f1-98e6-460c-ba1c-de98a9d0e293	MAJC0003117		Animalia	Arthropoda	Insecta	Coleoptera	Tenebrionidae	Cerenopus concolor	LeConte, 1851	Cerenopus	concolor			M. Andrew Johnston	2015						M. Andrew Johnston				2015-01-30	2015	1	30	30		30-I-2015
25838808	MAJC	MAJC		PreservedSpecimen	2289efb2-fd9f-4bc4-99f1-f04846fdeebb	MAJC0003118		Animalia	Arthropoda	Insecta	Coleoptera	Tenebrionidae	Cerenopus concolor	LeConte, 1851	Cerenopus	concolor			M. Andrew Johnston	2015						M. Andrew Johnston				2015-01-30	2015	1	30	30		30-I-2015
25838809	MAJC	MAJC		PreservedSpecimen	cbc71b69-8691-4adf-a611-47691057d18f	MAJC0003119		Animalia	Arthropoda	Insecta	Coleoptera	Tenebrionidae	Cerenopus concolor	LeConte, 1851	Cerenopus	concolor			M. Andrew Johnston	2015						M. Andrew Johnston				2015-01-30	2015	1	30	30		30-I-2015
25838810	MAJC	MAJC		PreservedSpecimen	ad7d5923-16f8-4ae8-8084-4aa4ac43c847	MAJC0003120		Animalia	Arthropoda	Insecta	Coleoptera	Tenebrionidae	Cerenopus concolor	LeConte, 1851	Cerenopus	concolor			M. Andrew Johnston	2015						M. Andrew Johnston				2015-01-30	2015	1	30	30		30-I-2015
25838811	MAJC	MAJC		PreservedSpecimen	37b2108f-b8f3-4b96-a464-c9231fe145f5	MAJC0003121		Animalia	Arthropoda	Insecta	Coleoptera	Tenebrionidae	Cerenopus concolor	LeConte, 1851	Cerenopus	concolor			M. Andrew Johnston	2015						M. Andrew Johnston				2015-01-30	2015	1	30	30		30-I-2015
25838812	MAJC	MAJC		PreservedSpecimen	5a8d17d2-7c8e-4a87-852c-8b2090a20838	MAJC0003122		Animalia	Arthropoda	Insecta	Coleoptera	Tenebrionidae	Cerenopus concolor	LeConte, 1851	Cerenopus	concolor			M. Andrew Johnston	2015						M. Andrew Johnston				2015-01-30	2015	1	30	30		30-I-2015
25838816	MAJC	MAJC		PreservedSpecimen	05fdf7ce-fc4d-4a87-b64b-38e5fdd1c4c9	MAJC0003123		Animalia	Arthropoda	Insecta	Coleoptera	Tenebrionidae	Cerenopus concolor	LeConte, 1851	Cerenopus	concolor			M. Andrew Johnston	2015						M. Andrew Johnston				2015-01-30	2015	1	30	30		30-I-2015
25847295	MAJC	MAJC		PreservedSpecimen	7095c982-d6a0-4673-a3db-5a35a957debd	MAJCTC00649		Animalia	Arthropoda	Insecta	Coleoptera	Tenebrionidae	Eleodes armatus	LeConte, 1851	Eleodes	armatus			M. Andrew Johnston	2017						M. Andrew Johnston		S. S. Anzaldo		2014-07-05	2014	7	5	186		5-VII-2014													Adult
25872274	MAJC	MAJC		PreservedSpecimen	d5998877-3b4f-4980-9aeb-c77d7e03bfbb	MAJCTC00679		Animalia	Arthropoda	Insecta	Coleoptera	Tenebrionidae	Asbolus laevis	LeConte, 1851	Asbolus	laevis			M. Andrew Johnston	2017						M. Andrew Johnston		S. S. Anzaldo		2014-07-05	2014	7	5	186		5-VII-2014													Adult
30113661	MAJC	MAJC		PreservedSpecimen	28df4877-d055-4813-b39a-8118c33c1770	MAJC0003732		Animalia	Arthropoda	Insecta	Coleoptera	Tenebrionidae	Batuliomorpha imperialis	Doyen	Batuliomorpha	imperialis			M. Andrew Johnston	2016						M. Andrew Johnston				2015-02-14	2015	2	14	45	-31	14-II-2015													adult
30113662	MAJC	MAJC		PreservedSpecimen	cd3b1bd2-582e-4d87-b6c0-ad15a7f33a1e	MAJC0003733		Animalia	Arthropoda	Insecta	Coleoptera	Tenebrionidae	Batuliomorpha imperialis	Doyen	Batuliomorpha	imperialis			M. Andrew Johnston	2016						M. Andrew Johnston				2015-02-14	2015	2	14	45	-31	14-II-2015													adult
30113663	MAJC	MAJC		PreservedSpecimen	971b7d93-eefa-4bc2-a1bb-ae8a96bd73de	MAJC0003734		Animalia	Arthropoda	Insecta	Coleoptera	Tenebrionidae	Batuliomorpha imperialis	Doyen	Batuliomorpha	imperialis			M. Andrew Johnston	2016						M. Andrew Johnston				2015-02-14	2015	2	14	45	-31	14-II-2015													adult
30113664	MAJC	MAJC		PreservedSpecimen	ccf357d3-4b1e-49aa-ba66-09b7570c0d5c	MAJC0003735		Animalia	Arthropoda	Insecta	Coleoptera	Tenebrionidae	Batuliomorpha imperialis	Doyen	Batuliomorpha	imperialis			M. Andrew Johnston	2016						M. Andrew Johnston				2015-02-14	2015	2	14	45	-31	14-II-2015													adult
30113665	MAJC	MAJC		PreservedSpecimen	db51e35c-f29d-414e-abe6-0ebfef3bb661	MAJC0003736		Animalia	Arthropoda	Insecta	Coleoptera	Tenebrionidae	Batuliomorpha imperialis	Doyen	Batuliomorpha	imperialis			M. Andrew Johnston	2016						M. Andrew Johnston				2015-02-14	2015	2	14	45	-31	14-II-2015													adult
30113666	MAJC	MAJC		PreservedSpecimen	9f48f188-3a49-4f42-ac27-56a8e95d9b2e	MAJC0003737		Animalia	Arthropoda	Insecta	Coleoptera	Tenebrionidae	Batuliomorpha imperialis	Doyen	Batuliomorpha	imperialis			M. Andrew Johnston	2016						M. Andrew Johnston				2015-02-14	2015	2	14	45	-31	14-II-2015													adult
30499975	MAJC	MAJC		PreservedSpecimen	62d69753-7327-48d1-a309-b102f4e14d85	MAJC0003780		Animalia	Arthropoda	Insecta	Coleoptera	Tenebrionidae	Stenomorpha confluens	(LeConte, 1851)	Stenomorpha	confluens			M. Andrew Johnston	2017						M. Andrew Johnston				2017-09-23	2017	9	23	266		23.IX.2017													Adult
30499976	MAJC	MAJC		PreservedSpecimen	1fe2128a-76a6-46b4-afdd-180f98accc78	MAJC0003781		Animalia	Arthropoda	Insecta	Coleoptera	Tenebrionidae	Stenomorpha confluens	(LeConte, 1851)	Stenomorpha	confluens			M.A. Johnston	2017						M. Andrew Johnston				2017-09-23	2017	9	23	266		23.IX.2017													Adult
30499977	MAJC	MAJC		PreservedSpecimen	29dace2a-e2aa-4e56-8bb7-5ab4221aa5f1	MAJC0003782		Animalia	Arthropoda	Insecta	Coleoptera	Tenebrionidae	Stenomorpha confluens	(LeConte, 1851)	Stenomorpha	confluens			M. Andrew Johnston	2017						M. Andrew Johnston				2017-09-23	2017	9	23	266		23.IX.2017													Adult
30499978	MAJC	MAJC		PreservedSpecimen	0d80134a-1028-4698-80fb-94f7d473d9d1	MAJC0003783		Animalia	Arthropoda	Insecta	Coleoptera	Tenebrionidae	Stenomorpha confluens	(LeConte, 1851)	Stenomorpha	confluens			M. Andrew Johnston	2017						M. Andrew Johnston				2017-09-23	2017	9	23	266		23.IX.2017													Adult
30499979	MAJC	MAJC		PreservedSpecimen	b12d97e1-f791-4db7-bc8e-44f5e6066f78	MAJC0003784		Animalia	Arthropoda	Insecta	Coleoptera	Tenebrionidae	Stenomorpha confluens	(LeConte, 1851)	Stenomorpha	confluens			M. Andrew Johnston	2017						M. Andrew Johnston				2017-09-23	2017	9	23	266		23.IX.2017													Adult
30499980	MAJC	MAJC		PreservedSpecimen	b92c6e7b-403e-4419-bb4b-67a834771fe0	MAJC0003785		Animalia	Arthropoda	Insecta	Coleoptera	Tenebrionidae	Stenomorpha confluens	(LeConte, 1851)	Stenomorpha	confluens			M. Andrew Johnston	2017						M. Andrew Johnston				2017-09-23	2017	9	23	266		23.IX.2017													Adult
30499981	MAJC	MAJC		PreservedSpecimen	6ce79ee2-4ba0-4f03-879f-e897eecc5e4e	MAJC0003786		Animalia	Arthropoda	Insecta	Coleoptera	Tenebrionidae	Stenomorpha hirsuta	(LeConte, 1851)	Stenomorpha	hirsuta			M. Andrew Johnston	2017						M. Andrew Johnston				2015-01-30	2015	1	30	30		30-I-2015													Adult
30499990	MAJC	MAJC		PreservedSpecimen	e14bb74d-13fe-4aed-be47-aae2f22a1133	MAJC0003795		Animalia	Arthropoda	Insecta	Coleoptera	Tenebrionidae	Triorophus laevis	LeConte, 1851	Triorophus	laevis			R.L. Aalbu	2017						M. Andrew Johnston				2015-01-30	2015	1	30	30		30-I-2015													Adult
30499991	MAJC	MAJC		PreservedSpecimen	7dab5496-7472-41d2-a1d6-36b743ec506a	MAJC0003796		Animalia	Arthropoda	Insecta	Coleoptera	Tenebrionidae	Edrotes arens	La Rivers, 1947	Edrotes	arens			M. Andrew Johnston	2017										1968-04-12	1968	4	12	103															Adult
30499992	MAJC	MAJC		PreservedSpecimen	5f1354f0-e93e-45c2-84d1-d40394b73611	MAJC0003797		Animalia	Arthropoda	Insecta	Coleoptera	Tenebrionidae	Edrotes arens	La Rivers, 1947	Edrotes	arens			M. Andrew Johnston	2017										1968-04-12	1968	4	12	103															Adult
30500004	MAJC	MAJC		PreservedSpecimen	ffa2e7b1-9071-49f7-96eb-48361d4a17ec	MAJC0003809		Animalia	Arthropoda	Insecta	Coleoptera	Tenebrionidae	Edrotes ventricosus	LeConte, 1851	Edrotes	ventricosus			M. Andrew Johnston	2017						M. Andrew Johnston				2017-09-23	2017	9	23	266		23.IX.2017													Adult
30500005	MAJC	MAJC		PreservedSpecimen	ef05c138-2344-45c5-9e50-92a9f3963307	MAJC0003810		Animalia	Arthropoda	Insecta	Coleoptera	Tenebrionidae	Edrotes ventricosus	LeConte, 1851	Edrotes	ventricosus			M. Andrew Johnston	2017						M. Andrew Johnston				2017-09-23	2017	9	23	266		23.IX.2017													Adult
30500006	MAJC	MAJC		PreservedSpecimen	0272c455-0421-48b5-acc3-c402b7408844	MAJC0003811		Animalia	Arthropoda	Insecta	Coleoptera	Tenebrionidae	Eusattus dilatatus	LeConte	Eusattus	dilatatus			M. Andrew Johnston	2016						M. Andrew Johnston				2015-01-30	2015	1	30	30		30-I-2015													Adult
30500007	MAJC	MAJC		PreservedSpecimen	5342161a-4918-4002-95ca-7ef95cea2d69	MAJC0003812		Animalia	Arthropoda	Insecta	Coleoptera	Tenebrionidae	Eusattus productus	LeConte, 1858	Eusattus	productus			M. Andrew Johnston	2015						M. Andrew Johnston				2015-01-30	2015	1	30	30		30-I-2015													Adult
30500009	MAJC	MAJC		PreservedSpecimen	d073407b-7ee7-404d-b4c3-cb3c3f6cfe35	MAJC0003814		Animalia	Arthropoda	Insecta	Coleoptera	Tenebrionidae	Asbolus verrucosus	Leconte, 1851	Asbolus	verrucosus			M. Andrew Johnston	2015						M. Andrew Johnston				2014-09-27	2014	9	27	270		27-IX-2017													Adult
30500010	MAJC	MAJC		PreservedSpecimen	1af0beb7-1fbf-4dd7-a1f7-4f71c065c241	MAJC0003815		Animalia	Arthropoda	Insecta	Coleoptera	Tenebrionidae	Asbolus laevis	LeConte, 1851	Asbolus	laevis			M. Andrew Johnston	2015						M. Andrew Johnston				2014-09-27	2014	9	27	270		27-IX-2017													Adult
30500011	MAJC	MAJC		PreservedSpecimen	5acba11b-57b5-4f40-bf1b-09b47c11d545	MAJC0003816		Animalia	Arthropoda	Insecta	Coleoptera	Tenebrionidae	Mecysmus angustus	(LeConte, 1851)	Mecysmus	angustus			M. Andrew Johnston	2017						M. Andrew Johnston				2017-09-23	2017	9	23	266		23.IX.2017													Adult
30633154	MAJC	MAJC		PreservedSpecimen	252aa76a-dfc5-45f0-ae75-d47939aef5a8	MAJC0003833		Animalia	Arthropoda	Insecta	Coleoptera	Tenebrionidae	Blapstinus histricus	Casey, 1890	Blapstinus	histricus			M. Andrew Johnston	2017						M. Andrew Johnston		S. S. Anzaldo		2014-07-05	2014	7	5	186		5-VII-2014													adult
30634492	MAJC	MAJC		PreservedSpecimen	13711837-5f7e-4874-a5b7-1c197e2818fe	MAJC0003837		Animalia	Arthropoda	Insecta	Coleoptera	Tenebrionidae	Lepidocnemeplatia sericea	(Horn, 1870)	Lepidocnemeplatia	sericea			M. Andrew Johnston	2017						M. Andrew Johnston				2017-12-13	2017	12	13	347		13.XII.2017													adult
30634493	MAJC	MAJC		PreservedSpecimen	55edf51d-8521-4194-b0d2-b06ee82ed96a	MAJC0003838		Animalia	Arthropoda	Insecta	Coleoptera	Tenebrionidae	Lepidocnemeplatia sericea	(Horn, 1870)	Lepidocnemeplatia	sericea			M. Andrew Johnston	2017						M. Andrew Johnston				2017-12-13	2017	12	13	347		13.XII.2017													adult
30634494	MAJC	MAJC		PreservedSpecimen	111c92ae-d3f0-4775-ac6f-1188e1411464	MAJC0003839		Animalia	Arthropoda	Insecta	Coleoptera	Tenebrionidae	Lepidocnemeplatia sericea	(Horn, 1870)	Lepidocnemeplatia	sericea			M. Andrew Johnston	2017						M. Andrew Johnston				2017-12-13	2017	12	13	347		13.XII.2017													adult
30634495	MAJC	MAJC		PreservedSpecimen	f0332578-8985-4901-908b-4bb47e300721	MAJC0003840		Animalia	Arthropoda	Insecta	Coleoptera	Tenebrionidae	Lepidocnemeplatia sericea	(Horn, 1870)	Lepidocnemeplatia	sericea			M. Andrew Johnston	2017						M. Andrew Johnston				2017-12-13	2017	12	13	347		13.XII.2017													adult
30634496	MAJC	MAJC		PreservedSpecimen	8481a79f-cb13-4fb6-931b-174c662f35bc	MAJC0003841		Animalia	Arthropoda	Insecta	Coleoptera	Tenebrionidae	Lepidocnemeplatia sericea	(Horn, 1870)	Lepidocnemeplatia	sericea			M. Andrew Johnston	2017						M. Andrew Johnston				2017-12-13	2017	12	13	347		13.XII.2017													adult
30634497	MAJC	MAJC		PreservedSpecimen	64b2ae2c-d756-4d2a-a739-52b974c9451f	MAJC0003842		Animalia	Arthropoda	Insecta	Coleoptera	Tenebrionidae	Lepidocnemeplatia sericea	(Horn, 1870)	Lepidocnemeplatia	sericea			M. Andrew Johnston	2017						M. Andrew Johnston				2017-12-13	2017	12	13	347		13.XII.2017													adult
30634498	MAJC	MAJC		PreservedSpecimen	f2193057-b450-4f17-a66f-419b96589272	MAJC0003843		Animalia	Arthropoda	Insecta	Coleoptera	Tenebrionidae	Lepidocnemeplatia sericea	(Horn, 1870)	Lepidocnemeplatia	sericea			M. Andrew Johnston	2017						M. Andrew Johnston				2017-12-13	2017	12	13	347		13.XII.2017													adult
19924732	SBMNH	SBMNHENT		PreservedSpecimen	a412c69f-30af-41e3-9379-771f400da0fc	SBMNHENT0041149		Animalia	Arthropoda	Insecta	Coleoptera	Tenebrionidae	Asbolus laevis	LeConte, 1851	Asbolus	laevis			Michael Caterino	2004						J.N. Maris				1957-05-05	1957	5	5	125
19952448	SBMNH	SBMNHENT		PreservedSpecimen	68b1e536-cdff-41ae-ab69-c80a9ae1b7fa	SBMNHENT0069029		Animalia	Arthropoda	Insecta	Coleoptera	Tenebrionidae	Asbolus laevis	LeConte, 1851	Asbolus	laevis			Rolf Aalbu	2007						M. Caterino				2007-07-24	2007	7	24	205
19952449	SBMNH	SBMNHENT		PreservedSpecimen	0eb20db0-9819-43e2-b238-3111dde7ef04	SBMNHENT0069030		Animalia	Arthropoda	Insecta	Coleoptera	Tenebrionidae	Asbolus verrucosus	Leconte, 1851	Asbolus	verrucosus			Nomenclatural Adjustment	July 4, 2016	Aalbu & Smith (2014)					M. Caterino				2007-07-24	2007	7	24	205
19952450	SBMNH	SBMNHENT		PreservedSpecimen	24aabfd6-4066-4434-b87e-b541f1c42eef	SBMNHENT0069031		Animalia	Arthropoda	Insecta	Coleoptera	Tenebrionidae	Notibius laticeps	Casey	Notibius	laticeps			Rolf Aalbu	2007						M. Caterino				2007-07-24	2007	7	24	205
19952451	SBMNH	SBMNHENT		PreservedSpecimen	7c0f5f7a-2d50-4fdc-9941-b2c91639b454	SBMNHENT0069032		Animalia	Arthropoda	Insecta	Coleoptera	Tenebrionidae	Asbolus verrucosus	Leconte, 1851	Asbolus	verrucosus			Nomenclatural Adjustment	July 4, 2016	Aalbu & Smith (2014)					M. Caterino				2007-07-24	2007	7	24	205
19952453	SBMNH	SBMNHENT		PreservedSpecimen	bf92c2cb-2d1f-43eb-b44d-a398e9958679	SBMNHENT0069034		Animalia	Arthropoda	Insecta	Coleoptera	Tenebrionidae	Eusattus dilatatus	LeConte	Eusattus	dilatatus			Rolf Aalbu	2007						M. Caterino				2007-07-24	2007	7	24	205
19952455	SBMNH	SBMNHENT		PreservedSpecimen	5af83b4f-6d52-4ead-86ab-71361e2f3fd7	SBMNHENT0069036		Animalia	Arthropoda	Insecta	Coleoptera	Tenebrionidae	Eleodes armatus	LeConte, 1851	Eleodes	armatus			Nomenclatural Adjustment	July 5, 2016						M. Caterino				2007-07-24	2007	7	24	205
19952456	SBMNH	SBMNHENT		PreservedSpecimen	bc4375a1-b9f5-4879-8090-4a69e0b1b011	SBMNHENT0069037		Animalia	Arthropoda	Insecta	Coleoptera	Tenebrionidae	Eleodes armatus	LeConte, 1851	Eleodes	armatus			Nomenclatural Adjustment	July 5, 2016						M. Caterino				2007-07-24	2007	7	24	205
19952457	SBMNH	SBMNHENT		PreservedSpecimen	cc56e479-682c-4f56-b847-f1e391d31e87	SBMNHENT0069038		Animalia	Arthropoda	Insecta	Coleoptera	Tenebrionidae	Eusattus dilatatus	LeConte	Eusattus	dilatatus			Rolf Aalbu	2007						M. Caterino				2007-07-24	2007	7	24	205
19952459	SBMNH	SBMNHENT		PreservedSpecimen	f9056249-a062-400b-a3e6-7139ab186bcc	SBMNHENT0069040		Animalia	Arthropoda	Insecta	Coleoptera	Tenebrionidae	Eleodes armatus	LeConte, 1851	Eleodes	armatus			Nomenclatural Adjustment	July 5, 2016						M. Caterino				2007-07-24	2007	7	24	205
19952460	SBMNH	SBMNHENT		PreservedSpecimen	a04ec0bc-4622-4ff8-8823-4294f4b0a61f	SBMNHENT0069041		Animalia	Arthropoda	Insecta	Coleoptera	Tenebrionidae	Notibius laticeps	Casey	Notibius	laticeps			Rolf Aalbu	2007						M. Caterino				2007-07-25	2007	7	25	206
19952461	SBMNH	SBMNHENT		PreservedSpecimen	2315b18c-b120-4ec3-80eb-b5f08c18c04c	SBMNHENT0069042		Animalia	Arthropoda	Insecta	Coleoptera	Tenebrionidae	Araeoschizus hardyi	Papp	Araeoschizus	hardyi			Rolf Aalbu	2007						M. Caterino				2007-07-25	2007	7	25	206
19952462	SBMNH	SBMNHENT		PreservedSpecimen	8cc16cfc-63c4-40fc-96a4-06825c89e57a	SBMNHENT0069043		Animalia	Arthropoda	Insecta	Coleoptera	Tenebrionidae	Edrotes ventricosus	LeConte, 1851	Edrotes	ventricosus			Rolf Aalbu	2007						M. Caterino				2007-07-25	2007	7	25	206
19952463	SBMNH	SBMNHENT		PreservedSpecimen	364a521f-d9c9-4f55-89c7-5cd868f9fdd3	SBMNHENT0069044		Animalia	Arthropoda	Insecta	Coleoptera	Tenebrionidae	Asbolus laevis	LeConte, 1851	Asbolus	laevis			Rolf Aalbu	2007						M. Caterino				2007-07-25	2007	7	25	206
19952464	SBMNH	SBMNHENT		PreservedSpecimen	729a1807-b465-41a5-ace8-c64aa67f3b1d	SBMNHENT0069045		Animalia	Arthropoda	Insecta	Coleoptera	Tenebrionidae	Chilometopon pallidum	Casey, 1890	Chilometopon	pallidum			Rolf Aalbu	2007						M. Caterino				2007-07-25	2007	7	25	206
19952465	SBMNH	SBMNHENT		PreservedSpecimen	bbf0a51f-98ba-4b72-9524-184c1faa39a8	SBMNHENT0069046		Animalia	Arthropoda	Insecta	Coleoptera	Tenebrionidae	Notibius laticeps	Casey	Notibius	laticeps			Rolf Aalbu	2007						M. Caterino				2007-07-25	2007	7	25	206
19952466	SBMNH	SBMNHENT		PreservedSpecimen	f486b62a-3d26-407b-8836-a8597ab68a2a	SBMNHENT0069047		Animalia	Arthropoda	Insecta	Coleoptera	Tenebrionidae	Edrotes arens	La Rivers, 1947	Edrotes	arens			Rolf Aalbu	2007						M. Caterino				2007-07-25	2007	7	25	206
19952467	SBMNH	SBMNHENT		PreservedSpecimen	007f7a54-b9d3-4e7f-8e94-3a5b96499057	SBMNHENT0069048		Animalia	Arthropoda	Insecta	Coleoptera	Tenebrionidae	Edrotes ventricosus	LeConte, 1851	Edrotes	ventricosus			Rolf Aalbu	2007						M. Caterino				2007-07-25	2007	7	25	206
19952468	SBMNH	SBMNHENT		PreservedSpecimen	2fc232ce-61c9-43f0-bfff-9c22b202a72c	SBMNHENT0069049		Animalia	Arthropoda	Insecta	Coleoptera	Tenebrionidae	Edrotes ventricosus	LeConte, 1851	Edrotes	ventricosus			Rolf Aalbu	2007						M. Caterino				2007-07-25	2007	7	25	206
19952469	SBMNH	SBMNHENT		PreservedSpecimen	f678a0ce-04bb-4870-b403-0a9733d993a6	SBMNHENT0069050		Animalia	Arthropoda	Insecta	Coleoptera	Tenebrionidae	Notibius laticeps	Casey	Notibius	laticeps			Rolf Aalbu	2007						M. Caterino				2007-07-25	2007	7	25	206
19952470	SBMNH	SBMNHENT		PreservedSpecimen	3795c838-50fa-44d4-932a-fcba79e94271	SBMNHENT0069051		Animalia	Arthropoda	Insecta	Coleoptera	Tenebrionidae	Cryptoglossa muricata						Rolf Aalbu	2007						M. Caterino				2007-07-25	2007	7	25	206
19952472	SBMNH	SBMNHENT		PreservedSpecimen	4a49a22e-1973-43d4-9f1c-7623ff8a6eda	SBMNHENT0069053		Animalia	Arthropoda	Insecta	Coleoptera	Tenebrionidae	Chilometopon abnorme	(Horn, 1870)	Chilometopon	abnorme			Rolf Aalbu	2007						M. Caterino				2007-07-25	2007	7	25	206
19952473	SBMNH	SBMNHENT		PreservedSpecimen	e33e44ea-b98f-4372-9872-3dd56a0dff89	SBMNHENT0069054		Animalia	Arthropoda	Insecta	Coleoptera	Tenebrionidae	Araeoschizus hardyi	Papp	Araeoschizus	hardyi			Rolf Aalbu	2007						M. Caterino				2007-07-25	2007	7	25	206
19952474	SBMNH	SBMNHENT		PreservedSpecimen	34a80225-d98e-4785-a791-af422e18003a	SBMNHENT0069055		Animalia	Arthropoda	Insecta	Coleoptera	Tenebrionidae	Eleodes armatus	LeConte, 1851	Eleodes	armatus			Nomenclatural Adjustment	July 5, 2016						M. Caterino				2007-07-25	2007	7	25	206
19952475	SBMNH	SBMNHENT		PreservedSpecimen	2d0072f7-fb69-40e6-b1b3-1a6073c6b925	SBMNHENT0069056		Animalia	Arthropoda	Insecta	Coleoptera	Tenebrionidae	Asbolus laevis	LeConte, 1851	Asbolus	laevis			Rolf Aalbu	2007						M. Caterino				2007-07-25	2007	7	25	206
19952486	SBMNH	SBMNHENT		PreservedSpecimen	09f964a7-0c67-4a5b-9445-21cead0d6942	SBMNHENT0069067		Animalia	Arthropoda	Insecta	Coleoptera	Tenebrionidae	Cerenopus concolor	LeConte, 1851	Cerenopus	concolor			Rolf Aalbu	2007						M. Caterino				2007-07-25	2007	7	25	206
19952487	SBMNH	SBMNHENT		PreservedSpecimen	1dba610d-2065-45e1-8db5-e6d9185d96d3	SBMNHENT0069068		Animalia	Arthropoda	Insecta	Coleoptera	Tenebrionidae	Chilometopon pallidum	Casey, 1890	Chilometopon	pallidum			Rolf Aalbu	2007						M. Caterino				2007-07-25	2007	7	25	206
19952511	SBMNH	SBMNHENT		PreservedSpecimen	1a60b206-8253-4c4c-91c6-4e5eb04b8db7	SBMNHENT0069092		Animalia	Arthropoda	Insecta	Coleoptera	Tenebrionidae	Eleodes armatus	LeConte, 1851	Eleodes	armatus			Nomenclatural Adjustment	July 5, 2016						M. Caterino				2007-07-24	2007	7	24	205
19952512	SBMNH	SBMNHENT		PreservedSpecimen	69ecfc62-0f7a-4f9f-8a01-2a7a60a4415b	SBMNHENT0069093		Animalia	Arthropoda	Insecta	Coleoptera	Tenebrionidae	Blapstinus histricus	Casey, 1890	Blapstinus	histricus			Rolf Aalbu	2007						M. Caterino				2007-07-24	2007	7	24	205
19952513	SBMNH	SBMNHENT		PreservedSpecimen	1f86aef9-8f7b-48b6-bfdd-d230a341653a	SBMNHENT0069094		Animalia	Arthropoda	Insecta	Coleoptera	Tenebrionidae	Asbolus verrucosus	Leconte, 1851	Asbolus	verrucosus			Nomenclatural Adjustment	July 4, 2016	Aalbu & Smith (2014)					M. Caterino				2007-07-24	2007	7	24	205
19952523	SBMNH	SBMNHENT		PreservedSpecimen	8f39383f-818c-48c2-9583-54bcfe14dcf0	SBMNHENT0069104		Animalia	Arthropoda	Insecta	Coleoptera	Tenebrionidae	Asbolus verrucosus	Leconte, 1851	Asbolus	verrucosus			Nomenclatural Adjustment	July 4, 2016	Aalbu & Smith (2014)					M. Caterino				2007-07-24	2007	7	24	205
19952524	SBMNH	SBMNHENT		PreservedSpecimen	e09b09b6-4eee-480d-a184-a440e90f25a6	SBMNHENT0069105		Animalia	Arthropoda	Insecta	Coleoptera	Tenebrionidae	Eleodes armatus	LeConte, 1851	Eleodes	armatus			Nomenclatural Adjustment	July 5, 2016						M. Caterino				2007-07-24	2007	7	24	205
19952525	SBMNH	SBMNHENT		PreservedSpecimen	840f41a2-a375-4f7f-9ea0-90e63efa00db	SBMNHENT0069106		Animalia	Arthropoda	Insecta	Coleoptera	Tenebrionidae	Eleodes armatus	LeConte, 1851	Eleodes	armatus			Nomenclatural Adjustment	July 5, 2016						M. Caterino				2007-07-24	2007	7	24	205
19952526	SBMNH	SBMNHENT		PreservedSpecimen	836a98b7-2a8e-40f9-a912-721599f7ef6b	SBMNHENT0069107		Animalia	Arthropoda	Insecta	Coleoptera	Tenebrionidae	Asbolus verrucosus	Leconte, 1851	Asbolus	verrucosus			Nomenclatural Adjustment	July 4, 2016	Aalbu & Smith (2014)					M. Caterino				2007-07-24	2007	7	24	205
19953310	SBMNH	SBMNHENT		PreservedSpecimen	cd755a8a-862a-4db9-a4db-209b862f86a8	SBMNHENT0069892		Animalia	Arthropoda	Insecta	Coleoptera	Tenebrionidae	Araeoschizus andrewsi	Papp	Araeoschizus	andrewsi			Rolf Aalbu	2007						M.S.Caterino				1993-04-04	1993	4	4	94
19953311	SBMNH	SBMNHENT		PreservedSpecimen	84ce9eea-9eac-4809-a42d-72fc4d6ca80d	SBMNHENT0069893		Animalia	Arthropoda	Insecta	Coleoptera	Tenebrionidae	Araeoschizus andrewsi	Papp	Araeoschizus	andrewsi			Rolf Aalbu	2007						M. Caterino				1998-03-14	1998	3	14	73
19953312	SBMNH	SBMNHENT		PreservedSpecimen	6991d3a6-acd1-465a-8951-e503fa812cbc	SBMNHENT0069894		Animalia	Arthropoda	Insecta	Coleoptera	Tenebrionidae	Araeoschizus andrewsi	Papp	Araeoschizus	andrewsi			Rolf Aalbu	2007						M. Caterino				1998-03-14	1998	3	14	73
19953321	SBMNH	SBMNHENT		PreservedSpecimen	70494ce5-905e-4e25-9554-9f7b1bac13c7	SBMNHENT0069903		Animalia	Arthropoda	Insecta	Coleoptera	Tenebrionidae	Embaphion depressum						Rolf Aalbu	2007						M. Caterino				1998-03-14	1998	3	14	73
19953322	SBMNH	SBMNHENT		PreservedSpecimen	0cb721e1-1251-4956-b931-00b6b7c2c966	SBMNHENT0069904		Animalia	Arthropoda	Insecta	Coleoptera	Tenebrionidae	Embaphion depressum						Rolf Aalbu	2007						M. Caterino				1998-03-14	1998	3	14	73
19953334	SBMNH	SBMNHENT		PreservedSpecimen	cfe731bf-3f3b-4b7d-87c5-2bce52a100c7	SBMNHENT0069916		Animalia	Arthropoda	Insecta	Coleoptera	Tenebrionidae	Telabis serrata						Rolf Aalbu	2007						J.N. Maris				1957-05-05	1957	5	5	125
19953336	SBMNH	SBMNHENT		PreservedSpecimen	3dd54788-e18e-4ea3-9d41-fd5cd2a9bab7	SBMNHENT0069918		Animalia	Arthropoda	Insecta	Coleoptera	Tenebrionidae	Edrotes arens	La Rivers, 1947	Edrotes	arens			Rolf Aalbu	2007						M.S.Caterino				1993-04-04	1993	4	4	94
19953341	SBMNH	SBMNHENT		PreservedSpecimen	657c049b-544b-4349-90f2-d77ec9ad894e	SBMNHENT0069923		Animalia	Arthropoda	Insecta	Coleoptera	Tenebrionidae	Eusattus dilatatus	LeConte	Eusattus	dilatatus			Rolf Aalbu	2007						M.S.Caterino				1993-04-04	1993	4	4	94
19953357	SBMNH	SBMNHENT		PreservedSpecimen	e1055aef-f428-4757-a95a-205bddc36803	SBMNHENT0069939		Animalia	Arthropoda	Insecta	Coleoptera	Tenebrionidae	Cnemodinus testaceus	(Horn)	Cnemodinus	testaceus			Rolf Aalbu	2007						J.N. Maris				1957-05-05	1957	5	5	125
23781696	SBMNH	SBMNHENT		PreservedSpecimen	0917e5fb-8615-4f7f-9dbc-43775bc037cd	SBMNHENT0112177		Animalia	Arthropoda	Insecta	Coleoptera	Tenebrionidae	Araeoschizus andrewsi	Papp	Araeoschizus	andrewsi			Matthew Gimmel	2016						Michael & Katie Caterino				2014-01-24	2014	1	24	24															adult
23781698	SBMNH	SBMNHENT		PreservedSpecimen	30e094c6-8ddc-4035-9f5e-04408c56ddea	SBMNHENT0112178		Animalia	Arthropoda	Insecta	Coleoptera	Tenebrionidae	Araeoschizus andrewsi	Papp	Araeoschizus	andrewsi			Matthew Gimmel	2016						Michael & Katie Caterino				2014-01-24	2014	1	24	24															adult
23781699	SBMNH	SBMNHENT		PreservedSpecimen	ee97dbdd-8993-4bda-801c-48016095d69a	SBMNHENT0112179		Animalia	Arthropoda	Insecta	Coleoptera	Tenebrionidae	Araeoschizus andrewsi	Papp	Araeoschizus	andrewsi			Matthew Gimmel	2016						Michael & Katie Caterino				2014-01-24	2014	1	24	24															adult
23782235	SBMNH	SBMNHENT		PreservedSpecimen	0261dc47-506c-44d1-b623-4981dd3e9028	SBMNHENT0112234		Animalia	Arthropoda	Insecta	Coleoptera	Tenebrionidae	Notibius		Notibius				Matthew Gimmel	2016						Michael & Katie Caterino				2014-01-24	2014	1	24	24															adult
30115093	KKIC	KKIC		PreservedSpecimen	cf4776de-644b-44af-a801-5980df73dbe8	KKIC0000026		Animalia	Arthropoda	Insecta	Coleoptera	Tenebrionidae	Batulius setosus	LeConte	Batulius	setosus										K. Kanda			KK08_005	2008-04-12	2008	4	12	103
30115094	KKIC	KKIC		PreservedSpecimen	99c95427-eb34-4caa-95c6-b75e3d0867ac	KKIC0000027		Animalia	Arthropoda	Insecta	Coleoptera	Tenebrionidae	Batulius setosus	LeConte	Batulius	setosus										K. Kanda			KK09_127	2009-09-06	2009	9	6	249
30115100	KKIC	KKIC		PreservedSpecimen	e6de2457-89de-466b-b5be-0b47f5afb11f	KKIC0000033		Animalia	Arthropoda	Insecta	Coleoptera	Tenebrionidae	Anepsiini													K. Kanda, A. Johnston			KK15_009	2015-01-30	2015	1	30	30
30115101	KKIC	KKIC		PreservedSpecimen	1e38f02c-4693-4b03-9acb-30a4aba97641	KKIC0000034		Animalia	Arthropoda	Insecta	Coleoptera	Tenebrionidae	Anepsiini													K. Kanda, A. Johnston			KK15_009	2015-01-30	2015	1	30	30
30115102	KKIC	KKIC		PreservedSpecimen	d7a93b46-c472-49b5-b3d2-09b6c31abc87	KKIC0000035		Animalia	Arthropoda	Insecta	Coleoptera	Tenebrionidae	Anepsiini													K. Kanda, A. Johnston			KK15_009	2015-01-30	2015	1	30	30
30115103	KKIC	KKIC		PreservedSpecimen	a1591c2a-9836-4892-bbad-510c18452285	KKIC0000036		Animalia	Arthropoda	Insecta	Coleoptera	Tenebrionidae	Anepsiini													K. Kanda, A. Johnston			KK15_009	2015-01-30	2015	1	30	30
30117826	KKIC	KKIC		PreservedSpecimen	045da8f4-149f-40b4-a49d-550720a4dedf	KKIC0000137		Animalia	Arthropoda	Insecta	Coleoptera	Tenebrionidae	Stenomorpha confluens	(LeConte, 1851)	Stenomorpha	confluens										K. Kanda			KK07_075	2007-09-29	2007	9	29	272
30117827	KKIC	KKIC		PreservedSpecimen	af7ddcb6-468d-4224-bb33-8adc51fdf61c	KKIC0000138		Animalia	Arthropoda	Insecta	Coleoptera	Tenebrionidae	Stenomorpha confluens	(LeConte, 1851)	Stenomorpha	confluens										K. Kanda			KK08_115	2007-09-29	2007	9	29	272
30117828	KKIC	KKIC		PreservedSpecimen	188e06ec-9d55-4bb7-8159-00e7e47bd3ea	KKIC0000139		Animalia	Arthropoda	Insecta	Coleoptera	Tenebrionidae	Stenomorpha confluens	(LeConte, 1851)	Stenomorpha	confluens										K. Kanda			KK08_115	2007-09-29	2007	9	29	272
30117854	KKIC	KKIC		PreservedSpecimen	bb65d05c-de51-43ae-965d-4273409eccde	KKIC0000161		Animalia	Arthropoda	Insecta	Coleoptera	Tenebrionidae	Stenomorpha hirsuta	(LeConte, 1851)	Stenomorpha	hirsuta										K. Kanda				2007-12-10	2007	12	10	344
30295228	KKIC	KKIC		PreservedSpecimen	5243d9eb-befe-446d-bcf8-25b9f90a6ec8	KKIC0000217		Animalia	Arthropoda	Insecta	Coleoptera	Tenebrionidae	Eusattus dilatatus	LeConte	Eusattus	dilatatus										K. Kanda			KK07_075	2007-09-29
30295229	KKIC	KKIC		PreservedSpecimen	2c837bb1-e06f-48d7-9e04-b338f8788d9a	KKIC0000218		Animalia	Arthropoda	Insecta	Coleoptera	Tenebrionidae	Eusattus dilatatus	LeConte	Eusattus	dilatatus										K. Kanda			KK07_075	2007-09-29
30295230	KKIC	KKIC		PreservedSpecimen	fbf3907e-f826-4bc6-9bec-bd761a4b11af	KKIC0000219		Animalia	Arthropoda	Insecta	Coleoptera	Tenebrionidae	Eusattus dilatatus	LeConte	Eusattus	dilatatus										K. Kanda			KK07_075	2007-09-29
30295231	KKIC	KKIC		PreservedSpecimen	5f6a9f77-b674-4aba-a9f5-507a6f1aaf57	KKIC0000220		Animalia	Arthropoda	Insecta	Coleoptera	Tenebrionidae	Eusattus dilatatus	LeConte	Eusattus	dilatatus										K. Kanda			KK07_075	2007-09-29
30295232	KKIC	KKIC		PreservedSpecimen	79508d32-0991-4498-80b2-b6c887d38f89	KKIC0000221		Animalia	Arthropoda	Insecta	Coleoptera	Tenebrionidae	Eusattus dilatatus	LeConte	Eusattus	dilatatus										K. Kanda			KK07_075	2007-09-29
30295233	KKIC	KKIC		PreservedSpecimen	301cf9f1-bff1-4530-b86e-a2470834484f	KKIC0000222		Animalia	Arthropoda	Insecta	Coleoptera	Tenebrionidae	Eusattus dilatatus	LeConte	Eusattus	dilatatus										K. Kanda			KK07_075	2007-09-29
30295234	KKIC	KKIC		PreservedSpecimen	cc7d7496-efb4-490a-abc8-b2e1e698cf3a	KKIC0000223		Animalia	Arthropoda	Insecta	Coleoptera	Tenebrionidae	Eusattus dilatatus	LeConte	Eusattus	dilatatus										K. Kanda			KK07_075	2007-09-29
30295235	KKIC	KKIC		PreservedSpecimen	c68420fa-3d8a-4909-84e4-f62399517c7a	KKIC0000224		Animalia	Arthropoda	Insecta	Coleoptera	Tenebrionidae	Eusattus dilatatus	LeConte	Eusattus	dilatatus										K. Kanda				2007-12-10	2007	12	10	344
30295236	KKIC	KKIC		PreservedSpecimen	4df32e86-48be-4a10-89fe-ff60a57c21ad	KKIC0000225		Animalia	Arthropoda	Insecta	Coleoptera	Tenebrionidae	Eusattus dilatatus	LeConte	Eusattus	dilatatus										K. Kanda				2007-12-10	2007	12	10	344
30295237	KKIC	KKIC		PreservedSpecimen	b4bbfc5b-fa20-4d53-a9d6-2a0a25892633	KKIC0000226		Animalia	Arthropoda	Insecta	Coleoptera	Tenebrionidae	Eusattus dilatatus	LeConte	Eusattus	dilatatus										K. Kanda			KK08_005	2008-04-12
[truncated: 37 more columns]
