# Supplementary material for: An updated checklist of the Tenebrionidae sec. Bousquet et al. 2018 of the Algodones Dunes of California, with comments on checklist data practices
Source: Biodivers Data J. 2018 Jun 14;(6):e24927. doi: 10.3897/BDJ.6.e24927 (PMC6013544; doi:10.3897/BDJ.6.e24927)
Supplement: Supplementary material 2 — SCAN occurrences pertinent to the checklist update [file bdj-06-e24927-s002.zip › identifications.tab]

coreid	identifiedBy	identifiedByID	dateIdentified	identificationQualifier	scientificName	identificationIsCurrent	scientificNameAuthorship	genus	specificEpithet	taxonRank	infraspecificEpithet	identificationReferences	identificationRemarks	recordId	modified
430246	C.A. Triplehorn		1986		Asbolus laevis	0	LeConte 1851							urn:uuid:2b5f6cf7-bb6f-42c7-82e4-7d03fe646bc4	2012-09-04 16:00:10
430316	C.A. Triplehorn		2002		Asbolus verrucosus	0	LeConte							urn:uuid:069bd72c-6cce-4109-b664-cc6e4cefd3a0	2012-09-04 18:22:52
430248	C.A. Triplehorn		1986		Asbolus laevis	0	LeConte 1851							urn:uuid:ae8a9b05-26d9-4a67-a7e0-c174d989b5b0	2012-09-04 16:00:57
430318	C.A. Triplehorn		2002		Asbolus verrucosus	0	LeConte							urn:uuid:624af639-8ba7-4840-8909-ffce4e04d7e7	2012-09-04 18:25:52
430249	C.A. Triplehorn		1986		Asbolus laevis	0	LeConte 1851							urn:uuid:f31100b6-c325-4f27-8707-f3d90de22a2a	2012-09-04 16:01:39
19952449	Nomenclatural Adjustment		July 4, 2016		Asbolus verrucosus	1	LeConte, 1851					Aalbu & Smith (2014)		urn:uuid:4cd09d41-f6f8-4b40-b07a-fd910b45d6b1	2016-07-04 22:33:27
19952455	Rolf Aalbu		2007		Eleodes armata	0								urn:uuid:4bbf403a-55b3-4377-90a6-ee8a5523be21	2016-07-05 18:47:12
19952456	Nomenclatural Adjustment		July 5, 2016		Eleodes armatus	1	LeConte, 1851							urn:uuid:d33d1e01-94f2-48d2-b9d7-e0bafd06c7d8	2016-07-05 18:47:12
19952474	Rolf Aalbu		2007		Eleodes armata	0								urn:uuid:0ec6a67a-8254-49c1-bdb1-f146fece7a21	2016-07-05 18:47:12
19952511	Nomenclatural Adjustment		July 5, 2016		Eleodes armatus	1	LeConte, 1851							urn:uuid:c1820239-9372-4add-9801-95deb6a4dc23	2016-07-05 18:47:12
19952523	Rolf Aalbu		2007		Asbolus verrucosa	0								urn:uuid:73325609-de02-4a3e-a415-69d211523ccd	2016-07-04 22:33:27
19952524	Nomenclatural Adjustment		July 5, 2016		Eleodes armatus	1	LeConte, 1851							urn:uuid:6aac22a9-f39a-4e39-af09-ae9ce0638916	2016-07-05 18:47:12
19952526	Rolf Aalbu		2007		Asbolus verrucosa	0								urn:uuid:fb3f515e-b0aa-4cd3-8149-31828776204b	2016-07-04 22:33:27
19952451	Rolf Aalbu		2007		Asbolus verrucosa	0								urn:uuid:91cedadc-356f-4d42-b6eb-b9e7831fa73e	2016-07-04 22:33:27
19952455	Nomenclatural Adjustment		July 5, 2016		Eleodes armatus	1	LeConte, 1851							urn:uuid:fda429be-c3c7-470d-a844-d1ff59f6df39	2016-07-05 18:47:12
19952459	Rolf Aalbu		2007		Eleodes armata	0								urn:uuid:9df99728-bba0-467a-91ca-896ee39b6889	2016-07-05 18:47:12
19952474	Nomenclatural Adjustment		July 5, 2016		Eleodes armatus	1	LeConte, 1851							urn:uuid:508928b5-11ad-40aa-b0b2-e592146017f4	2016-07-05 18:47:12
19952513	Rolf Aalbu		2007		Asbolus verrucosa	0								urn:uuid:780df948-b359-449d-b708-fc44219178fb	2016-07-04 22:33:27
19952523	Nomenclatural Adjustment		July 4, 2016		Asbolus verrucosus	1	LeConte, 1851					Aalbu & Smith (2014)		urn:uuid:3155c9c4-12ed-4644-a6b2-3e9ab9f11ddb	2016-07-04 22:33:27
19952525	Rolf Aalbu		2007		Eleodes armata	0								urn:uuid:18ac42c5-0433-40ff-a409-ab581dbd0b02	2016-07-05 18:47:12
19952526	Nomenclatural Adjustment		July 4, 2016		Asbolus verrucosus	1	LeConte, 1851					Aalbu & Smith (2014)		urn:uuid:33b81536-23d1-408d-a0d3-1d0e6aa90f66	2016-07-04 22:33:27
19952449	Rolf Aalbu		2007		Asbolus verrucosa	0								urn:uuid:0369103c-ad6a-46ab-9478-c58c8130f337	2016-07-04 22:33:27
19952451	Nomenclatural Adjustment		July 4, 2016		Asbolus verrucosus	1	LeConte, 1851					Aalbu & Smith (2014)		urn:uuid:58059bb8-0a03-44a8-8ac0-ddf89752ab5e	2016-07-04 22:33:27
19952456	Rolf Aalbu		2007		Eleodes armata	0								urn:uuid:7eebecd2-27dd-44c8-92c4-47aa227f825d	2016-07-05 18:47:12
19952459	Nomenclatural Adjustment		July 5, 2016		Eleodes armatus	1	LeConte, 1851							urn:uuid:27cf9c56-983c-430b-8c13-a3020001bb7f	2016-07-05 18:47:12
19952511	Rolf Aalbu		2007		Eleodes armata	0								urn:uuid:5ec7fbb7-e5c7-44b1-9520-31fd1dd8138e	2016-07-05 18:47:12
19952513	Nomenclatural Adjustment		July 4, 2016		Asbolus verrucosus	1	LeConte, 1851					Aalbu & Smith (2014)		urn:uuid:b5528acb-3fd6-4f8c-b721-08c663653ee2	2016-07-04 22:33:27
19952524	Rolf Aalbu		2007		Eleodes armata	0								urn:uuid:1cb95e15-ebe3-4964-ac8c-994e0bfbd402	2016-07-05 18:47:12
19952525	Nomenclatural Adjustment		July 5, 2016		Eleodes armatus	1	LeConte, 1851							urn:uuid:cec10b3b-31d8-4c92-b013-c8149fcf438b	2016-07-05 18:47:12
