# Supplementary material for: An updated checklist of the Tenebrionidae sec. Bousquet et al. 2018 of the Algodones Dunes of California, with comments on checklist data practices
Source: Biodivers Data J. 2018 Jun 14;(6):e24927. doi: 10.3897/BDJ.6.e24927 (PMC6013544; doi:10.3897/BDJ.6.e24927)
Supplement: Supplementary material 2 — SCAN occurrences pertinent to the checklist update [file bdj-06-e24927-s002.zip › images.tab]

coreid	identifier	accessURI	thumbnailAccessURI	goodQualityAccessURI	rights	Owner	UsageTerms	WebStatement	caption	comments	providerManagedID	MetadataDate	format	associatedSpecimenReference	type	subtype	metadataLanguage
13143404	http://storage.idigbio.org/uaic/scan/UAIC1060/UAIC_1060243_labels_dorsal_lg.jpg	http://storage.idigbio.org/uaic/scan/UAIC1060/UAIC_1060243_labels_dorsal_lg.jpg	http://storage.idigbio.org/uaic/scan/UAIC1060/UAIC_1060243_labels_dorsal_tn.jpg	http://storage.idigbio.org/uaic/scan/UAIC1060/UAIC_1060243_labels_dorsal.JPG		University of Arizona	CC0 1.0 (Public-domain)	http://creativecommons.org/publicdomain/zero/1.0/			urn:uuid:cce24867-d0b0-48ae-9252-16ea36f598dc	2014-11-26 04:13:01	image/jpeg	http://scan-bugs.org/portal/collections/individual/index.php?occid=13143404	StillImage	Photograph	en
13143407	http://storage.idigbio.org/uaic/scan/UAIC1060/UAIC_1060246_labels_dorsal_lg.jpg	http://storage.idigbio.org/uaic/scan/UAIC1060/UAIC_1060246_labels_dorsal_lg.jpg	http://storage.idigbio.org/uaic/scan/UAIC1060/UAIC_1060246_labels_dorsal_tn.jpg	http://storage.idigbio.org/uaic/scan/UAIC1060/UAIC_1060246_labels_dorsal.JPG		University of Arizona	CC0 1.0 (Public-domain)	http://creativecommons.org/publicdomain/zero/1.0/			urn:uuid:9e882660-9f1f-42a8-953e-8e5f58ab4aa6	2014-11-26 04:22:12	image/jpeg	http://scan-bugs.org/portal/collections/individual/index.php?occid=13143407	StillImage	Photograph	en
13143408	http://storage.idigbio.org/uaic/scan/UAIC1060/UAIC_1060247_labels_dorsal.JPG	http://storage.idigbio.org/uaic/scan/UAIC1060/UAIC_1060247_labels_dorsal.JPG	http://storage.idigbio.org/uaic/scan/UAIC1060/UAIC_1060247_labels_dorsal_tn.jpg	http://storage.idigbio.org/uaic/scan/UAIC1060/UAIC_1060247_labels_dorsal.JPG		University of Arizona	CC0 1.0 (Public-domain)	http://creativecommons.org/publicdomain/zero/1.0/			urn:uuid:6d002366-6f25-4744-9648-70cddb4b12a9	2014-11-26 04:17:45	image/jpeg	http://scan-bugs.org/portal/collections/individual/index.php?occid=13143408	StillImage	Photograph	en
13143409	http://storage.idigbio.org/uaic/scan/UAIC1060/UAIC_1060248_labels_dorsal_lg.jpg	http://storage.idigbio.org/uaic/scan/UAIC1060/UAIC_1060248_labels_dorsal_lg.jpg	http://storage.idigbio.org/uaic/scan/UAIC1060/UAIC_1060248_labels_dorsal_tn.jpg	http://storage.idigbio.org/uaic/scan/UAIC1060/UAIC_1060248_labels_dorsal.JPG		University of Arizona	CC0 1.0 (Public-domain)	http://creativecommons.org/publicdomain/zero/1.0/			urn:uuid:e3824a71-bdc5-4342-ae9c-826af2a760f3	2014-11-26 04:13:16	image/jpeg	http://scan-bugs.org/portal/collections/individual/index.php?occid=13143409	StillImage	Photograph	en
13144503	http://storage.idigbio.org/uaic/scan/UAIC1063/UAIC_1063342_labels_dorsal_lg.jpg	http://storage.idigbio.org/uaic/scan/UAIC1063/UAIC_1063342_labels_dorsal_lg.jpg	http://storage.idigbio.org/uaic/scan/UAIC1063/UAIC_1063342_labels_dorsal_tn.jpg	http://storage.idigbio.org/uaic/scan/UAIC1063/UAIC_1063342_labels_dorsal.JPG		University of Arizona	CC0 1.0 (Public-domain)	http://creativecommons.org/publicdomain/zero/1.0/			urn:uuid:bbc2df3b-0f0c-4bad-bed2-a5dc4bae4281	2014-11-26 04:11:09	image/jpeg	http://scan-bugs.org/portal/collections/individual/index.php?occid=13144503	StillImage	Photograph	en
13144504	http://storage.idigbio.org/uaic/scan/UAIC1063/UAIC_1063343_labels_dorsal_lg.jpg	http://storage.idigbio.org/uaic/scan/UAIC1063/UAIC_1063343_labels_dorsal_lg.jpg	http://storage.idigbio.org/uaic/scan/UAIC1063/UAIC_1063343_labels_dorsal_tn.jpg	http://storage.idigbio.org/uaic/scan/UAIC1063/UAIC_1063343_labels_dorsal.JPG		University of Arizona	CC0 1.0 (Public-domain)	http://creativecommons.org/publicdomain/zero/1.0/			urn:uuid:2316cc4e-d6a8-4f43-b5a1-b7ed8751a89d	2014-11-26 04:14:47	image/jpeg	http://scan-bugs.org/portal/collections/individual/index.php?occid=13144504	StillImage	Photograph	en
13146875	http://storage.idigbio.org/uaic/scan/UAIC1065/UAIC_1065094_labels_dorsal.JPG	http://storage.idigbio.org/uaic/scan/UAIC1065/UAIC_1065094_labels_dorsal.JPG	http://storage.idigbio.org/uaic/scan/UAIC1065/UAIC_1065094_labels_dorsal_tn.jpg	http://storage.idigbio.org/uaic/scan/UAIC1065/UAIC_1065094_labels_dorsal.JPG		University of Arizona	CC0 1.0 (Public-domain)	http://creativecommons.org/publicdomain/zero/1.0/			urn:uuid:03bb5094-ad08-4558-b958-1ef967395a87	2014-11-25 13:15:35	image/jpeg	http://scan-bugs.org/portal/collections/individual/index.php?occid=13146875	StillImage	Photograph	en
13146934	http://storage.idigbio.org/uaic/scan/UAIC1065/UAIC_1065153_labels_dorsal_lg.jpg	http://storage.idigbio.org/uaic/scan/UAIC1065/UAIC_1065153_labels_dorsal_lg.jpg	http://storage.idigbio.org/uaic/scan/UAIC1065/UAIC_1065153_labels_dorsal_tn.jpg	http://storage.idigbio.org/uaic/scan/UAIC1065/UAIC_1065153_labels_dorsal.JPG		University of Arizona	CC0 1.0 (Public-domain)	http://creativecommons.org/publicdomain/zero/1.0/			urn:uuid:d0da9f66-b889-43c9-af69-e4cd8283d380	2014-11-25 13:15:21	image/jpeg	http://scan-bugs.org/portal/collections/individual/index.php?occid=13146934	StillImage	Photograph	en
13146935	http://storage.idigbio.org/uaic/scan/UAIC1065/UAIC_1065154_labels_dorsal_lg.jpg	http://storage.idigbio.org/uaic/scan/UAIC1065/UAIC_1065154_labels_dorsal_lg.jpg	http://storage.idigbio.org/uaic/scan/UAIC1065/UAIC_1065154_labels_dorsal_tn.jpg	http://storage.idigbio.org/uaic/scan/UAIC1065/UAIC_1065154_labels_dorsal.JPG		University of Arizona	CC0 1.0 (Public-domain)	http://creativecommons.org/publicdomain/zero/1.0/			urn:uuid:84102297-d8f5-4e8f-b267-d79f47d92a48	2014-11-25 13:15:22	image/jpeg	http://scan-bugs.org/portal/collections/individual/index.php?occid=13146935	StillImage	Photograph	en
13146936	http://storage.idigbio.org/uaic/scan/UAIC1065/UAIC_1065155_labels_dorsal_lg.jpg	http://storage.idigbio.org/uaic/scan/UAIC1065/UAIC_1065155_labels_dorsal_lg.jpg	http://storage.idigbio.org/uaic/scan/UAIC1065/UAIC_1065155_labels_dorsal_tn.jpg	http://storage.idigbio.org/uaic/scan/UAIC1065/UAIC_1065155_labels_dorsal.JPG		University of Arizona	CC0 1.0 (Public-domain)	http://creativecommons.org/publicdomain/zero/1.0/			urn:uuid:0f1958ec-9a12-4603-99d0-861d934c0e05	2014-11-25 13:15:15	image/jpeg	http://scan-bugs.org/portal/collections/individual/index.php?occid=13146936	StillImage	Photograph	en
13146937	http://storage.idigbio.org/uaic/scan/UAIC1065/UAIC_1065156_labels_dorsal_lg.jpg	http://storage.idigbio.org/uaic/scan/UAIC1065/UAIC_1065156_labels_dorsal_lg.jpg	http://storage.idigbio.org/uaic/scan/UAIC1065/UAIC_1065156_labels_dorsal_tn.jpg	http://storage.idigbio.org/uaic/scan/UAIC1065/UAIC_1065156_labels_dorsal.JPG		University of Arizona	CC0 1.0 (Public-domain)	http://creativecommons.org/publicdomain/zero/1.0/			urn:uuid:1865d5c5-a532-4072-835a-9d4182b49a29	2014-11-25 13:15:08	image/jpeg	http://scan-bugs.org/portal/collections/individual/index.php?occid=13146937	StillImage	Photograph	en
13149688	http://storage.idigbio.org/uaic/scan/UAIC1053/UAIC_1053613_labels_dorsal.JPG	http://storage.idigbio.org/uaic/scan/UAIC1053/UAIC_1053613_labels_dorsal.JPG	http://storage.idigbio.org/uaic/scan/UAIC1053/UAIC_1053613_labels_dorsal_tn.jpg	http://storage.idigbio.org/uaic/scan/UAIC1053/UAIC_1053613_labels_dorsal.JPG		University of Arizona	CC0 1.0 (Public-domain)	http://creativecommons.org/publicdomain/zero/1.0/			urn:uuid:021dedd5-4596-498c-bba9-6059b98b81e2	2014-11-26 04:31:56	image/jpeg	http://scan-bugs.org/portal/collections/individual/index.php?occid=13149688	StillImage	Photograph	en
13149689	http://storage.idigbio.org/uaic/scan/UAIC1053/UAIC_1053614_labels_dorsal.JPG	http://storage.idigbio.org/uaic/scan/UAIC1053/UAIC_1053614_labels_dorsal.JPG	http://storage.idigbio.org/uaic/scan/UAIC1053/UAIC_1053614_labels_dorsal_tn.jpg	http://storage.idigbio.org/uaic/scan/UAIC1053/UAIC_1053614_labels_dorsal.JPG		University of Arizona	CC0 1.0 (Public-domain)	http://creativecommons.org/publicdomain/zero/1.0/			urn:uuid:23a7cf7f-4d18-414a-9731-9a490b031cba	2014-11-26 04:31:47	image/jpeg	http://scan-bugs.org/portal/collections/individual/index.php?occid=13149689	StillImage	Photograph	en
13149690	http://storage.idigbio.org/uaic/scan/UAIC1053/UAIC_1053615_labels_dorsal.JPG	http://storage.idigbio.org/uaic/scan/UAIC1053/UAIC_1053615_labels_dorsal.JPG	http://storage.idigbio.org/uaic/scan/UAIC1053/UAIC_1053615_labels_dorsal_tn.jpg	http://storage.idigbio.org/uaic/scan/UAIC1053/UAIC_1053615_labels_dorsal.JPG		University of Arizona	CC0 1.0 (Public-domain)	http://creativecommons.org/publicdomain/zero/1.0/			urn:uuid:d4586576-8dc8-433d-bc57-f00a658475eb	2014-11-26 04:31:53	image/jpeg	http://scan-bugs.org/portal/collections/individual/index.php?occid=13149690	StillImage	Photograph	en
13149691	http://storage.idigbio.org/uaic/scan/UAIC1053/UAIC_1053616_labels_dorsal.JPG	http://storage.idigbio.org/uaic/scan/UAIC1053/UAIC_1053616_labels_dorsal.JPG	http://storage.idigbio.org/uaic/scan/UAIC1053/UAIC_1053616_labels_dorsal_tn.jpg	http://storage.idigbio.org/uaic/scan/UAIC1053/UAIC_1053616_labels_dorsal.JPG		University of Arizona	CC0 1.0 (Public-domain)	http://creativecommons.org/publicdomain/zero/1.0/			urn:uuid:80498183-8544-4c13-a001-f21fab29c06c	2014-11-26 04:31:59	image/jpeg	http://scan-bugs.org/portal/collections/individual/index.php?occid=13149691	StillImage	Photograph	en
13149692	http://storage.idigbio.org/uaic/scan/UAIC1053/UAIC_1053617_labels_dorsal.JPG	http://storage.idigbio.org/uaic/scan/UAIC1053/UAIC_1053617_labels_dorsal.JPG	http://storage.idigbio.org/uaic/scan/UAIC1053/UAIC_1053617_labels_dorsal_tn.jpg	http://storage.idigbio.org/uaic/scan/UAIC1053/UAIC_1053617_labels_dorsal.JPG		University of Arizona	CC0 1.0 (Public-domain)	http://creativecommons.org/publicdomain/zero/1.0/			urn:uuid:87dfea09-8021-499e-9386-746cf57d69f7	2014-11-26 04:32:05	image/jpeg	http://scan-bugs.org/portal/collections/individual/index.php?occid=13149692	StillImage	Photograph	en
13149693	http://storage.idigbio.org/uaic/scan/UAIC1053/UAIC_1053618_labels_dorsal.JPG	http://storage.idigbio.org/uaic/scan/UAIC1053/UAIC_1053618_labels_dorsal.JPG	http://storage.idigbio.org/uaic/scan/UAIC1053/UAIC_1053618_labels_dorsal_tn.jpg	http://storage.idigbio.org/uaic/scan/UAIC1053/UAIC_1053618_labels_dorsal.JPG		University of Arizona	CC0 1.0 (Public-domain)	http://creativecommons.org/publicdomain/zero/1.0/			urn:uuid:7fdff2d5-9d4a-490f-ba7b-a1708e94305b	2014-11-26 04:31:56	image/jpeg	http://scan-bugs.org/portal/collections/individual/index.php?occid=13149693	StillImage	Photograph	en
13149694	http://storage.idigbio.org/uaic/scan/UAIC1053/UAIC_1053619_labels_dorsal.JPG	http://storage.idigbio.org/uaic/scan/UAIC1053/UAIC_1053619_labels_dorsal.JPG	http://storage.idigbio.org/uaic/scan/UAIC1053/UAIC_1053619_labels_dorsal_tn.jpg	http://storage.idigbio.org/uaic/scan/UAIC1053/UAIC_1053619_labels_dorsal.JPG		University of Arizona	CC0 1.0 (Public-domain)	http://creativecommons.org/publicdomain/zero/1.0/			urn:uuid:1dd004e5-6ec7-4585-8a7b-372f7a8e981d	2014-11-26 04:31:48	image/jpeg	http://scan-bugs.org/portal/collections/individual/index.php?occid=13149694	StillImage	Photograph	en
13149695	http://storage.idigbio.org/uaic/scan/UAIC1053/UAIC_1053620_labels_dorsal.JPG	http://storage.idigbio.org/uaic/scan/UAIC1053/UAIC_1053620_labels_dorsal.JPG	http://storage.idigbio.org/uaic/scan/UAIC1053/UAIC_1053620_labels_dorsal_tn.jpg	http://storage.idigbio.org/uaic/scan/UAIC1053/UAIC_1053620_labels_dorsal.JPG		University of Arizona	CC0 1.0 (Public-domain)	http://creativecommons.org/publicdomain/zero/1.0/			urn:uuid:9b2c93c3-cf34-4afa-abec-decaa81208ec	2014-11-26 04:31:46	image/jpeg	http://scan-bugs.org/portal/collections/individual/index.php?occid=13149695	StillImage	Photograph	en
13149696	http://storage.idigbio.org/uaic/scan/UAIC1053/UAIC_1053621_labels_dorsal.JPG	http://storage.idigbio.org/uaic/scan/UAIC1053/UAIC_1053621_labels_dorsal.JPG	http://storage.idigbio.org/uaic/scan/UAIC1053/UAIC_1053621_labels_dorsal_tn.jpg	http://storage.idigbio.org/uaic/scan/UAIC1053/UAIC_1053621_labels_dorsal.JPG		University of Arizona	CC0 1.0 (Public-domain)	http://creativecommons.org/publicdomain/zero/1.0/			urn:uuid:11eb0b28-24a9-4e6c-86b7-adb4b1c7d42b	2014-11-26 04:31:54	image/jpeg	http://scan-bugs.org/portal/collections/individual/index.php?occid=13149696	StillImage	Photograph	en
13149697	http://storage.idigbio.org/uaic/scan/UAIC1053/UAIC_1053622_labels_dorsal.JPG	http://storage.idigbio.org/uaic/scan/UAIC1053/UAIC_1053622_labels_dorsal.JPG	http://storage.idigbio.org/uaic/scan/UAIC1053/UAIC_1053622_labels_dorsal_tn.jpg	http://storage.idigbio.org/uaic/scan/UAIC1053/UAIC_1053622_labels_dorsal.JPG		University of Arizona	CC0 1.0 (Public-domain)	http://creativecommons.org/publicdomain/zero/1.0/			urn:uuid:8c50ae90-3952-4904-91f1-1fd1656f8085	2014-11-26 04:32:00	image/jpeg	http://scan-bugs.org/portal/collections/individual/index.php?occid=13149697	StillImage	Photograph	en
13149698	http://storage.idigbio.org/uaic/scan/UAIC1053/UAIC_1053623_labels_dorsal.JPG	http://storage.idigbio.org/uaic/scan/UAIC1053/UAIC_1053623_labels_dorsal.JPG	http://storage.idigbio.org/uaic/scan/UAIC1053/UAIC_1053623_labels_dorsal_tn.jpg	http://storage.idigbio.org/uaic/scan/UAIC1053/UAIC_1053623_labels_dorsal.JPG		University of Arizona	CC0 1.0 (Public-domain)	http://creativecommons.org/publicdomain/zero/1.0/			urn:uuid:bc219300-716a-4bc1-8708-2a2d4863108b	2014-11-26 04:32:05	image/jpeg	http://scan-bugs.org/portal/collections/individual/index.php?occid=13149698	StillImage	Photograph	en
13149699	http://storage.idigbio.org/uaic/scan/UAIC1053/UAIC_1053624_labels_dorsal.JPG	http://storage.idigbio.org/uaic/scan/UAIC1053/UAIC_1053624_labels_dorsal.JPG	http://storage.idigbio.org/uaic/scan/UAIC1053/UAIC_1053624_labels_dorsal_tn.jpg	http://storage.idigbio.org/uaic/scan/UAIC1053/UAIC_1053624_labels_dorsal.JPG		University of Arizona	CC0 1.0 (Public-domain)	http://creativecommons.org/publicdomain/zero/1.0/			urn:uuid:36940dc2-49b6-4c2c-941b-928c4c2d40a8	2014-11-26 04:32:03	image/jpeg	http://scan-bugs.org/portal/collections/individual/index.php?occid=13149699	StillImage	Photograph	en
13149700	http://storage.idigbio.org/uaic/scan/UAIC1053/UAIC_1053625_labels_dorsal.JPG	http://storage.idigbio.org/uaic/scan/UAIC1053/UAIC_1053625_labels_dorsal.JPG	http://storage.idigbio.org/uaic/scan/UAIC1053/UAIC_1053625_labels_dorsal_tn.jpg	http://storage.idigbio.org/uaic/scan/UAIC1053/UAIC_1053625_labels_dorsal.JPG		University of Arizona	CC0 1.0 (Public-domain)	http://creativecommons.org/publicdomain/zero/1.0/			urn:uuid:b7e050c6-39aa-4079-ba0f-0edacc3fab72	2014-11-26 04:32:10	image/jpeg	http://scan-bugs.org/portal/collections/individual/index.php?occid=13149700	StillImage	Photograph	en
13149701	http://storage.idigbio.org/uaic/scan/UAIC1053/UAIC_1053626_labels_dorsal.JPG	http://storage.idigbio.org/uaic/scan/UAIC1053/UAIC_1053626_labels_dorsal.JPG	http://storage.idigbio.org/uaic/scan/UAIC1053/UAIC_1053626_labels_dorsal_tn.jpg	http://storage.idigbio.org/uaic/scan/UAIC1053/UAIC_1053626_labels_dorsal.JPG		University of Arizona	CC0 1.0 (Public-domain)	http://creativecommons.org/publicdomain/zero/1.0/			urn:uuid:3d07aba8-9143-418e-b395-cb794a7af4b4	2014-11-26 04:31:49	image/jpeg	http://scan-bugs.org/portal/collections/individual/index.php?occid=13149701	StillImage	Photograph	en
13149702	http://storage.idigbio.org/uaic/scan/UAIC1053/UAIC_1053627_labels_dorsal.JPG	http://storage.idigbio.org/uaic/scan/UAIC1053/UAIC_1053627_labels_dorsal.JPG	http://storage.idigbio.org/uaic/scan/UAIC1053/UAIC_1053627_labels_dorsal_tn.jpg	http://storage.idigbio.org/uaic/scan/UAIC1053/UAIC_1053627_labels_dorsal.JPG		University of Arizona	CC0 1.0 (Public-domain)	http://creativecommons.org/publicdomain/zero/1.0/			urn:uuid:9cb6bbde-d263-4c1d-a53d-66488ebedba8	2014-11-26 04:31:55	image/jpeg	http://scan-bugs.org/portal/collections/individual/index.php?occid=13149702	StillImage	Photograph	en
13149787	http://storage.idigbio.org/uaic/scan/UAIC1053/UAIC_1053712_labels_dorsal.JPG	http://storage.idigbio.org/uaic/scan/UAIC1053/UAIC_1053712_labels_dorsal.JPG	http://storage.idigbio.org/uaic/scan/UAIC1053/UAIC_1053712_labels_dorsal_tn.jpg	http://storage.idigbio.org/uaic/scan/UAIC1053/UAIC_1053712_labels_dorsal.JPG		University of Arizona	CC0 1.0 (Public-domain)	http://creativecommons.org/publicdomain/zero/1.0/			urn:uuid:a5b66736-a8b2-4d86-8a52-522a79d7f5eb	2014-11-26 04:27:07	image/jpeg	http://scan-bugs.org/portal/collections/individual/index.php?occid=13149787	StillImage	Photograph	en
13149851	http://storage.idigbio.org/uaic/scan/UAIC1053/UAIC_1053777_labels_dorsal.JPG	http://storage.idigbio.org/uaic/scan/UAIC1053/UAIC_1053777_labels_dorsal.JPG	http://storage.idigbio.org/uaic/scan/UAIC1053/UAIC_1053777_labels_dorsal_tn.jpg	http://storage.idigbio.org/uaic/scan/UAIC1053/UAIC_1053777_labels_dorsal.JPG		University of Arizona	CC0 1.0 (Public-domain)	http://creativecommons.org/publicdomain/zero/1.0/			urn:uuid:8f5e31d4-8bea-42af-93c3-cbcfd585b0a2	2014-11-26 04:27:04	image/jpeg	http://scan-bugs.org/portal/collections/individual/index.php?occid=13149851	StillImage	Photograph	en
13149960	http://storage.idigbio.org/uaic/scan/UAIC1053/UAIC_1053886_labels_dorsal.JPG	http://storage.idigbio.org/uaic/scan/UAIC1053/UAIC_1053886_labels_dorsal.JPG	http://storage.idigbio.org/uaic/scan/UAIC1053/UAIC_1053886_labels_dorsal_tn.jpg	http://storage.idigbio.org/uaic/scan/UAIC1053/UAIC_1053886_labels_dorsal.JPG		University of Arizona	CC0 1.0 (Public-domain)	http://creativecommons.org/publicdomain/zero/1.0/			urn:uuid:e05e7bf7-5be7-4df3-90ed-565b4f638ad2	2014-11-26 04:45:18	image/jpeg	http://scan-bugs.org/portal/collections/individual/index.php?occid=13149960	StillImage	Photograph	en
13149978	http://storage.idigbio.org/uaic/scan/UAIC1053/UAIC_1053904_labels_dorsal_lg.jpg	http://storage.idigbio.org/uaic/scan/UAIC1053/UAIC_1053904_labels_dorsal_lg.jpg	http://storage.idigbio.org/uaic/scan/UAIC1053/UAIC_1053904_labels_dorsal_tn.jpg	http://storage.idigbio.org/uaic/scan/UAIC1053/UAIC_1053904_labels_dorsal.JPG		University of Arizona	CC0 1.0 (Public-domain)	http://creativecommons.org/publicdomain/zero/1.0/			urn:uuid:fae279c0-3096-419e-829c-567f788ded80	2014-11-26 04:43:48	image/jpeg	http://scan-bugs.org/portal/collections/individual/index.php?occid=13149978	StillImage	Photograph	en
13149985	http://storage.idigbio.org/uaic/scan/UAIC1053/UAIC_1053911_labels_dorsal_lg.jpg	http://storage.idigbio.org/uaic/scan/UAIC1053/UAIC_1053911_labels_dorsal_lg.jpg	http://storage.idigbio.org/uaic/scan/UAIC1053/UAIC_1053911_labels_dorsal_tn.jpg	http://storage.idigbio.org/uaic/scan/UAIC1053/UAIC_1053911_labels_dorsal.JPG		University of Arizona	CC0 1.0 (Public-domain)	http://creativecommons.org/publicdomain/zero/1.0/			urn:uuid:f2d67305-6438-49e7-b392-1eca1b1c2086	2014-11-26 04:43:48	image/jpeg	http://scan-bugs.org/portal/collections/individual/index.php?occid=13149985	StillImage	Photograph	en
13149990	http://storage.idigbio.org/uaic/scan/UAIC1053/UAIC_1053916_labels_dorsal.JPG	http://storage.idigbio.org/uaic/scan/UAIC1053/UAIC_1053916_labels_dorsal.JPG	http://storage.idigbio.org/uaic/scan/UAIC1053/UAIC_1053916_labels_dorsal_tn.jpg	http://storage.idigbio.org/uaic/scan/UAIC1053/UAIC_1053916_labels_dorsal.JPG		University of Arizona	CC0 1.0 (Public-domain)	http://creativecommons.org/publicdomain/zero/1.0/			urn:uuid:2fbd80d5-d25d-42a2-9205-60d1c5051fb8	2014-11-26 04:43:56	image/jpeg	http://scan-bugs.org/portal/collections/individual/index.php?occid=13149990	StillImage	Photograph	en
13149993	http://storage.idigbio.org/uaic/scan/UAIC1053/UAIC_1053919_labels_dorsal.JPG	http://storage.idigbio.org/uaic/scan/UAIC1053/UAIC_1053919_labels_dorsal.JPG	http://storage.idigbio.org/uaic/scan/UAIC1053/UAIC_1053919_labels_dorsal_tn.jpg	http://storage.idigbio.org/uaic/scan/UAIC1053/UAIC_1053919_labels_dorsal.JPG		University of Arizona	CC0 1.0 (Public-domain)	http://creativecommons.org/publicdomain/zero/1.0/			urn:uuid:85e5ea7f-ba83-403f-a14a-d2b3a418ad2c	2014-11-26 04:44:08	image/jpeg	http://scan-bugs.org/portal/collections/individual/index.php?occid=13149993	StillImage	Photograph	en
13149994	http://storage.idigbio.org/uaic/scan/UAIC1053/UAIC_1053920_labels_dorsal_lg.jpg	http://storage.idigbio.org/uaic/scan/UAIC1053/UAIC_1053920_labels_dorsal_lg.jpg	http://storage.idigbio.org/uaic/scan/UAIC1053/UAIC_1053920_labels_dorsal_tn.jpg	http://storage.idigbio.org/uaic/scan/UAIC1053/UAIC_1053920_labels_dorsal.JPG		University of Arizona	CC0 1.0 (Public-domain)	http://creativecommons.org/publicdomain/zero/1.0/			urn:uuid:a38065c8-0a33-4afb-853b-73ca4fcffabb	2014-11-26 04:44:11	image/jpeg	http://scan-bugs.org/portal/collections/individual/index.php?occid=13149994	StillImage	Photograph	en
13150089	http://storage.idigbio.org/uaic/scan/UAIC1057/UAIC_1057015_labels_dorsal_lg.jpg	http://storage.idigbio.org/uaic/scan/UAIC1057/UAIC_1057015_labels_dorsal_lg.jpg	http://storage.idigbio.org/uaic/scan/UAIC1057/UAIC_1057015_labels_dorsal_tn.jpg	http://storage.idigbio.org/uaic/scan/UAIC1057/UAIC_1057015_labels_dorsal.JPG		University of Arizona	CC0 1.0 (Public-domain)	http://creativecommons.org/publicdomain/zero/1.0/			urn:uuid:9097a9ab-cb20-4e73-803b-e76d35b0500c	2014-11-26 04:08:26	image/jpeg	http://scan-bugs.org/portal/collections/individual/index.php?occid=13150089	StillImage	Photograph	en
13150096	http://storage.idigbio.org/uaic/scan/UAIC1057/UAIC_1057022_labels_dorsal_lg.jpg	http://storage.idigbio.org/uaic/scan/UAIC1057/UAIC_1057022_labels_dorsal_lg.jpg	http://storage.idigbio.org/uaic/scan/UAIC1057/UAIC_1057022_labels_dorsal_tn.jpg	http://storage.idigbio.org/uaic/scan/UAIC1057/UAIC_1057022_labels_dorsal.JPG		University of Arizona	CC0 1.0 (Public-domain)	http://creativecommons.org/publicdomain/zero/1.0/			urn:uuid:480b5b37-40c4-497a-84c6-52fa6ab4bde0	2014-11-26 04:08:47	image/jpeg	http://scan-bugs.org/portal/collections/individual/index.php?occid=13150096	StillImage	Photograph	en
13150097	http://storage.idigbio.org/uaic/scan/UAIC1057/UAIC_1057023_labels_dorsal_lg.jpg	http://storage.idigbio.org/uaic/scan/UAIC1057/UAIC_1057023_labels_dorsal_lg.jpg	http://storage.idigbio.org/uaic/scan/UAIC1057/UAIC_1057023_labels_dorsal_tn.jpg	http://storage.idigbio.org/uaic/scan/UAIC1057/UAIC_1057023_labels_dorsal.JPG		University of Arizona	CC0 1.0 (Public-domain)	http://creativecommons.org/publicdomain/zero/1.0/			urn:uuid:a3ceda0a-7ea6-40ca-823b-3a483b82cf9d	2014-11-26 04:08:39	image/jpeg	http://scan-bugs.org/portal/collections/individual/index.php?occid=13150097	StillImage	Photograph	en
13150098	http://storage.idigbio.org/uaic/scan/UAIC1057/UAIC_1057024_labels_dorsal_lg.jpg	http://storage.idigbio.org/uaic/scan/UAIC1057/UAIC_1057024_labels_dorsal_lg.jpg	http://storage.idigbio.org/uaic/scan/UAIC1057/UAIC_1057024_labels_dorsal_tn.jpg	http://storage.idigbio.org/uaic/scan/UAIC1057/UAIC_1057024_labels_dorsal.JPG		University of Arizona	CC0 1.0 (Public-domain)	http://creativecommons.org/publicdomain/zero/1.0/			urn:uuid:9c6ce1a2-1350-48fb-ba5c-c4d4248b1bb8	2014-11-26 04:08:51	image/jpeg	http://scan-bugs.org/portal/collections/individual/index.php?occid=13150098	StillImage	Photograph	en
13150099	http://storage.idigbio.org/uaic/scan/UAIC1057/UAIC_1057025_labels_dorsal_lg.jpg	http://storage.idigbio.org/uaic/scan/UAIC1057/UAIC_1057025_labels_dorsal_lg.jpg	http://storage.idigbio.org/uaic/scan/UAIC1057/UAIC_1057025_labels_dorsal_tn.jpg	http://storage.idigbio.org/uaic/scan/UAIC1057/UAIC_1057025_labels_dorsal.JPG		University of Arizona	CC0 1.0 (Public-domain)	http://creativecommons.org/publicdomain/zero/1.0/			urn:uuid:5d6035e0-8159-419b-b1b2-bdaed09baa3c	2014-11-26 04:08:45	image/jpeg	http://scan-bugs.org/portal/collections/individual/index.php?occid=13150099	StillImage	Photograph	en
13150487	http://storage.idigbio.org/uaic/scan/UAIC1057/UAIC_1057413_labels_dorsal_lg.jpg	http://storage.idigbio.org/uaic/scan/UAIC1057/UAIC_1057413_labels_dorsal_lg.jpg	http://storage.idigbio.org/uaic/scan/UAIC1057/UAIC_1057413_labels_dorsal_tn.jpg	http://storage.idigbio.org/uaic/scan/UAIC1057/UAIC_1057413_labels_dorsal.JPG		University of Arizona	CC0 1.0 (Public-domain)	http://creativecommons.org/publicdomain/zero/1.0/			urn:uuid:a57bc900-c76f-49f8-a6d3-e5c5fd8acf50	2014-11-26 04:46:35	image/jpeg	http://scan-bugs.org/portal/collections/individual/index.php?occid=13150487	StillImage	Photograph	en
13150488	http://storage.idigbio.org/uaic/scan/UAIC1057/UAIC_1057414_labels_dorsal.JPG	http://storage.idigbio.org/uaic/scan/UAIC1057/UAIC_1057414_labels_dorsal.JPG	http://storage.idigbio.org/uaic/scan/UAIC1057/UAIC_1057414_labels_dorsal_tn.jpg	http://storage.idigbio.org/uaic/scan/UAIC1057/UAIC_1057414_labels_dorsal.JPG		University of Arizona	CC0 1.0 (Public-domain)	http://creativecommons.org/publicdomain/zero/1.0/			urn:uuid:d4e2db3f-7a8b-4a14-b577-47d526f75b38	2014-11-26 04:46:43	image/jpeg	http://scan-bugs.org/portal/collections/individual/index.php?occid=13150488	StillImage	Photograph	en
13150489	http://storage.idigbio.org/uaic/scan/UAIC1057/UAIC_1057415_labels_dorsal.JPG	http://storage.idigbio.org/uaic/scan/UAIC1057/UAIC_1057415_labels_dorsal.JPG	http://storage.idigbio.org/uaic/scan/UAIC1057/UAIC_1057415_labels_dorsal_tn.jpg	http://storage.idigbio.org/uaic/scan/UAIC1057/UAIC_1057415_labels_dorsal.JPG		University of Arizona	CC0 1.0 (Public-domain)	http://creativecommons.org/publicdomain/zero/1.0/			urn:uuid:f5b14cab-9a6f-49db-9a58-15359ca48565	2014-11-26 04:46:36	image/jpeg	http://scan-bugs.org/portal/collections/individual/index.php?occid=13150489	StillImage	Photograph	en
13150491	http://storage.idigbio.org/uaic/scan/UAIC1057/UAIC_1057417_labels_dorsal.JPG	http://storage.idigbio.org/uaic/scan/UAIC1057/UAIC_1057417_labels_dorsal.JPG	http://storage.idigbio.org/uaic/scan/UAIC1057/UAIC_1057417_labels_dorsal_tn.jpg	http://storage.idigbio.org/uaic/scan/UAIC1057/UAIC_1057417_labels_dorsal.JPG		University of Arizona	CC0 1.0 (Public-domain)	http://creativecommons.org/publicdomain/zero/1.0/			urn:uuid:c0b99c73-b4ca-4ea9-9f2b-bb2ff5ea5432	2014-11-26 04:46:52	image/jpeg	http://scan-bugs.org/portal/collections/individual/index.php?occid=13150491	StillImage	Photograph	en
13151755	http://storage.idigbio.org/uaic/scan/UAIC1058/UAIC_1058681_labels_dorsal.JPG	http://storage.idigbio.org/uaic/scan/UAIC1058/UAIC_1058681_labels_dorsal.JPG	http://storage.idigbio.org/uaic/scan/UAIC1058/UAIC_1058681_labels_dorsal_tn.jpg	http://storage.idigbio.org/uaic/scan/UAIC1058/UAIC_1058681_labels_dorsal.JPG		University of Arizona	CC0 1.0 (Public-domain)	http://creativecommons.org/publicdomain/zero/1.0/			urn:uuid:96581ca4-3646-42f6-9efe-d79d09e329fd	2014-11-26 04:40:44	image/jpeg	http://scan-bugs.org/portal/collections/individual/index.php?occid=13151755	StillImage	Photograph	en
13152515	http://storage.idigbio.org/uaic/scan/UAIC1059/UAIC_1059441_labels_dorsal.JPG	http://storage.idigbio.org/uaic/scan/UAIC1059/UAIC_1059441_labels_dorsal.JPG	http://storage.idigbio.org/uaic/scan/UAIC1059/UAIC_1059441_labels_dorsal_tn.jpg	http://storage.idigbio.org/uaic/scan/UAIC1059/UAIC_1059441_labels_dorsal.JPG		University of Arizona	CC0 1.0 (Public-domain)	http://creativecommons.org/publicdomain/zero/1.0/			urn:uuid:36324afb-3309-448f-8c92-0be636663957	2014-11-26 04:09:48	image/jpeg	http://scan-bugs.org/portal/collections/individual/index.php?occid=13152515	StillImage	Photograph	en
13152516	http://storage.idigbio.org/uaic/scan/UAIC1059/UAIC_1059442_labels_dorsal.JPG	http://storage.idigbio.org/uaic/scan/UAIC1059/UAIC_1059442_labels_dorsal.JPG	http://storage.idigbio.org/uaic/scan/UAIC1059/UAIC_1059442_labels_dorsal_tn.jpg	http://storage.idigbio.org/uaic/scan/UAIC1059/UAIC_1059442_labels_dorsal.JPG		University of Arizona	CC0 1.0 (Public-domain)	http://creativecommons.org/publicdomain/zero/1.0/			urn:uuid:fa9c1268-46e4-4162-b2ba-e7039694cbc9	2014-11-26 04:09:26	image/jpeg	http://scan-bugs.org/portal/collections/individual/index.php?occid=13152516	StillImage	Photograph	en
13152517	http://storage.idigbio.org/uaic/scan/UAIC1059/UAIC_1059443_labels_dorsal.JPG	http://storage.idigbio.org/uaic/scan/UAIC1059/UAIC_1059443_labels_dorsal.JPG	http://storage.idigbio.org/uaic/scan/UAIC1059/UAIC_1059443_labels_dorsal_tn.jpg	http://storage.idigbio.org/uaic/scan/UAIC1059/UAIC_1059443_labels_dorsal.JPG		University of Arizona	CC0 1.0 (Public-domain)	http://creativecommons.org/publicdomain/zero/1.0/			urn:uuid:b36596dd-40e5-4971-9346-dd5b496cdbfe	2014-11-26 04:09:33	image/jpeg	http://scan-bugs.org/portal/collections/individual/index.php?occid=13152517	StillImage	Photograph	en
13152522	http://storage.idigbio.org/uaic/scan/UAIC1059/UAIC_1059448_labels_dorsal.JPG	http://storage.idigbio.org/uaic/scan/UAIC1059/UAIC_1059448_labels_dorsal.JPG	http://storage.idigbio.org/uaic/scan/UAIC1059/UAIC_1059448_labels_dorsal_tn.jpg	http://storage.idigbio.org/uaic/scan/UAIC1059/UAIC_1059448_labels_dorsal.JPG		University of Arizona	CC0 1.0 (Public-domain)	http://creativecommons.org/publicdomain/zero/1.0/			urn:uuid:6403f4ad-5903-4693-85f8-97440bc45abd	2014-11-26 04:09:33	image/jpeg	http://scan-bugs.org/portal/collections/individual/index.php?occid=13152522	StillImage	Photograph	en
13152523	http://storage.idigbio.org/uaic/scan/UAIC1059/UAIC_1059449_labels_dorsal.JPG	http://storage.idigbio.org/uaic/scan/UAIC1059/UAIC_1059449_labels_dorsal.JPG	http://storage.idigbio.org/uaic/scan/UAIC1059/UAIC_1059449_labels_dorsal_tn.jpg	http://storage.idigbio.org/uaic/scan/UAIC1059/UAIC_1059449_labels_dorsal.JPG		University of Arizona	CC0 1.0 (Public-domain)	http://creativecommons.org/publicdomain/zero/1.0/			urn:uuid:98340b36-c88a-41af-8f99-35d1e315703b	2014-11-26 04:09:27	image/jpeg	http://scan-bugs.org/portal/collections/individual/index.php?occid=13152523	StillImage	Photograph	en
13152553	http://storage.idigbio.org/uaic/scan/UAIC1059/UAIC_1059479_labels_dorsal.JPG	http://storage.idigbio.org/uaic/scan/UAIC1059/UAIC_1059479_labels_dorsal.JPG	http://storage.idigbio.org/uaic/scan/UAIC1059/UAIC_1059479_labels_dorsal_tn.jpg	http://storage.idigbio.org/uaic/scan/UAIC1059/UAIC_1059479_labels_dorsal.JPG		University of Arizona	CC0 1.0 (Public-domain)	http://creativecommons.org/publicdomain/zero/1.0/			urn:uuid:139304a0-5011-449f-b7be-077b7293eed5	2014-11-26 04:09:42	image/jpeg	http://scan-bugs.org/portal/collections/individual/index.php?occid=13152553	StillImage	Photograph	en
13152555	http://storage.idigbio.org/uaic/scan/UAIC1059/UAIC_1059481_labels_dorsal.JPG	http://storage.idigbio.org/uaic/scan/UAIC1059/UAIC_1059481_labels_dorsal.JPG	http://storage.idigbio.org/uaic/scan/UAIC1059/UAIC_1059481_labels_dorsal_tn.jpg	http://storage.idigbio.org/uaic/scan/UAIC1059/UAIC_1059481_labels_dorsal.JPG		University of Arizona	CC0 1.0 (Public-domain)	http://creativecommons.org/publicdomain/zero/1.0/			urn:uuid:fd94cdac-38b4-43aa-9d67-621868b64aae	2014-11-26 04:09:47	image/jpeg	http://scan-bugs.org/portal/collections/individual/index.php?occid=13152555	StillImage	Photograph	en
13152557	http://storage.idigbio.org/uaic/scan/UAIC1059/UAIC_1059483_labels_dorsal.JPG	http://storage.idigbio.org/uaic/scan/UAIC1059/UAIC_1059483_labels_dorsal.JPG	http://storage.idigbio.org/uaic/scan/UAIC1059/UAIC_1059483_labels_dorsal_tn.jpg	http://storage.idigbio.org/uaic/scan/UAIC1059/UAIC_1059483_labels_dorsal.JPG		University of Arizona	CC0 1.0 (Public-domain)	http://creativecommons.org/publicdomain/zero/1.0/			urn:uuid:29f1bf1f-d07a-4f36-a8b1-28019ec39da5	2014-11-26 04:09:35	image/jpeg	http://scan-bugs.org/portal/collections/individual/index.php?occid=13152557	StillImage	Photograph	en
13152558	http://storage.idigbio.org/uaic/scan/UAIC1059/UAIC_1059484_labels_dorsal.JPG	http://storage.idigbio.org/uaic/scan/UAIC1059/UAIC_1059484_labels_dorsal.JPG	http://storage.idigbio.org/uaic/scan/UAIC1059/UAIC_1059484_labels_dorsal_tn.jpg	http://storage.idigbio.org/uaic/scan/UAIC1059/UAIC_1059484_labels_dorsal.JPG		University of Arizona	CC0 1.0 (Public-domain)	http://creativecommons.org/publicdomain/zero/1.0/			urn:uuid:1795950d-40b5-4ad0-94b4-dd2403356203	2014-11-26 04:09:30	image/jpeg	http://scan-bugs.org/portal/collections/individual/index.php?occid=13152558	StillImage	Photograph	en
13152559	http://storage.idigbio.org/uaic/scan/UAIC1059/UAIC_1059485_labels_dorsal.JPG	http://storage.idigbio.org/uaic/scan/UAIC1059/UAIC_1059485_labels_dorsal.JPG	http://storage.idigbio.org/uaic/scan/UAIC1059/UAIC_1059485_labels_dorsal_tn.jpg	http://storage.idigbio.org/uaic/scan/UAIC1059/UAIC_1059485_labels_dorsal.JPG		University of Arizona	CC0 1.0 (Public-domain)	http://creativecommons.org/publicdomain/zero/1.0/			urn:uuid:47258098-1f6b-4358-bee0-d0592e6aed5c	2014-11-26 04:09:37	image/jpeg	http://scan-bugs.org/portal/collections/individual/index.php?occid=13152559	StillImage	Photograph	en
13152560	http://storage.idigbio.org/uaic/scan/UAIC1059/UAIC_1059486_labels_dorsal.JPG	http://storage.idigbio.org/uaic/scan/UAIC1059/UAIC_1059486_labels_dorsal.JPG	http://storage.idigbio.org/uaic/scan/UAIC1059/UAIC_1059486_labels_dorsal_tn.jpg	http://storage.idigbio.org/uaic/scan/UAIC1059/UAIC_1059486_labels_dorsal.JPG		University of Arizona	CC0 1.0 (Public-domain)	http://creativecommons.org/publicdomain/zero/1.0/			urn:uuid:1c230972-90dc-4ded-a476-df386b8a68f6	2014-11-26 04:09:45	image/jpeg	http://scan-bugs.org/portal/collections/individual/index.php?occid=13152560	StillImage	Photograph	en
13152561	http://storage.idigbio.org/uaic/scan/UAIC1059/UAIC_1059487_labels_dorsal.JPG	http://storage.idigbio.org/uaic/scan/UAIC1059/UAIC_1059487_labels_dorsal.JPG	http://storage.idigbio.org/uaic/scan/UAIC1059/UAIC_1059487_labels_dorsal_tn.jpg	http://storage.idigbio.org/uaic/scan/UAIC1059/UAIC_1059487_labels_dorsal.JPG		University of Arizona	CC0 1.0 (Public-domain)	http://creativecommons.org/publicdomain/zero/1.0/			urn:uuid:2db614c7-9367-441c-90f6-f9f19bf9bc5f	2014-11-26 04:09:51	image/jpeg	http://scan-bugs.org/portal/collections/individual/index.php?occid=13152561	StillImage	Photograph	en
13152562	http://storage.idigbio.org/uaic/scan/UAIC1059/UAIC_1059488_labels_dorsal.JPG	http://storage.idigbio.org/uaic/scan/UAIC1059/UAIC_1059488_labels_dorsal.JPG	http://storage.idigbio.org/uaic/scan/UAIC1059/UAIC_1059488_labels_dorsal_tn.jpg	http://storage.idigbio.org/uaic/scan/UAIC1059/UAIC_1059488_labels_dorsal.JPG		University of Arizona	CC0 1.0 (Public-domain)	http://creativecommons.org/publicdomain/zero/1.0/			urn:uuid:e88a16a7-18e0-4db9-a95e-42258a27de72	2014-11-26 04:09:35	image/jpeg	http://scan-bugs.org/portal/collections/individual/index.php?occid=13152562	StillImage	Photograph	en
13152563	http://storage.idigbio.org/uaic/scan/UAIC1059/UAIC_1059489_labels_dorsal.JPG	http://storage.idigbio.org/uaic/scan/UAIC1059/UAIC_1059489_labels_dorsal.JPG	http://storage.idigbio.org/uaic/scan/UAIC1059/UAIC_1059489_labels_dorsal_tn.jpg	http://storage.idigbio.org/uaic/scan/UAIC1059/UAIC_1059489_labels_dorsal.JPG		University of Arizona	CC0 1.0 (Public-domain)	http://creativecommons.org/publicdomain/zero/1.0/			urn:uuid:a6a48165-3a1c-43cd-bb51-d18a8d273a58	2014-11-26 04:09:27	image/jpeg	http://scan-bugs.org/portal/collections/individual/index.php?occid=13152563	StillImage	Photograph	en
13152564	http://storage.idigbio.org/uaic/scan/UAIC1059/UAIC_1059490_labels_dorsal.JPG	http://storage.idigbio.org/uaic/scan/UAIC1059/UAIC_1059490_labels_dorsal.JPG	http://storage.idigbio.org/uaic/scan/UAIC1059/UAIC_1059490_labels_dorsal_tn.jpg	http://storage.idigbio.org/uaic/scan/UAIC1059/UAIC_1059490_labels_dorsal.JPG		University of Arizona	CC0 1.0 (Public-domain)	http://creativecommons.org/publicdomain/zero/1.0/			urn:uuid:323abffc-e0b8-4353-b426-9b9bdd0f3eaf	2014-11-26 04:09:37	image/jpeg	http://scan-bugs.org/portal/collections/individual/index.php?occid=13152564	StillImage	Photograph	en
13152565	http://storage.idigbio.org/uaic/scan/UAIC1059/UAIC_1059491_labels_dorsal.JPG	http://storage.idigbio.org/uaic/scan/UAIC1059/UAIC_1059491_labels_dorsal.JPG	http://storage.idigbio.org/uaic/scan/UAIC1059/UAIC_1059491_labels_dorsal_tn.jpg	http://storage.idigbio.org/uaic/scan/UAIC1059/UAIC_1059491_labels_dorsal.JPG		University of Arizona	CC0 1.0 (Public-domain)	http://creativecommons.org/publicdomain/zero/1.0/			urn:uuid:7709ae4e-e250-4bf7-9322-fe7184802ca5	2014-11-26 04:09:30	image/jpeg	http://scan-bugs.org/portal/collections/individual/index.php?occid=13152565	StillImage	Photograph	en
13152566	http://storage.idigbio.org/uaic/scan/UAIC1059/UAIC_1059492_labels_dorsal.JPG	http://storage.idigbio.org/uaic/scan/UAIC1059/UAIC_1059492_labels_dorsal.JPG	http://storage.idigbio.org/uaic/scan/UAIC1059/UAIC_1059492_labels_dorsal_tn.jpg	http://storage.idigbio.org/uaic/scan/UAIC1059/UAIC_1059492_labels_dorsal.JPG		University of Arizona	CC0 1.0 (Public-domain)	http://creativecommons.org/publicdomain/zero/1.0/			urn:uuid:6b85953e-a20f-4910-9da4-820ec64abff9	2014-11-26 04:09:51	image/jpeg	http://scan-bugs.org/portal/collections/individual/index.php?occid=13152566	StillImage	Photograph	en
13152577	http://storage.idigbio.org/uaic/scan/UAIC1059/UAIC_1059503_labels_dorsal.JPG	http://storage.idigbio.org/uaic/scan/UAIC1059/UAIC_1059503_labels_dorsal.JPG	http://storage.idigbio.org/uaic/scan/UAIC1059/UAIC_1059503_labels_dorsal_tn.jpg	http://storage.idigbio.org/uaic/scan/UAIC1059/UAIC_1059503_labels_dorsal.JPG		University of Arizona	CC0 1.0 (Public-domain)	http://creativecommons.org/publicdomain/zero/1.0/			urn:uuid:58be0e0a-b2c2-4260-a913-26944b2b871c	2014-11-25 13:12:37	image/jpeg	http://scan-bugs.org/portal/collections/individual/index.php?occid=13152577	StillImage	Photograph	en
13152578	http://storage.idigbio.org/uaic/scan/UAIC1059/UAIC_1059504_labels_dorsal.JPG	http://storage.idigbio.org/uaic/scan/UAIC1059/UAIC_1059504_labels_dorsal.JPG	http://storage.idigbio.org/uaic/scan/UAIC1059/UAIC_1059504_labels_dorsal_tn.jpg	http://storage.idigbio.org/uaic/scan/UAIC1059/UAIC_1059504_labels_dorsal.JPG		University of Arizona	CC0 1.0 (Public-domain)	http://creativecommons.org/publicdomain/zero/1.0/			urn:uuid:4aa94d53-4949-4e91-ade2-83b1adf1756f	2014-11-25 13:12:41	image/jpeg	http://scan-bugs.org/portal/collections/individual/index.php?occid=13152578	StillImage	Photograph	en
13152639	http://storage.idigbio.org/uaic/scan/UAIC1059/UAIC_1059565_labels_dorsal.JPG	http://storage.idigbio.org/uaic/scan/UAIC1059/UAIC_1059565_labels_dorsal.JPG	http://storage.idigbio.org/uaic/scan/UAIC1059/UAIC_1059565_labels_dorsal_tn.jpg	http://storage.idigbio.org/uaic/scan/UAIC1059/UAIC_1059565_labels_dorsal.JPG		University of Arizona	CC0 1.0 (Public-domain)	http://creativecommons.org/publicdomain/zero/1.0/			urn:uuid:46c68b08-e135-4827-8427-ccf89aeec816	2014-11-25 13:12:53	image/jpeg	http://scan-bugs.org/portal/collections/individual/index.php?occid=13152639	StillImage	Photograph	en
13152640	http://storage.idigbio.org/uaic/scan/UAIC1059/UAIC_1059566_labels_dorsal.JPG	http://storage.idigbio.org/uaic/scan/UAIC1059/UAIC_1059566_labels_dorsal.JPG	http://storage.idigbio.org/uaic/scan/UAIC1059/UAIC_1059566_labels_dorsal_tn.jpg	http://storage.idigbio.org/uaic/scan/UAIC1059/UAIC_1059566_labels_dorsal.JPG		University of Arizona	CC0 1.0 (Public-domain)	http://creativecommons.org/publicdomain/zero/1.0/			urn:uuid:4cbc1189-3f08-43a6-91c9-4b4e1f72ffc1	2014-11-25 13:12:36	image/jpeg	http://scan-bugs.org/portal/collections/individual/index.php?occid=13152640	StillImage	Photograph	en
13152644	http://storage.idigbio.org/uaic/scan/UAIC1059/UAIC_1059570_labels_dorsal.JPG	http://storage.idigbio.org/uaic/scan/UAIC1059/UAIC_1059570_labels_dorsal.JPG	http://storage.idigbio.org/uaic/scan/UAIC1059/UAIC_1059570_labels_dorsal_tn.jpg	http://storage.idigbio.org/uaic/scan/UAIC1059/UAIC_1059570_labels_dorsal.JPG		University of Arizona	CC0 1.0 (Public-domain)	http://creativecommons.org/publicdomain/zero/1.0/			urn:uuid:643c6508-90cd-41e7-bf2b-3c279de99d6a	2014-11-25 13:12:53	image/jpeg	http://scan-bugs.org/portal/collections/individual/index.php?occid=13152644	StillImage	Photograph	en
13152696	http://storage.idigbio.org/uaic/scan/UAIC1059/UAIC_1059622_labels_dorsal.JPG	http://storage.idigbio.org/uaic/scan/UAIC1059/UAIC_1059622_labels_dorsal.JPG	http://storage.idigbio.org/uaic/scan/UAIC1059/UAIC_1059622_labels_dorsal_tn.jpg	http://storage.idigbio.org/uaic/scan/UAIC1059/UAIC_1059622_labels_dorsal.JPG		University of Arizona	CC0 1.0 (Public-domain)	http://creativecommons.org/publicdomain/zero/1.0/			urn:uuid:cb18e711-8686-4766-b272-85fe991044c6	2014-11-26 04:29:36	image/jpeg	http://scan-bugs.org/portal/collections/individual/index.php?occid=13152696	StillImage	Photograph	en
13152868	http://storage.idigbio.org/uaic/scan/UAIC1059/UAIC_1059794_labels_dorsal_lg.jpg	http://storage.idigbio.org/uaic/scan/UAIC1059/UAIC_1059794_labels_dorsal_lg.jpg	http://storage.idigbio.org/uaic/scan/UAIC1059/UAIC_1059794_labels_dorsal_tn.jpg	http://storage.idigbio.org/uaic/scan/UAIC1059/UAIC_1059794_labels_dorsal.JPG		University of Arizona	CC0 1.0 (Public-domain)	http://creativecommons.org/publicdomain/zero/1.0/			urn:uuid:d07ba882-d5ee-4260-9e67-c9bfe45ff7c3	2014-11-26 04:30:28	image/jpeg	http://scan-bugs.org/portal/collections/individual/index.php?occid=13152868	StillImage	Photograph	en
13152869	http://storage.idigbio.org/uaic/scan/UAIC1059/UAIC_1059795_labels_dorsal_lg.jpg	http://storage.idigbio.org/uaic/scan/UAIC1059/UAIC_1059795_labels_dorsal_lg.jpg	http://storage.idigbio.org/uaic/scan/UAIC1059/UAIC_1059795_labels_dorsal_tn.jpg	http://storage.idigbio.org/uaic/scan/UAIC1059/UAIC_1059795_labels_dorsal.JPG		University of Arizona	CC0 1.0 (Public-domain)	http://creativecommons.org/publicdomain/zero/1.0/			urn:uuid:12893b82-6581-4dda-810c-ec4320583ad4	2014-11-26 04:30:20	image/jpeg	http://scan-bugs.org/portal/collections/individual/index.php?occid=13152869	StillImage	Photograph	en
13152870	http://storage.idigbio.org/uaic/scan/UAIC1059/UAIC_1059796_labels_dorsal.JPG	http://storage.idigbio.org/uaic/scan/UAIC1059/UAIC_1059796_labels_dorsal.JPG	http://storage.idigbio.org/uaic/scan/UAIC1059/UAIC_1059796_labels_dorsal_tn.jpg	http://storage.idigbio.org/uaic/scan/UAIC1059/UAIC_1059796_labels_dorsal.JPG		University of Arizona	CC0 1.0 (Public-domain)	http://creativecommons.org/publicdomain/zero/1.0/			urn:uuid:41311b7d-7980-4528-ab83-ce71bfb3feb7	2014-11-26 04:30:41	image/jpeg	http://scan-bugs.org/portal/collections/individual/index.php?occid=13152870	StillImage	Photograph	en
13152871	http://storage.idigbio.org/uaic/scan/UAIC1059/UAIC_1059797_labels_dorsal.JPG	http://storage.idigbio.org/uaic/scan/UAIC1059/UAIC_1059797_labels_dorsal.JPG	http://storage.idigbio.org/uaic/scan/UAIC1059/UAIC_1059797_labels_dorsal_tn.jpg	http://storage.idigbio.org/uaic/scan/UAIC1059/UAIC_1059797_labels_dorsal.JPG		University of Arizona	CC0 1.0 (Public-domain)	http://creativecommons.org/publicdomain/zero/1.0/			urn:uuid:82a6cf50-6cb2-48e2-b9c3-144f56f5f0a5	2014-11-26 04:30:34	image/jpeg	http://scan-bugs.org/portal/collections/individual/index.php?occid=13152871	StillImage	Photograph	en
13259727	http://osuc.osu.edu/spm_images/OSUC 26625/12024_compress.jpg	http://osuc.osu.edu/spm_images/OSUC 26625/12024_compress.jpg	http://scan-bugs.org/imglib/scan/misc/201508/12024_compress_1439586354_tn.jpg	http://scan-bugs.org/imglib/scan/misc/201508/12024_compress_1439586354_web.jpg		Ohio State University	CC0 1.0 (Public-domain)	http://creativecommons.org/publicdomain/zero/1.0/	thorax, dorsal view		urn:uuid:935350ab-1316-45ff-ad4b-eff79034c997	2015-07-06 05:13:48	image/jpeg	http://scan-bugs.org/portal/collections/individual/index.php?occid=13259727	StillImage	Photograph	en
13259727	http://osuc.osu.edu/spm_images/OSUC 26625/12023_compress.jpg	http://osuc.osu.edu/spm_images/OSUC 26625/12023_compress.jpg	http://scan-bugs.org/imglib/scan/misc/201508/12023_compress_1439586358_tn.jpg	http://scan-bugs.org/imglib/scan/misc/201508/12023_compress_1439586358_web.jpg		Ohio State University	CC0 1.0 (Public-domain)	http://creativecommons.org/publicdomain/zero/1.0/	head, anterolateral view		urn:uuid:11ca64d8-b1ea-4de5-92a9-0c2f70abbc78	2015-07-06 05:13:48	image/jpeg	http://scan-bugs.org/portal/collections/individual/index.php?occid=13259727	StillImage	Photograph	en
13671202	http://storage.idigbio.org/uaic/scan/UAIC1061/UAIC_1061880_labels_dorsal.JPG	http://storage.idigbio.org/uaic/scan/UAIC1061/UAIC_1061880_labels_dorsal.JPG	http://storage.idigbio.org/uaic/scan/UAIC1061/UAIC_1061880_labels_dorsal_tn.jpg	http://storage.idigbio.org/uaic/scan/UAIC1061/UAIC_1061880_labels_dorsal.JPG		University of Arizona	CC0 1.0 (Public-domain)	http://creativecommons.org/publicdomain/zero/1.0/			urn:uuid:ab303b98-5cd4-47b9-a5f4-e0c4a8a68e31	2015-02-04 04:22:00	image/jpeg	http://scan-bugs.org/portal/collections/individual/index.php?occid=13671202	StillImage	Photograph	en
13671513	http://storage.idigbio.org/uaic/scan/UAIC1061/UAIC_1061879_labels_dorsal.JPG	http://storage.idigbio.org/uaic/scan/UAIC1061/UAIC_1061879_labels_dorsal.JPG	http://storage.idigbio.org/uaic/scan/UAIC1061/UAIC_1061879_labels_dorsal_tn.jpg	http://storage.idigbio.org/uaic/scan/UAIC1061/UAIC_1061879_labels_dorsal.JPG		University of Arizona	CC0 1.0 (Public-domain)	http://creativecommons.org/publicdomain/zero/1.0/			urn:uuid:43ef425c-3c0b-4d54-9f4e-2de203318f0e	2015-02-04 04:23:51	image/jpeg	http://scan-bugs.org/portal/collections/individual/index.php?occid=13671513	StillImage	Photograph	en
