# Supplementary material for: An updated checklist of the Tenebrionidae sec. Bousquet et al. 2018 of the Algodones Dunes of California, with comments on checklist data practices
Source: Biodivers Data J. 2018 Jun 14;(6):e24927. doi: 10.3897/BDJ.6.e24927 (PMC6013544; doi:10.3897/BDJ.6.e24927)
Supplement: Supplementary material 2 — SCAN occurrences pertinent to the checklist update [file bdj-06-e24927-s002.zip › eml.xml]

<?xml version="1.0" encoding="UTF-8"?>
<eml:eml xmlns:eml="eml://ecoinformatics.org/eml-2.1.1" xmlns:dc="http://purl.org/dc/terms/" xmlns:xsi="http://www.w3.org/2001/XMLSchema-instance" xsi:schemaLocation="eml://ecoinformatics.org/eml-2.1.1 http://rs.gbif.org/schema/eml-gbif-profile/1.0.1/eml.xsd" packageId="91a619cc-22b0-48da-a153-a79a6137e161" system="http://symbiota.org" scope="system" xml:lang="eng"><dataset><title xml:lang="eng">SCAN general data extract</title><creator id="2f57806a-f37f-40b2-915b-6fcdf6ae100f"><organizationName>SCAN</organizationName><electronicMailAddress>benjamin.brandt@nau.edu</electronicMailAddress><onlineUrl>http://scan-bugs.org/portal/index.php</onlineUrl></creator><metadataProvider><organizationName>SCAN</organizationName><electronicMailAddress>benjamin.brandt@nau.edu</electronicMailAddress><onlineUrl>http://scan-bugs.org/portal/index.php</onlineUrl></metadataProvider><pubDate>2018-01-02</pubDate><language>eng</language><associatedParty><individualName>Andrew</individualName><role>CONTENT_PROVIDER</role></associatedParty><associatedParty><organizationName>Arizona State University Hasbrouck Insect Collection</organizationName><individualName>Nico Franz</individualName><positionName>Collection Manager</positionName><role>CONTENT_PROVIDER</role><electronicMailAddress>nico.franz@asu.edu</electronicMailAddress><phone>(480) 965-2850</phone><address><deliveryPoint>PO Box 874108</deliveryPoint><city>Tempe</city><administrativeArea>AZ</administrativeArea><postalCode>85287-4108</postalCode><country>USA</country></address></associatedParty><associatedParty><organizationName>Colorado Plateau Museum of Arthropod Biodiversity</organizationName><individualName>Neil Cobb</individualName><positionName>Collection Manager</positionName><role>CONTENT_PROVIDER</role><electronicMailAddress>Neil.Cobb@nau.edu</electronicMailAddress><phone>928-523-6362</phone><address><deliveryPoint>Building 21, Room 129</deliveryPoint><city>Flagstaff</city><administrativeArea>Arizona</administrativeArea><postalCode>86011</postalCode><country>USA</country></address></associatedParty><associatedParty><organizationName>C.P. Gillette Museum of Arthropod Diversity</organizationName><individualName>Dr. Boris Kondratieff</individualName><positionName>Collection Manager</positionName><role>CONTENT_PROVIDER</role><electronicMailAddress>Boris.Kondratieff@Colostate.edu</electronicMailAddress><phone></phone><address><deliveryPoint>1177 Campus Delivery</deliveryPoint><city>Fort Collins</city><administrativeArea>Colorado</administrativeArea><postalCode>80523-1177</postalCode><country>USA</country></address></associatedParty><associatedParty><organizationName>Museum of Southwestern Biology, Division of Arthropods</organizationName><individualName>Sandra Brantley</individualName><positionName>Collection Manager</positionName><role>CONTENT_PROVIDER</role><electronicMailAddress>sbrantle@unm.edu</electronicMailAddress><phone>505-277-8949</phone><address><deliveryPoint>University of New Mexico</deliveryPoint><city>Albuquerque</city><administrativeArea>New Mexico</administrativeArea><postalCode>87131-0001</postalCode><country>United States</country></address></associatedParty><associatedParty><organizationName>Texas A&amp;M University Insect Collection</organizationName><individualName>Dr. John D. Oswald</individualName><positionName>Collection Manager</positionName><role>CONTENT_PROVIDER</role><electronicMailAddress>j-oswald@tamu.edu</electronicMailAddress><phone>979 862-3507</phone><address><deliveryPoint>Rm. 412, Minnie Belle Heep Bldg.</deliveryPoint><city>College Station</city><administrativeArea>Texas</administrativeArea><postalCode>77843-2475</postalCode><country>United States of America</country></address></associatedParty><associatedParty><organizationName>University of Arizona Insect Collection</organizationName><individualName>Wendy Moore</individualName><positionName>Collection Manager</positionName><role>CONTENT_PROVIDER</role><electronicMailAddress>wmoore@email.arizona.edu</electronicMailAddress><phone>520-621-1511</phone><address><deliveryPoint>1140 E. South Campus Drive</deliveryPoint><city>Tucson</city><administrativeArea>Arizona</administrativeArea><postalCode>85721-0036</postalCode><country>United States of America</country></address></associatedParty><associatedParty><organizationName>Brigham Young University Arthropod Museum</organizationName><individualName>Shawn Clark</individualName><positionName>Collection Manager</positionName><role>CONTENT_PROVIDER</role><electronicMailAddress>shawn_clark@byu.edu</electronicMailAddress><phone></phone><address><deliveryPoint>Brigham Young University</deliveryPoint><city>Provo</city><administrativeArea>Utah</administrativeArea><postalCode>84602</postalCode><country>USA</country></address></associatedParty><associatedParty><organizationName>Ohio State C.A. Triplehorn Insect Collection</organizationName><individualName>Norman F. Johnson</individualName><positionName>Collection Manager</positionName><role>CONTENT_PROVIDER</role><electronicMailAddress>johnson.2@osu.edu</electronicMailAddress><phone></phone></associatedParty><associatedParty><organizationName>California Academy of Sciences Entomology</organizationName><individualName>Chris Grinter</individualName><positionName>Collection Manager</positionName><role>CONTENT_PROVIDER</role><electronicMailAddress>cgrinter@calacademy.org</electronicMailAddress><phone>(415) 379-8000</phone><address><deliveryPoint>55 Music Concourse Dr</deliveryPoint><city>San Francisco</city><administrativeArea>California</administrativeArea><postalCode>94118</postalCode><country>United States of America</country></address></associatedParty><associatedParty><organizationName>M. Andrew Johnston Collection</organizationName><individualName>Andrew Johnston</individualName><positionName>Collection Manager</positionName><role>CONTENT_PROVIDER</role><electronicMailAddress>ajohnston@asu.edu</electronicMailAddress><phone>(480) 965-2850</phone><address><deliveryPoint>PO Box 874108</deliveryPoint><city>Tempe</city><administrativeArea>AZ</administrativeArea><postalCode>85287-4108</postalCode><country>USA</country></address></associatedParty><associatedParty><organizationName>Santa Barbara Museum of Natural History Entomology Collection</organizationName><individualName>Matthew L. Gimmel</individualName><positionName>Collection Manager</positionName><role>CONTENT_PROVIDER</role><electronicMailAddress>mgimmel@sbnature2.org</electronicMailAddress><phone></phone></associatedParty><associatedParty><organizationName>Kojun Kanda Insect Collection</organizationName><individualName>Kojun Kanda</individualName><positionName>Collection Manager</positionName><role>CONTENT_PROVIDER</role><electronicMailAddress>kk933@nau.edu</electronicMailAddress><phone></phone></associatedParty></dataset><additionalMetadata><metadata><symbiota><dateStamp>2018-01-02T19:03:07-07:00</dateStamp><citation identifier="62e94d7b-30d8-40e8-99f4-8b04647c8db0">SCAN - 62e94d7b-30d8-40e8-99f4-8b04647c8db0</citation><physical><characterEncoding>UTF-8</characterEncoding><dataFormat><externallyDefinedFormat><formatName>Darwin Core Archive</formatName></externallyDefinedFormat></dataFormat></physical><collection identifier="98d9b8ed-08d6-47fc-b324-2853e44d75d1" id="1"><alternateIdentifier>http://scan-bugs.org/portal/collections/misc/collprofiles.php?collid=1</alternateIdentifier><parentCollectionIdentifier>ASU</parentCollectionIdentifier><collectionIdentifier>ASUHIC</collectionIdentifier><collectionName>Arizona State University Hasbrouck Insect Collection</collectionName><resourceLogoUrl>http://scan-bugs.org/portal/images/collicons/asu.jpg</resourceLogoUrl><onlineUrl>http://taxonbytes.org/asuhic/</onlineUrl><intellectualRights>http://creativecommons.org/publicdomain/zero/1.0/</intellectualRights><abstract><para>The ASU Frank F. Hasbrouck Insect Collection contains approximately 850,000 insect specimens, representing at least 25 orders, 390 families, 4,000 genera, 12,000 species and 1,240 subspecies. Most specimens are from the southwestern United States; however considerable representative material is also available from other North American regions and Mexico. The collection was largely developed through the activities of past faculty - Drs. Frank Hasbrouck, Gordon Castle and Mont Cazier - and their students. An extensive reprint collection is available to visiting researchers. For further information and to arrange a visit or loan, please contact Curator Dr. Nico Franz (nico.franz[at]asu.edu) or Collection Manager Dr. Sangmi Lee (slee281[at]asu.edu).</para></abstract></collection><collection identifier="c87a0756-fdd7-4cb6-9921-ca5774f8330e" id="3"><alternateIdentifier>http://scan-bugs.org/portal/collections/misc/collprofiles.php?collid=3</alternateIdentifier><parentCollectionIdentifier>NAUF</parentCollectionIdentifier><collectionIdentifier>CPMAB</collectionIdentifier><collectionName>Colorado Plateau Museum of Arthropod Biodiversity</collectionName><resourceLogoUrl>http://scan-bugs.org/portal/images/collicons/NAU.png</resourceLogoUrl><onlineUrl>http://www.bugs.nau.edu/</onlineUrl><intellectualRights>http://creativecommons.org/publicdomain/zero/1.0/</intellectualRights><abstract><para>The Colorado Plateau Museum of Arthropod Biodiversity (CPMAB) is one of the museums within the Colorado Plateau Biodiversity Center at Northern Arizona University. The museum houses over 230,000 arthropod specimens, primarily from the western United States and Mexico. Our geographic area of focus is the Colorado Plateau and adjacent regions in the Southwest. The major goal of the museum is to make the collection more relevant to ecologists, especially those working on projects related to issues of conservation and biodiversity. We provide entomological consultation regarding identification and biology of insect and spider pests as well as 'bugs' that people are just curious in knowing about.</para></abstract></collection><collection identifier="6ca25e61-71fe-4605-848f-86f9b72a87df" id="4"><alternateIdentifier>http://scan-bugs.org/portal/collections/misc/collprofiles.php?collid=4</alternateIdentifier><parentCollectionIdentifier>CSU</parentCollectionIdentifier><collectionIdentifier>CSUC</collectionIdentifier><collectionName>C.P. Gillette Museum of Arthropod Diversity</collectionName><resourceLogoUrl>http://scan-bugs.org/portal/images/collicons/csu.jpg</resourceLogoUrl><onlineUrl>http://bspm.agsci.colostate.edu/01-2/gillette-museum/</onlineUrl><intellectualRights>http://creativecommons.org/publicdomain/zero/1.0/</intellectualRights><additionalInfo>Department of Bioagricultural Sciences and Pest Management</additionalInfo><abstract><para>The collection houses approximately 3 million specimens representing about 60,000 species with fifty primary types and 1,000 secondary types. More than 10,000 specimens are added to the collection each year. As a large and comprehensive holding of arthropods, predominately insects, in the Southern Rocky Mountains, it is a major resource for regional and national biodiversity investigations. Much of the material has been identified by specialists to the specific level. Examples of the unique quality of material include the aphids, other Homoptera, Coleoptera, Diptera, Hymenoptera, Lepidoptera, and all aquatic orders. It serves as the repository for arthropod inventories of several National Parks including Canyonlands, Great Sand Dunes, Mesa Verde, Rocky Mountain, Dinosaur, and Yucca House and Colorado National Monuments.</para></abstract></collection><collection identifier="cf2cd47f-8b74-43a7-b5e4-5bedf5d18cde" id="5"><alternateIdentifier>http://scan-bugs.org/portal/collections/misc/collprofiles.php?collid=5</alternateIdentifier><parentCollectionIdentifier>UNM</parentCollectionIdentifier><collectionIdentifier>MSBA</collectionIdentifier><collectionName>Museum of Southwestern Biology, Division of Arthropods</collectionName><resourceLogoUrl>http://scan-bugs.org/portal/images/collicons/unm.png</resourceLogoUrl><onlineUrl>http://msb.unm.edu/arthropods/</onlineUrl><intellectualRights>http://creativecommons.org/licenses/by-nc/3.0/</intellectualRights><additionalInfo>Museum of Southwestern Biology</additionalInfo><abstract><para>The MSB Division of Arthropods houses collections from the southwestern US as well as Central and South America and other areas of the world. Species concentrations are in Arachnida, Myriapoda, Coleoptera, Lepidoptera, and Orthoptera. The collection began with material from ecological research (including LTER sites and several NPS sites) and is now increasing its systematics focus. There are an estimated 200,000 specimens but many are still being integrated into the collection.</para></abstract></collection><collection identifier="13b264e0-ea1c-4ff2-8229-0507f8dbf46a" id="9"><alternateIdentifier>http://scan-bugs.org/portal/collections/misc/collprofiles.php?collid=9</alternateIdentifier><parentCollectionIdentifier>TAMU</parentCollectionIdentifier><collectionIdentifier>TAMUIC</collectionIdentifier><collectionName>Texas A&amp;M University Insect Collection</collectionName><resourceLogoUrl>http://scan-bugs.org/portal/images/collicons/atm.jpg</resourceLogoUrl><onlineUrl>http://insects.tamu.edu/tamuinsectcollection/</onlineUrl><intellectualRights>http://creativecommons.org/licenses/by-nc/3.0/</intellectualRights><additionalInfo>Texas A&amp;M University</additionalInfo><abstract><para>The Texas A&amp;M University Insect Collection (TAMUIC) is a land-grant-university-based collection of insects and related arthropods whose primary holdings are focused on the regional faunas of the south-central and southwestern United States and the northern neotropics, especially Mexico. As the oldest and largest entomological collection in Texas, the TAMUIC serves research, education and extension missions throughout the state, and particularly supports the diverse activities of the TAMU Department of Entomology. The TAMUIC has grown steadily through the years, especially in the last three decades, to become a major research collection with 2.6+ million curated specimens and holdings of more than 45,000 species. Approximately 10,000 specimens are loaned annually to systematics and biodiversity researchers around the world.</para></abstract></collection><collection identifier="aef2ae41-e2ab-4c73-a616-036ba2fc2326" id="11"><alternateIdentifier>http://scan-bugs.org/portal/collections/misc/collprofiles.php?collid=11</alternateIdentifier><parentCollectionIdentifier>UA</parentCollectionIdentifier><collectionIdentifier>UAIC</collectionIdentifier><collectionName>University of Arizona Insect Collection</collectionName><resourceLogoUrl>http://scan-bugs.org/portal/images/collicons/UAIC.jpg</resourceLogoUrl><onlineUrl>http://ag.arizona.edu/ento/UAIC/</onlineUrl><intellectualRights>http://creativecommons.org/publicdomain/zero/1.0/</intellectualRights><additionalInfo>University of Arizona</additionalInfo><abstract><para>The University of Arizona Insect Collection (UAIC) contains approximately 2 million specimens representing 35,000 species of pinned, alcohol-preserved, slide-mounted and frozen-tissue preserved arthropods mostly from the Sonoran Desert Region. Significant holdings include Coleoptera, Hemiptera, Hymenoptera, Orthoptera and Lepidoptera, but all insect groups are extensively represented. The UAIC user community is diverse, ranging from outstanding undergraduate and graduate students to highly active emeritus insect systematists. Annually, we host thousands of visitors, ranging from resident researchers to individual walk-ins, campus tour groups, and vast numbers of people seeking information on the biology of the Sonoran Desert Region.</para></abstract></collection><collection identifier="ad64ad57-a281-457e-b398-964dddc7e953" id="18"><alternateIdentifier>http://scan-bugs.org/portal/collections/misc/collprofiles.php?collid=18</alternateIdentifier><parentCollectionIdentifier>BYU</parentCollectionIdentifier><collectionIdentifier>BYUC</collectionIdentifier><collectionName>Brigham Young University Arthropod Museum</collectionName><resourceLogoUrl>http://scan-bugs.org/portal/images/collicons/BYU_logo_small.jpg</resourceLogoUrl><onlineUrl>http://mlbean.byu.edu/</onlineUrl><intellectualRights>http://creativecommons.org/licenses/by-nc/3.0/</intellectualRights><additionalInfo>Monte L. Bean Life Science Museum</additionalInfo><abstract><para>The BYU Arthropod Collection is housed in the Monte L. Bean Life Science Museum at Brigham Young University. It totals approximately 2,000,000 specimens, mostly insects. Although worldwide in coverage, an emphasis is on western North America. Although taxonomically diverse, strengths include Coleoptera, Plecoptera, and Siphonaptera. The insect tissue holdings are outstanding. The principal aim is systematic study, but the collection is available to a wide variety of researchers.</para></abstract></collection><collection identifier="b4da3ef0-06c9-471b-ad36-9e964c6a66c6" id="55"><alternateIdentifier>http://scan-bugs.org/portal/collections/misc/collprofiles.php?collid=55</alternateIdentifier><parentCollectionIdentifier>OSU</parentCollectionIdentifier><collectionIdentifier>OSU</collectionIdentifier><collectionName>Ohio State C.A. Triplehorn Insect Collection</collectionName><resourceLogoUrl>http://scan-bugs.org/portal/images/collicons/OSU.png</resourceLogoUrl><onlineUrl>wasps.osu.edu</onlineUrl><intellectualRights>http://creativecommons.org/publicdomain/zero/1.0/</intellectualRights><additionalInfo>Ohio State University</additionalInfo><abstract><para>This collection is comprised of an extract of specimen records from the Ohio State C.A. Triplehorn Insect Collection. These records are also included in the Triplehorn Museum's GBIF feed. Further aggregation is not recommended.</para></abstract></collection><collection identifier="1beb0a27-4138-489c-9694-1b3f9f4e57cf" id="68"><alternateIdentifier>http://scan-bugs.org/portal/collections/misc/collprofiles.php?collid=68</alternateIdentifier><parentCollectionIdentifier>CAS</parentCollectionIdentifier><collectionIdentifier>ENT</collectionIdentifier><collectionName>California Academy of Sciences Entomology</collectionName><resourceLogoUrl>http://scan-bugs.org/portal/images/collicons/calacademy.png</resourceLogoUrl><onlineUrl>http://www.calacademy.org/scientists/entomology</onlineUrl><intellectualRights>http://creativecommons.org/publicdomain/zero/1.0/</intellectualRights><additionalInfo>California Academy of Sciences</additionalInfo><abstract><para>Through active fieldwork, laboratory research, and management our 10 million specimens, we advance knowledge about Earth's insects and arachnids — taxonomic groups vital to healthy ecosystems. These digitized occurrence records are here for you! Enjoy!</para></abstract></collection><collection identifier="792ded92-38ec-4cb7-b69e-b44ea00880cf" id="96"><alternateIdentifier>http://scan-bugs.org/portal/collections/misc/collprofiles.php?collid=96</alternateIdentifier><parentCollectionIdentifier>MAJC</parentCollectionIdentifier><collectionIdentifier>MAJC</collectionIdentifier><collectionName>M. Andrew Johnston Collection</collectionName><resourceLogoUrl>http://scan-bugs.org/portal/content/collicon/majc-majc.jpg</resourceLogoUrl><onlineUrl>https://desertbeetles.org/majc/</onlineUrl><intellectualRights>http://creativecommons.org/publicdomain/zero/1.0/</intellectualRights><additionalInfo>M. Andrew Johnston</additionalInfo><abstract><para>Research collection of M. Andrew Johnston, primarily containing specimens of darkling beetles in the family Tenebrionidae, and more generally coleoptera from Arizona and the southwestern U.S. Located in Tempe, AZ.</para></abstract></collection><collection identifier="a8a49613-67d0-48cc-8563-14c76462a46d" id="99"><alternateIdentifier>http://scan-bugs.org/portal/collections/misc/collprofiles.php?collid=99</alternateIdentifier><parentCollectionIdentifier>SBMNH</parentCollectionIdentifier><collectionIdentifier>SBMNHENT</collectionIdentifier><collectionName>Santa Barbara Museum of Natural History Entomology Collection</collectionName><resourceLogoUrl>http://scan-bugs.org/portal/content/collicon/sbmnh-sbmnhc.jpg</resourceLogoUrl><onlineUrl>http://www.sbnature.org/crc/347.html</onlineUrl><intellectualRights>http://creativecommons.org/publicdomain/zero/1.0/</intellectualRights><abstract><para>The Entomology Collection at Santa Barbara Museum of Natural History (SBMNH) contains over 300,000 specimens, including both insects and arachnids. The collections focus primarily on the Santa Barbara region, including important holdings from the California Channel Islands. In addition to Channel Islands material, the collection is very strong in California beetles (Coleoptera), moths and butterflies (Lepidoptera), and parasitic wasps (Hymenoptera). The dry collection is housed in modern metal cabinets, in Cornell-style drawers, and is mostly sorted to the family level. The collection holds about 20 primary types, described as a result of California beetle surveys, housed separately from the remainder of the collection. Representation is very strong from the Transverse Ranges, including the mountains of Santa Barbara, Ventura, Kern, Los Angeles, San Bernardino, and Riverside counties. Desert areas to the east are also well represented, as is the southern Sierra Nevada.</para></abstract></collection><collection identifier="002c13d2-80a9-47db-a28b-4d2b94b7ec96" id="169"><alternateIdentifier>http://scan-bugs.org/portal/collections/misc/collprofiles.php?collid=169</alternateIdentifier><parentCollectionIdentifier>KKIC</parentCollectionIdentifier><collectionIdentifier>KKIC</collectionIdentifier><collectionName>Kojun Kanda Insect Collection</collectionName><resourceLogoUrl>http://scan-bugs.org/portal/content/collicon/kkic-kkic.jpg</resourceLogoUrl><onlineUrl>http://symbiota4.acis.ufl.edu/scan/portal/collections/misc/collprofiles.php?collid=169</onlineUrl><intellectualRights>http://creativecommons.org/publicdomain/zero/1.0/</intellectualRights><abstract><para>TBD</para></abstract></collection></symbiota></metadata></additionalMetadata></eml:eml>
