# Supplementary material for: An updated checklist of the Tenebrionidae sec. Bousquet et al. 2018 of the Algodones Dunes of California, with comments on checklist data practices
Source: Biodivers Data J. 2018 Jun 14;(6):e24927. doi: 10.3897/BDJ.6.e24927 (PMC6013544; doi:10.3897/BDJ.6.e24927)
Supplement: Supplementary material 3 — iDigBio occurrences pertinent to the checklist update [file bdj-06-e24927-s003.zip]

Archive with 7 entries (7 files):
- occurrence.csv
- multimedia_raw.csv
- multimedia.csv
- occurrence_raw.csv
- records.citation.txt
- mediarecords.citation.txt
- meta.xml
