# Supplementary material for: An updated checklist of the Tenebrionidae sec. Bousquet et al. 2018 of the Algodones Dunes of California, with comments on checklist data practices
Source: Biodivers Data J. 2018 Jun 14;(6):e24927. doi: 10.3897/BDJ.6.e24927 (PMC6013544; doi:10.3897/BDJ.6.e24927)
Supplement: Supplementary material 3 — iDigBio occurrences pertinent to the checklist update [file bdj-06-e24927-s003.zip › occurrence.csv]

coreid	idigbio:associatedsequences	idigbio:barcodeValue	dwc:basisOfRecord	dwc:bed	gbif:canonicalName	dwc:catalogNumber	dwc:class	dwc:collectionCode	dwc:collectionID	idigbio:collectionName	dwc:recordedBy	dwc:vernacularName	idigbio:commonnames	dwc:continent	dwc:coordinateUncertaintyInMeters	dwc:country	idigbio:isoCountryCode	dwc:county	idigbio:eventDate	idigbio:dateModified	idigbio:dataQualityScore	dwc:earliestAgeOrLowestStage	dwc:earliestEonOrLowestEonothem	dwc:earliestEpochOrLowestSeries	dwc:earliestEraOrLowestErathem	dwc:earliestPeriodOrLowestSystem	idigbio:etag	dwc:eventDate	dwc:family	dwc:fieldNumber	idigbio:flags	dwc:formation	dwc:genus	dwc:geologicalContextID	idigbio:geoPoint	dwc:group	idigbio:hasImage	idigbio:hasMedia	dwc:higherClassification	dwc:highestBiostratigraphicZone	dwc:individualCount	dwc:infraspecificEpithet	dwc:institutionCode	dwc:institutionID	idigbio:institutionName	dwc:kingdom	dwc:latestAgeOrHighestStage	dwc:latestEonOrHighestEonothem	dwc:latestEpochOrHighestSeries
0858d5bd-cd16-47a7-8328-1b7b5701cf2c			preservedspecimen			asuhic0014294	insecta	asuhic	98d9b8ed-08d6-47fc-b324-2853e44d75d1		stanley c. williams			north america		united states	usa	imperial county	1962-06-24	2016-03-21T21:45:25.862658+00:00	0.3333333333333333						69beee91689bb4cccdf59c678213411ed841dc38	1962-06-00	tenebrionidae		["dwc_country_replaced", "idigbio_isocountrycode_added", "dwc_continent_added", "taxon_match_failed"]		centrioptera		{"lat": 32.9975, "lon": -115.07111}		false	false					asu			animalia
147c6c93-2ff3-423a-882b-973347096dcc			preservedspecimen			osuc 266254	insecta	insects						north america		united states	usa	imperial		2015-09-12T20:33:01.366040+00:00	0.2608695652173913						b157bc42aeda39b2aace02356418b3f0d61237f7	1979-04-04/1979-04-24	tenebrionidae		["geopoint_datum_missing", "idigbio_isocountrycode_added", "dwc_class_replaced", "dwc_continent_added", "taxon_match_failed"]		araeoschizus		{"lat": 32.9222, "lon": -114.9872}		true	true			1.0		c.a. triplehorn insect collection, ohio state university, columbus, oh (osuc)			animalia
17c7daf5-27dd-40c0-961b-f1d9a3e2e928			preservedspecimen			csu ent0001975	insecta	csuc	6ca25e61-71fe-4605-848f-86f9b72a87df		r.w. duff			north america	6000.0	united states	usa	imperial	1980-09-16T00:00:00+00:00	2017-03-24T13:31:10.458713+00:00	0.36231884057971014						bd3d1f9c32de86e0463f1076e4b06a0f93e2c3b9	1980-09-16	tenebrionidae		["idigbio_isocountrycode_added", "dwc_continent_added", "taxon_match_failed"]		eleodes		{"lat": 32.994907, "lon": -115.088155}		false	false			1.0		csu			animalia
a4d0c733-a1d4-4a44-a99e-5639c196fe67			preservedspecimen			osuc 590644	insecta	insects			mccleve, s. (scott) & jump, f.			north america		united states	usa	imperial	1981-05-28T00:00:00+00:00	2015-09-12T20:33:01.366040+00:00	0.30434782608695654						1e1d63d8062e56669a8106a9a3794168b1ef55bd	1981-05-28	tenebrionidae		["geopoint_datum_missing", "idigbio_isocountrycode_added", "dwc_class_replaced", "dwc_continent_added", "taxon_match_failed"]		eleodes		{"lat": 32.8172, "lon": -114.8906}		false	false			1.0		c.a. triplehorn insect collection, ohio state university, columbus, oh (osuc)			animalia
a34b9f6f-a1c0-41af-a8e8-180aef7e7c45			preservedspecimen			uaic1053844	insecta	uaic	aef2ae41-e2ab-4c73-a616-036ba2fc2326					north america	12508.0	united states	usa	imperial		2017-02-20T09:11:43.987351+00:00	0.30434782608695654						efe959e3a20eca3df7947303905a63045b8a0b82		tenebrionidae		["idigbio_isocountrycode_added", "dwc_continent_added", "taxon_match_failed"]		asbolus		{"lat": 32.878535, "lon": -114.76559200000001}		true	true					ua			animalia
84a38445-525e-473e-82ab-e2f5707f9a88			preservedspecimen			uaic1053864	insecta	uaic	aef2ae41-e2ab-4c73-a616-036ba2fc2326					north america	12508.0	united states	usa	imperial		2017-02-20T09:11:43.987351+00:00	0.30434782608695654						96afebbd3e186e221edceda7333b57d5810beac3		tenebrionidae		["idigbio_isocountrycode_added", "dwc_continent_added", "taxon_match_failed"]		asbolus		{"lat": 32.878535, "lon": -114.76559200000001}		true	true					ua			animalia
0650b606-8cad-4473-9cfa-a2cd7c3e6746			preservedspecimen			uaic1057413	insecta	uaic	aef2ae41-e2ab-4c73-a616-036ba2fc2326					north america	3036.0	united states	usa	imperial		2016-03-21T21:48:46.146992+00:00	0.30434782608695654						4655126a9322858e09bea93ddf36e39b49ce70f2		tenebrionidae		["idigbio_isocountrycode_added", "dwc_continent_added", "taxon_match_failed"]		eusattus		{"lat": 32.997542, "lon": -115.07191600000002}		true	true					ua			animalia
d545e6a3-2dd0-4715-a8a7-2613379c3170			preservedspecimen			uaic1063354	insecta	uaic	aef2ae41-e2ab-4c73-a616-036ba2fc2326					north america	6526.0	united states	usa	imperial		2016-06-14T09:19:13.119197+00:00	0.2898550724637681						2d75248e1602307e6ee3bf4d103b89fb1b29f206		tenebrionidae		["idigbio_isocountrycode_added", "dwc_continent_added"]				{"lat": 32.878535, "lon": -114.76559200000001}		true	true					ua			animalia
cb4b7e5e-eb3a-4c03-a6aa-8a85359102be			preservedspecimen			asuhic0040408	insecta	asuhic	98d9b8ed-08d6-47fc-b324-2853e44d75d1		m. harding			north america		united states	usa	imperial county	1988-02-27T00:00:00+00:00	2016-03-21T21:45:25.862658+00:00	0.3333333333333333						63c738a533c7bcf299a79d83b8c5ee6727d808ab	1988-02-27	tenebrionidae		["dwc_country_replaced", "idigbio_isocountrycode_added", "dwc_continent_added", "taxon_match_failed"]		cryptoglossa		{"lat": 32.756784, "lon": -114.817031}		false	false					asu			animalia
ec4a576f-ddcb-47be-a1f7-71d18cf75d1b			preservedspecimen			majc0001122	insecta	majc	792ded92-38ec-4cb7-b69e-b44ea00880cf		m. andrew johnston; s. s. anzaldo			north america		united states	usa	imperial county	2014-07-05T00:00:00+00:00	2017-03-17T21:11:47.626743+00:00	0.36231884057971014						83384a9135b5b8fb9d8a8897bb8b179bc22e60dd	2014-07-05	tenebrionidae		["dwc_country_replaced", "idigbio_isocountrycode_added", "dwc_continent_added", "taxon_match_failed"]		eleodes		{"lat": 32.97330000000001, "lon": -115.1781}		false	false					majc			animalia
56e2094b-ff80-4ffa-8730-4244430737bf			preservedspecimen		edrotes	majctc00556	insecta	majc	792ded92-38ec-4cb7-b69e-b44ea00880cf		m. andrew johnston; s. s. anzaldo			north america		united states	usa	imperial	2014-07-05T00:00:00+00:00	2017-03-17T21:11:47.626743+00:00	0.30434782608695654						3be6f0f0f0ec513af85cc3fe6eb878d0efb30878	2014-07-05	tenebrionidae		["dwc_taxonrank_added", "dwc_scientificnameauthorship_added", "gbif_canonicalname_added", "dwc_taxonomicstatus_added", "gbif_genericname_added", "dwc_datasetid_added", "dwc_country_replaced", "idigbio_isocountrycode_added", "gbif_taxon_corrected", "dwc_continent_added", "dwc_taxonid_added", "dwc_parentnameusageid_added"]		edrotes		{"lat": 32.97330000000001, "lon": -115.1781}		false	false					majc			animalia
5863e5a9-821d-48ce-a00c-d94e8e342d9d			preservedspecimen			majc0003117	insecta	majc	792ded92-38ec-4cb7-b69e-b44ea00880cf		m. andrew johnston			north america		united states	usa	imperial	2015-01-30T00:00:00+00:00	2017-03-17T21:11:47.626743+00:00	0.36231884057971014						1004e1c5e3531c417ffb82ba78359ac2524641e4	2015-01-30	tenebrionidae		["dwc_country_replaced", "idigbio_isocountrycode_added", "dwc_continent_added", "taxon_match_failed"]		cerenopus		{"lat": 32.97330000000001, "lon": -115.1781}		false	false					majc			animalia
9fa6447f-4d87-4c0f-b876-bde720bbe252			preservedspecimen			majc0003118	insecta	majc	792ded92-38ec-4cb7-b69e-b44ea00880cf		m. andrew johnston			north america		united states	usa	imperial	2015-01-30T00:00:00+00:00	2017-03-17T21:11:47.626743+00:00	0.36231884057971014						8988ee3d9c9bd3439c32cdf5224fbd1becfa9071	2015-01-30	tenebrionidae		["dwc_country_replaced", "idigbio_isocountrycode_added", "dwc_continent_added", "taxon_match_failed"]		cerenopus		{"lat": 32.97330000000001, "lon": -115.1781}		false	false					majc			animalia
284ed8b5-4f69-40c2-9759-85ebee8c02c5			preservedspecimen			csu ent0005066	insecta	csuc	6ca25e61-71fe-4605-848f-86f9b72a87df		w.b. warner			north america	100.0	united states	usa	imperial	1988-03-05T00:00:00+00:00	2017-03-24T13:31:10.458713+00:00	0.36231884057971014						61a12a9aa475accec7227024ae5869fcabf3b840	1988-03-05	tenebrionidae		["idigbio_isocountrycode_added", "dwc_continent_added", "taxon_match_failed"]		edrotes		{"lat": 32.757482, "lon": -114.85358}		false	false			1.0		csu			animalia
408d7a94-06cf-4fc5-b34f-f6d508e2528a			preservedspecimen		cnemodinus	nauf4a0002865	insecta	cpmab	c87a0756-fdd7-4cb6-9921-ca5774f8330e		doyen, j; veirs, d			north america		united states	usa	imperial	1972-04-28T00:00:00+00:00	2016-06-14T09:20:01.301490+00:00	0.2753623188405797						df67342b90800d95ac77e5ecf2c51f398a3a4f4b	1972-04-28	tenebrionidae		["geopoint_datum_missing", "dwc_taxonrank_added", "dwc_scientificnameauthorship_added", "gbif_canonicalname_added", "dwc_taxonomicstatus_added", "gbif_genericname_added", "dwc_datasetid_added", "dwc_parentnameusageid_added", "dwc_taxonid_added", "idigbio_isocountrycode_added", "gbif_taxon_corrected", "dwc_continent_added"]		cnemodinus		{"lat": 33.012011, "lon": -115.07111}		false	false					nauf			animalia
bdfc2a7c-7b6a-42bd-9e52-41094ae1066c			preservedspecimen			uaic1063383	insecta	uaic	aef2ae41-e2ab-4c73-a616-036ba2fc2326					north america	6526.0	united states	usa	imperial		2016-06-14T09:19:13.119197+00:00	0.2898550724637681						92fcf2e37ed40d8691cf89974dd4fb7567aed059		tenebrionidae		["idigbio_isocountrycode_added", "dwc_continent_added"]				{"lat": 32.878535, "lon": -114.76559200000001}		true	true					ua			animalia
e83118ce-3521-414e-af03-70fbd220b92c			preservedspecimen			uaic1063394	insecta	uaic	aef2ae41-e2ab-4c73-a616-036ba2fc2326					north america	6526.0	united states	usa	imperial		2016-06-14T09:19:13.119197+00:00	0.2898550724637681						ddfbfe44fd7e401a3f9c08de502b26223285bb92		tenebrionidae		["idigbio_isocountrycode_added", "dwc_continent_added"]				{"lat": 32.878535, "lon": -114.76559200000001}		true	true					ua			animalia
291c0376-c191-4926-bd6e-a9005a39a199			preservedspecimen		telabis	nauf4a0002974	insecta	cpmab	c87a0756-fdd7-4cb6-9921-ca5774f8330e		doyen, j; veirs, d			north america		united states	usa	imperial	1972-04-28T00:00:00+00:00	2016-06-14T09:20:01.301490+00:00	0.2898550724637681						2ac5dd8506e8fa76d86f595733976f07317201d2	1972-04-28	tenebrionidae		["geopoint_datum_missing", "dwc_taxonrank_added", "gbif_canonicalname_added", "dwc_taxonomicstatus_added", "gbif_genericname_added", "dwc_datasetid_added", "dwc_parentnameusageid_added", "dwc_taxonid_added", "idigbio_isocountrycode_added", "gbif_taxon_corrected", "dwc_continent_added"]		telabis		{"lat": 33.012011, "lon": -115.07111}		false	false					nauf			animalia
c6ff63aa-46c6-4c7b-9e17-866a382e3f56			preservedspecimen			nauf4a0002989	insecta	cpmab	c87a0756-fdd7-4cb6-9921-ca5774f8330e		doyen, j; veirs, d			north america		united states	usa	imperial	1972-04-27T00:00:00+00:00	2016-06-14T09:20:01.301490+00:00	0.3333333333333333						f8b7285b8d4e91629f5f341e29e153a7273fefcd	1972-04-27	tenebrionidae		["geopoint_datum_missing", "idigbio_isocountrycode_added", "dwc_continent_added", "taxon_match_failed"]		edrotes		{"lat": 33.012011, "lon": -115.07111}		false	false					nauf			animalia
59fe7aca-bfbe-48ec-a269-5ff1fd238efc			preservedspecimen		leptohoplia	nauf4a0003010	insecta	cpmab	c87a0756-fdd7-4cb6-9921-ca5774f8330e		doyen, j; veirs, d			north america		united states	usa	imperial	1972-04-28T00:00:00+00:00	2016-06-14T09:20:01.301490+00:00	0.2608695652173913						78b2fc05d85d87951464fa20619652ce3b7848ca	1972-04-28	rutelidae		["geopoint_datum_missing", "dwc_taxonrank_added", "dwc_family_replaced", "dwc_scientificnameauthorship_added", "gbif_canonicalname_added", "dwc_taxonomicstatus_added", "gbif_genericname_added", "dwc_datasetid_added", "dwc_parentnameusageid_added", "dwc_taxonid_added", "idigbio_isocountrycode_added", "gbif_taxon_corrected", "dwc_continent_added"]		leptohoplia		{"lat": 33.012011, "lon": -115.07111}		false	false					nauf			animalia
fedbd394-d924-4118-ae9c-6ea08fb61715			preservedspecimen			uaic1063315	insecta	uaic	aef2ae41-e2ab-4c73-a616-036ba2fc2326					north america	6526.0	united states	usa	imperial		2016-06-14T09:19:13.119197+00:00	0.2898550724637681						09944d63f9f40ae03814e1fd04c98b8a20ecb7c4		tenebrionidae		["idigbio_isocountrycode_added", "dwc_continent_added"]				{"lat": 32.878535, "lon": -114.76559200000001}		true	true					ua			animalia
9ab37878-8d35-48de-a2f5-b188b2ceeaaa			preservedspecimen			uaic1063343	insecta	uaic	aef2ae41-e2ab-4c73-a616-036ba2fc2326					north america	6954.0	united states	usa	imperial		2016-06-14T09:19:13.119197+00:00	0.2898550724637681						46fba79703eebe01f8e1235fe299dff65683cba9		tenebrionidae		["idigbio_isocountrycode_added", "dwc_continent_added"]				{"lat": 32.816979, "lon": -114.89065200000002}		true	true					ua			animalia
c4b27aae-e46e-425a-84df-c1918a903986			preservedspecimen			uaic1065165	insecta	uaic	aef2ae41-e2ab-4c73-a616-036ba2fc2326					north america	3036.0	united states	usa	imperial		2016-06-14T09:19:13.119197+00:00	0.2898550724637681						a3e42e8be9a9f94c863d85a92410e81bc3707ccf		tenebrionidae		["idigbio_isocountrycode_added", "dwc_continent_added"]				{"lat": 32.892138, "lon": -114.78554699999998}		true	true					ua			animalia
9063c150-8079-403e-b71d-8ef3f17b50f5			preservedspecimen			uaic1053621	insecta	uaic	aef2ae41-e2ab-4c73-a616-036ba2fc2326					north america	3036.0	united states	usa	imperial		2016-03-21T21:48:46.146992+00:00	0.30434782608695654						5684cdec902168fa5cfcf347a2b965c9febbec58		tenebrionidae		["idigbio_isocountrycode_added", "dwc_continent_added", "taxon_match_failed"]		araeoschizus		{"lat": 32.997542, "lon": -115.07191600000002}		true	true					ua			animalia
92e79df8-afdc-4c32-96b1-1ec97a49492e			preservedspecimen			uaic1053618	insecta	uaic	aef2ae41-e2ab-4c73-a616-036ba2fc2326					north america	1807.0	united states	usa	imperial		2016-03-21T21:48:46.146992+00:00	0.30434782608695654						2c62b07e7bddc8980ef9e1491a63081029c93582		tenebrionidae		["idigbio_isocountrycode_added", "dwc_continent_added", "taxon_match_failed"]		araeoschizus		{"lat": 32.958376, "lon": -115.084139}		true	true					ua			animalia
95915335-e8fa-4442-a044-21b9fbf1999c			preservedspecimen			uaic1063396	insecta	uaic	aef2ae41-e2ab-4c73-a616-036ba2fc2326					north america	6526.0	united states	usa	imperial		2016-06-14T09:19:13.119197+00:00	0.2898550724637681						0797530531440a4e7b143525ec479aa2a20ff499		tenebrionidae		["idigbio_isocountrycode_added", "dwc_continent_added"]				{"lat": 32.878535, "lon": -114.76559200000001}		true	true					ua			animalia
857adea7-b5d7-42d5-9316-104f92ecd14b			preservedspecimen			asuhic0014290	insecta	asuhic	98d9b8ed-08d6-47fc-b324-2853e44d75d1		stanley c. williams			north america		united states	usa	imperial county	1962-06-24	2016-03-21T21:45:25.862658+00:00	0.3333333333333333						7d8216464e3e2103814fca8145347b543fbad1f0	1962-06-00	tenebrionidae		["dwc_country_replaced", "idigbio_isocountrycode_added", "dwc_continent_added", "taxon_match_failed"]		centrioptera		{"lat": 32.9975, "lon": -115.07111}		false	false					asu			animalia
619a6724-5f40-4dd5-b38b-f4f411dcfc05			preservedspecimen			uaic1063409	insecta	uaic	aef2ae41-e2ab-4c73-a616-036ba2fc2326					north america	6526.0	united states	usa	imperial		2016-06-14T09:19:13.119197+00:00	0.2898550724637681						0e600a3a84f132e6fa31c59166805a93d87b45c5		tenebrionidae		["idigbio_isocountrycode_added", "dwc_continent_added"]				{"lat": 32.878535, "lon": -114.76559200000001}		true	true					ua			animalia
6ba03a9b-0241-4291-9947-0fb9cc8c7218			preservedspecimen			uaic1053615	insecta	uaic	aef2ae41-e2ab-4c73-a616-036ba2fc2326					north america	3036.0	united states	usa	imperial		2016-03-21T21:48:46.146992+00:00	0.30434782608695654						fcd9e9376f6db481a32193d02eb90032bb170d4b		tenebrionidae		["idigbio_isocountrycode_added", "dwc_continent_added", "taxon_match_failed"]		araeoschizus		{"lat": 32.81699, "lon": -114.83885}		true	true					ua			animalia
2eba5961-6914-4586-959c-42305501d9c6			preservedspecimen			asuhic0040067	insecta	asuhic	98d9b8ed-08d6-47fc-b324-2853e44d75d1		p. parrella			north america		united states	usa	imperial county	1988-02-27T00:00:00+00:00	2016-03-21T21:45:25.862658+00:00	0.3333333333333333						78dc9eeafce1e0c8cc20cd006a5c721254eae7f9	1988-02-27	tenebrionidae		["dwc_country_replaced", "idigbio_isocountrycode_added", "dwc_continent_added", "taxon_match_failed"]		edrotes		{"lat": 32.756784, "lon": -114.817031}		false	false					asu			animalia
5975d06e-b5cf-43b5-9503-824880c192c4			preservedspecimen			uaic1063306	insecta	uaic	aef2ae41-e2ab-4c73-a616-036ba2fc2326					north america	6526.0	united states	usa	imperial		2016-06-14T09:19:13.119197+00:00	0.2898550724637681						aab3cabd1ae61f7ec4047eb0d68bdd8af21dede8		tenebrionidae		["idigbio_isocountrycode_added", "dwc_continent_added"]				{"lat": 32.878535, "lon": -114.76559200000001}		true	true					ua			animalia
3e7bf174-2359-4cf7-90f9-ffda438909b0			preservedspecimen			uaic1065162	insecta	uaic	aef2ae41-e2ab-4c73-a616-036ba2fc2326					north america	3036.0	united states	usa	imperial		2016-06-14T09:19:13.119197+00:00	0.2898550724637681						6b0bad9b520de958d4b57353b5cf05008c87eb8f		tenebrionidae		["idigbio_isocountrycode_added", "dwc_continent_added"]				{"lat": 32.893291, "lon": -114.7828}		true	true					ua			animalia
3584fa3f-429a-44d3-9c71-3dabcce3eb1b			preservedspecimen			uaic1063310	insecta	uaic	aef2ae41-e2ab-4c73-a616-036ba2fc2326					north america	6526.0	united states	usa	imperial		2016-06-14T09:19:13.119197+00:00	0.2898550724637681						3252c3c5bab92247827514f357d661dd71ab3f0c		tenebrionidae		["idigbio_isocountrycode_added", "dwc_continent_added"]				{"lat": 32.878535, "lon": -114.76559200000001}		true	true					ua			animalia
36714bbb-07fd-412b-bee6-b916327c0fcb			preservedspecimen			uaic1059566	insecta	uaic	aef2ae41-e2ab-4c73-a616-036ba2fc2326					north america	9021.0	united states	usa	imperial		2016-03-21T21:48:46.146992+00:00	0.30434782608695654						d72a2d7b0e58c7d706d70d4118b7e6693f1faa53		tenebrionidae		["idigbio_isocountrycode_added", "dwc_continent_added", "taxon_match_failed"]		edrotes		{"lat": 32.81696, "lon": -114.925186}		true	true					ua			animalia
4f5abbf9-05db-4f88-adf9-a1230c51a821			preservedspecimen		telabis	x1009304	insecta	ento	13b264e0-ea1c-4ff2-8229-0507f8dbf46a					north america		united states	usa	imperial		2016-06-14T09:19:23.463416+00:00	0.2608695652173913						ceecdab8868642440b9a993aafc6fbb3d9398b3e	1979-00-00	tenebrionidae		["dwc_taxonrank_added", "gbif_canonicalname_added", "dwc_taxonomicstatus_added", "gbif_genericname_added", "dwc_datasetid_added", "dwc_parentnameusageid_added", "dwc_country_replaced", "dwc_taxonid_added", "idigbio_isocountrycode_added", "gbif_taxon_corrected", "dwc_continent_added"]		telabis		{"lat": 32.99758200114879, "lon": -115.07272474967847}		false	false					tamu			animalia
e2e41835-72f2-4371-b0e6-aeb0c50ff0c7			preservedspecimen			x1010109	insecta	ento	13b264e0-ea1c-4ff2-8229-0507f8dbf46a		chamberlain, w. f.			north america		united states	usa	imperial	1985-04-29T00:00:00+00:00	2016-06-14T09:19:23.463416+00:00	0.34782608695652173						99b0455c6aafd8b783605b05827da1c689eab6e5	1985-04-29	tenebrionidae		["dwc_country_replaced", "idigbio_isocountrycode_added", "dwc_continent_added", "taxon_match_failed"]		eupsophulus		{"lat": 32.97870242280053, "lon": -115.18673872917678}		false	false					tamu			animalia
cff87440-777c-4a69-a21f-6023d52378f2			preservedspecimen			sbmnhent0069045	insecta	sbmnhent	a8a49613-67d0-48cc-8563-14c76462a46d		m. caterino			north america		united states	usa	imperial county	2007-07-25T00:00:00+00:00	2016-08-05T15:29:12.192047+00:00	0.3333333333333333						2a63d49faa696fb0638fc4087c93dc1755228bee	2007-07-25	tenebrionidae		["geopoint_datum_missing", "idigbio_isocountrycode_added", "dwc_continent_added", "taxon_match_failed"]		chilometopon		{"lat": 33.0175, "lon": -115.1046}		false	false			1.0		sbmnh			animalia
0a788993-0087-4e79-9dc2-b23f37e81ba8			preservedspecimen		blapstinus histricus	sbmnhent0069093	insecta	sbmnhent	a8a49613-67d0-48cc-8563-14c76462a46d		m. caterino			north america		united states	usa	imperial county	2007-07-24T00:00:00+00:00	2016-08-05T15:29:12.192047+00:00	0.2753623188405797						b67ec022147cc3a50c0dd1a4b16831082b965427	2007-07-24	tenebrionidae		["geopoint_datum_missing", "dwc_taxonrank_added", "gbif_reference_added", "gbif_canonicalname_added", "dwc_taxonomicstatus_added", "gbif_genericname_added", "dwc_datasetid_added", "dwc_scientificnameauthorship_added", "dwc_taxonid_added", "idigbio_isocountrycode_added", "gbif_taxon_corrected", "dwc_continent_added", "dwc_parentnameusageid_added"]		blapstinus		{"lat": 33.0175, "lon": -115.1046}		false	false			1.0		sbmnh			animalia
0492edfd-ba6f-4e10-908d-2d7293552684			preservedspecimen			sbmnhent0069916	insecta	sbmnhent	a8a49613-67d0-48cc-8563-14c76462a46d		j.n. maris			north america		united states	usa	imperial county	1957-05-05T00:00:00+00:00	2016-08-05T15:29:12.192047+00:00	0.3188405797101449						dcb30feb12208bb4f1b83456279b60c019cd47e5	1957-05-05	tenebrionidae		["geopoint_datum_missing", "idigbio_isocountrycode_added", "dwc_continent_added"]				{"lat": 32.7092, "lon": -114.9636}		false	false			1.0		sbmnh			animalia
04708149-5d6d-401e-aa65-7d09e665cb69			preservedspecimen			byuc059714	insecta	byuc	ad64ad57-a281-457e-b398-964dddc7e953		l.d. moore			north america	8830.0	united states	usa	imperial	1953-07-30T00:00:00+00:00	2017-02-20T09:14:51.943068+00:00	0.36231884057971014						273721077d9af17cc0b1cfbef6dc5ff1942fcaad	1953-07-30	tenebrionidae		["idigbio_isocountrycode_added", "dwc_continent_added", "taxon_match_failed"]		edrotes		{"lat": 32.785411, "lon": -114.797182}		false	false					byu			animalia
11315aab-cf2e-4598-8851-572366ec9e0b			preservedspecimen			byuc059871	insecta	byuc	ad64ad57-a281-457e-b398-964dddc7e953		l.d. moore			north america	8830.0	united states	usa	imperial	1953-07-30T00:00:00+00:00	2017-02-20T09:14:51.943068+00:00	0.36231884057971014						239f46a1859b3e2dc38e48ee55305b101bd9663e	1953-07-30	tenebrionidae		["idigbio_isocountrycode_added", "dwc_continent_added", "taxon_match_failed"]		edrotes		{"lat": 32.785411, "lon": -114.797182}		false	false					byu			animalia
72b3015e-179e-4b40-b27e-de0ed30b501e			preservedspecimen			byuc059760	insecta	byuc	ad64ad57-a281-457e-b398-964dddc7e953		l.d. moore			north america	8830.0	united states	usa	imperial	1953-07-30T00:00:00+00:00	2017-02-20T09:14:51.943068+00:00	0.36231884057971014						53847c4a2d64def91f1998a308b07dee0df84c25	1953-07-30	tenebrionidae		["idigbio_isocountrycode_added", "dwc_continent_added", "taxon_match_failed"]		edrotes		{"lat": 32.785411, "lon": -114.797182}		false	false					byu			animalia
4758c2b6-9257-4cbd-a511-8be9cee2c2ac			preservedspecimen			byuc057482	insecta	byuc	ad64ad57-a281-457e-b398-964dddc7e953		l.d. moore			north america	8830.0	united states	usa	imperial	1953-07-30T00:00:00+00:00	2017-02-20T09:14:51.943068+00:00	0.36231884057971014						6ab658178b3000f292754676cb52f1855b9bd27c	1953-07-30	tenebrionidae		["idigbio_isocountrycode_added", "dwc_continent_added", "taxon_match_failed"]		edrotes		{"lat": 32.785411, "lon": -114.797182}		false	false					byu			animalia
a8a451bf-b334-4041-a99d-7573a552f7c4			preservedspecimen			sbmnhent0112178	insecta	sbmnhent	a8a49613-67d0-48cc-8563-14c76462a46d		michael & katie caterino			north america		united states	usa	imperial	2014-01-24T00:00:00+00:00	2017-02-20T09:12:19.521637+00:00	0.3333333333333333						5b989877d321cb901e305c69672537988e365c2b	2014-01-24	tenebrionidae		["geopoint_datum_missing", "idigbio_isocountrycode_added", "dwc_continent_added", "taxon_match_failed"]		araeoschizus		{"lat": 33.148, "lon": -115.314}		false	false			1.0		sbmnh			animalia
9bfc3663-9007-45b8-9edc-1ddc76e25423			preservedspecimen			majc0003122	insecta	majc	792ded92-38ec-4cb7-b69e-b44ea00880cf		m. andrew johnston			north america		united states	usa	imperial	2015-01-30T00:00:00+00:00	2017-03-17T21:11:47.626743+00:00	0.36231884057971014						29b482d923279de06db922f2c1948318232e4e9e	2015-01-30	tenebrionidae		["dwc_country_replaced", "idigbio_isocountrycode_added", "dwc_continent_added", "taxon_match_failed"]		cerenopus		{"lat": 32.97330000000001, "lon": -115.1781}		false	false					majc			animalia
ba3ec960-d076-4a1a-ae14-12af66d4fc02			preservedspecimen			uaic1063410	insecta	uaic	aef2ae41-e2ab-4c73-a616-036ba2fc2326					north america	6526.0	united states	usa	imperial		2016-06-14T09:19:13.119197+00:00	0.2898550724637681						76b220cd48c7238ab369d41f2503f24c291c4074		tenebrionidae		["idigbio_isocountrycode_added", "dwc_continent_added"]				{"lat": 32.878535, "lon": -114.76559200000001}		true	true					ua			animalia
d3eebe26-aea9-4c62-8163-2e3867e871e3			preservedspecimen			uaic1063345	insecta	uaic	aef2ae41-e2ab-4c73-a616-036ba2fc2326					north america	6526.0	united states	usa	imperial		2016-06-14T09:19:13.119197+00:00	0.2898550724637681						192c08cef3bb3c29a4abe163225f069db9ca12a0		tenebrionidae		["idigbio_isocountrycode_added", "dwc_continent_added"]				{"lat": 32.878535, "lon": -114.76559200000001}		true	true					ua			animalia
c8c7bf5d-33ee-469e-911a-16dc12807005			preservedspecimen			uaic1060381	insecta	uaic	aef2ae41-e2ab-4c73-a616-036ba2fc2326					north america	3036.0	united states	usa	imperial		2016-03-21T21:48:46.146992+00:00	0.30434782608695654						be3a6ac87114581fd1435e1baa78b2b23013fbd4		tenebrionidae		["idigbio_isocountrycode_added", "dwc_continent_added", "taxon_match_failed"]		triorophus		{"lat": 32.878535, "lon": -114.76559200000001}		true	true					ua			animalia
005f6c8f-0f2d-4552-9250-3652258d80a7			preservedspecimen			uaic1065164	insecta	uaic	aef2ae41-e2ab-4c73-a616-036ba2fc2326					north america	3036.0	united states	usa	imperial		2016-06-14T09:19:13.119197+00:00	0.2898550724637681						cd80acd5c840f089776887eedf5addd8b9b7d0cc		tenebrionidae		["idigbio_isocountrycode_added", "dwc_continent_added"]				{"lat": 32.889832, "lon": -114.78348700000001}		true	true					ua			animalia
1a558549-3aaa-44c5-9839-be272ce8bc90			preservedspecimen			asuhic0040069	insecta	asuhic	98d9b8ed-08d6-47fc-b324-2853e44d75d1		ron shill			north america		united states	usa	imperial county	1988-01-27T00:00:00+00:00	2016-03-21T21:45:25.862658+00:00	0.3333333333333333						4c20f46cc7fd6a854f90659ee1d1d34c7449a27d	1988-01-27	tenebrionidae		["dwc_country_replaced", "idigbio_isocountrycode_added", "dwc_continent_added", "taxon_match_failed"]		edrotes		{"lat": 32.756784, "lon": -114.817031}		false	false					asu			animalia
77d3de2d-749c-46ac-8d7a-1079b5f5f89b			preservedspecimen			uaic1065171	insecta	uaic	aef2ae41-e2ab-4c73-a616-036ba2fc2326					north america	3036.0	united states	usa	imperial		2016-06-14T09:19:13.119197+00:00	0.2898550724637681						092446081cacf151f4a73d8138295639a5bd7021		tenebrionidae		["idigbio_isocountrycode_added", "dwc_continent_added"]				{"lat": 32.887525, "lon": -114.78623400000001}		true	true					ua			animalia
8843c221-53d4-47ba-8b32-cde21122d2c0			preservedspecimen			uaic1059797	insecta	uaic	aef2ae41-e2ab-4c73-a616-036ba2fc2326					north america	6954.0	united states	usa	imperial		2016-03-21T21:48:46.146992+00:00	0.30434782608695654						abbd9cce7e045cd526a2daf774508fcfc06d3408		tenebrionidae		["idigbio_isocountrycode_added", "dwc_continent_added", "taxon_match_failed"]		edrotes		{"lat": 32.816979, "lon": -114.89065200000002}		true	true					ua			animalia
16c57bc7-8291-4c70-add5-8d919bde2ee0			preservedspecimen		telabis	nauf4a0002975	insecta	cpmab	c87a0756-fdd7-4cb6-9921-ca5774f8330e		doyen, j; veirs, d			north america		united states	usa	imperial	1972-04-28T00:00:00+00:00	2016-06-14T09:20:01.301490+00:00	0.2898550724637681						eccbfd1e9278da30345d28950ac2f562047aa126	1972-04-28	tenebrionidae		["geopoint_datum_missing", "dwc_taxonrank_added", "gbif_canonicalname_added", "dwc_taxonomicstatus_added", "gbif_genericname_added", "dwc_datasetid_added", "dwc_parentnameusageid_added", "dwc_taxonid_added", "idigbio_isocountrycode_added", "gbif_taxon_corrected", "dwc_continent_added"]		telabis		{"lat": 33.012011, "lon": -115.07111}		false	false					nauf			animalia
b55d9097-feba-4c13-beaf-050b34929318			preservedspecimen		leptohoplia	nauf4a0003006	insecta	cpmab	c87a0756-fdd7-4cb6-9921-ca5774f8330e		doyen, j; veirs, d			north america		united states	usa	imperial	1972-04-28T00:00:00+00:00	2016-06-14T09:20:01.301490+00:00	0.2608695652173913						4be9c6bb5c911c205327b2022a5586c81ca05d48	1972-04-28	rutelidae		["geopoint_datum_missing", "dwc_taxonrank_added", "dwc_family_replaced", "dwc_scientificnameauthorship_added", "gbif_canonicalname_added", "dwc_taxonomicstatus_added", "gbif_genericname_added", "dwc_datasetid_added", "dwc_parentnameusageid_added", "dwc_taxonid_added", "idigbio_isocountrycode_added", "gbif_taxon_corrected", "dwc_continent_added"]		leptohoplia		{"lat": 33.012011, "lon": -115.07111}		false	false					nauf			animalia
f8626cd8-4adf-4ce6-ac0f-ef4001aaa5b7			preservedspecimen			uaic1063359	insecta	uaic	aef2ae41-e2ab-4c73-a616-036ba2fc2326					north america	6526.0	united states	usa	imperial		2016-06-14T09:19:13.119197+00:00	0.2898550724637681						4bbc9a42428e684c88bf5e99e3868addcf713bc4		tenebrionidae		["idigbio_isocountrycode_added", "dwc_continent_added"]				{"lat": 32.878535, "lon": -114.76559200000001}		true	true					ua			animalia
f8696158-f68d-43bf-a2ec-d5d0a02a019e			preservedspecimen			uaic1063357	insecta	uaic	aef2ae41-e2ab-4c73-a616-036ba2fc2326					north america	6526.0	united states	usa	imperial		2016-06-14T09:19:13.119197+00:00	0.2898550724637681						84f1c66db8b6a828c55a7b55d19a645c9954a3e6		tenebrionidae		["idigbio_isocountrycode_added", "dwc_continent_added"]				{"lat": 32.878535, "lon": -114.76559200000001}		true	true					ua			animalia
f2971df0-3e37-40a0-bb43-c8d7f5e4e4fb			preservedspecimen			uaic1063380	insecta	uaic	aef2ae41-e2ab-4c73-a616-036ba2fc2326					north america	6526.0	united states	usa	imperial		2016-06-14T09:19:13.119197+00:00	0.2898550724637681						9764368940953acabec36438b61f0956cdc65e1c		tenebrionidae		["idigbio_isocountrycode_added", "dwc_continent_added"]				{"lat": 32.878535, "lon": -114.76559200000001}		true	true					ua			animalia
8885d35c-d5bd-4770-b54f-5f4a37714056			preservedspecimen		betulodes	nauf4a0002839	insecta	cpmab	c87a0756-fdd7-4cb6-9921-ca5774f8330e		wasbauer, m			north america		united states	usa	imperial	1971-05-29T00:00:00+00:00	2016-06-14T09:20:01.301490+00:00	0.2318840579710145						4011243d33fd5053cb77e6b9886973493d56ecde	1971-05-29	geometridae		["geopoint_datum_missing", "dwc_taxonrank_added", "dwc_family_replaced", "dwc_scientificnameauthorship_added", "gbif_canonicalname_added", "dwc_taxonomicstatus_added", "gbif_genericname_added", "dwc_datasetid_added", "dwc_parentnameusageid_added", "dwc_taxonid_added", "idigbio_isocountrycode_added", "gbif_taxon_corrected", "dwc_order_replaced", "dwc_continent_added", "dwc_genus_replaced"]		betulodes		{"lat": 32.9975, "lon": -115.07111}		false	false					nauf			animalia
9f9f1766-37e8-4716-8852-a20830650a63			preservedspecimen			sbmnhent0069041	insecta	sbmnhent	a8a49613-67d0-48cc-8563-14c76462a46d		m. caterino			north america		united states	usa	imperial county	2007-07-25T00:00:00+00:00	2016-08-05T15:29:12.192047+00:00	0.3333333333333333						3e2ffeba1a5dcff01a26136ab82eca700e3644f1	2007-07-25	tenebrionidae		["geopoint_datum_missing", "idigbio_isocountrycode_added", "dwc_continent_added", "taxon_match_failed"]		notibius		{"lat": 33.0175, "lon": -115.1046}		false	false			1.0		sbmnh			animalia
96e0d3c2-0b01-4bbd-a224-b02823903dba			preservedspecimen			sbmnhent0069044	insecta	sbmnhent	a8a49613-67d0-48cc-8563-14c76462a46d		m. caterino			north america		united states	usa	imperial county	2007-07-25T00:00:00+00:00	2016-08-05T15:29:12.192047+00:00	0.3333333333333333						a0b98199c2caec3bdfbcb31a21fe3e903d16054a	2007-07-25	tenebrionidae		["geopoint_datum_missing", "idigbio_isocountrycode_added", "dwc_continent_added", "taxon_match_failed"]		asbolus		{"lat": 33.0175, "lon": -115.1046}		false	false			1.0		sbmnh			animalia
df8d09a8-7663-49a4-bdf6-0a2601b705cc			preservedspecimen			sbmnhent0069049	insecta	sbmnhent	a8a49613-67d0-48cc-8563-14c76462a46d		m. caterino			north america		united states	usa	imperial county	2007-07-25T00:00:00+00:00	2016-08-05T15:29:12.192047+00:00	0.3333333333333333						7edbfbc7c70be74952f8d2ccc211e82d98927ef4	2007-07-25	tenebrionidae		["geopoint_datum_missing", "idigbio_isocountrycode_added", "dwc_continent_added", "taxon_match_failed"]		edrotes		{"lat": 33.0175, "lon": -115.1046}		false	false			1.0		sbmnh			animalia
ee2abf81-2faf-423c-ae6b-e0fe32a14e3e			preservedspecimen			sbmnhent0069107	insecta	sbmnhent	a8a49613-67d0-48cc-8563-14c76462a46d		m. caterino			north america		united states	usa	imperial county	2007-07-24T00:00:00+00:00	2017-07-10T22:22:53.191386+00:00	0.3333333333333333						2bd3ae755b71ad27b8fa5bce769acae425399424	2007-07-24	tenebrionidae		["geopoint_datum_missing", "idigbio_isocountrycode_added", "dwc_continent_added", "taxon_match_failed"]		asbolus		{"lat": 33.0175, "lon": -115.1046}		false	false			1.0		sbmnh			animalia
1a1dcb86-f582-4eaa-b606-632a1bc5ed8b			preservedspecimen			sbmnhent0069893	insecta	sbmnhent	a8a49613-67d0-48cc-8563-14c76462a46d		m. caterino			north america		united states	usa	imperial county	1998-03-14T00:00:00+00:00	2016-08-05T15:29:12.192047+00:00	0.3333333333333333						cfdae183fa3744a9c259016a2bc83ca1348be80c	1998-03-14	tenebrionidae		["geopoint_datum_missing", "idigbio_isocountrycode_added", "dwc_continent_added", "taxon_match_failed"]		araeoschizus		{"lat": 33.1472, "lon": -115.3236}		false	false			1.0		sbmnh			animalia
046cb631-36f2-43f9-bee7-aa356e785ce7			preservedspecimen			sbmnhent0069923	insecta	sbmnhent	a8a49613-67d0-48cc-8563-14c76462a46d		m.s.caterino			north america		united states	usa	imperial county	1993-04-04T00:00:00+00:00	2016-08-05T15:29:12.192047+00:00	0.3333333333333333						d24335324a31880e2b474d49d85495cac55b16db	1993-04-04	tenebrionidae		["geopoint_datum_missing", "idigbio_isocountrycode_added", "dwc_continent_added", "taxon_match_failed"]		eusattus		{"lat": 32.7428, "lon": -115.1981}		false	false			1.0		sbmnh			animalia
064a2406-3280-4bfe-8c46-43949af5e8a5			preservedspecimen			uaic1063311	insecta	uaic	aef2ae41-e2ab-4c73-a616-036ba2fc2326					north america	6526.0	united states	usa	imperial		2016-06-14T09:19:13.119197+00:00	0.2898550724637681						66c998cda9ab28c9f4b1e16325ccf35b2deb4a22		tenebrionidae		["idigbio_isocountrycode_added", "dwc_continent_added"]				{"lat": 32.878535, "lon": -114.76559200000001}		true	true					ua			animalia
096d97b4-2961-4e45-821b-daf6d73e8df6			preservedspecimen			uaic1063313	insecta	uaic	aef2ae41-e2ab-4c73-a616-036ba2fc2326					north america	6526.0	united states	usa	imperial		2016-06-14T09:19:13.119197+00:00	0.2898550724637681						2c5eab5f1eaf763c0f4e55a18f82b90c48e7690b		tenebrionidae		["idigbio_isocountrycode_added", "dwc_continent_added"]				{"lat": 32.878535, "lon": -114.76559200000001}		true	true					ua			animalia
3430dfaf-3ef7-4a13-ad3b-7efa430e2b85			preservedspecimen			uaic1059794	insecta	uaic	aef2ae41-e2ab-4c73-a616-036ba2fc2326					north america	7111.0	united states	usa	imperial		2016-03-21T21:48:46.146992+00:00	0.30434782608695654						09ed5eb3f21778f7bbe4df61a24b95d9a68566fc		tenebrionidae		["idigbio_isocountrycode_added", "dwc_continent_added", "taxon_match_failed"]		edrotes		{"lat": 32.943107, "lon": -115.083109}		true	true					ua			animalia
05ba11cb-8f0b-474d-ba7b-fc796260a3cf			preservedspecimen			uaic1063309	insecta	uaic	aef2ae41-e2ab-4c73-a616-036ba2fc2326					north america	6526.0	united states	usa	imperial		2016-06-14T09:19:13.119197+00:00	0.2898550724637681						2d3b77b4f4c605f158588b71fdd72515edc0e704		tenebrionidae		["idigbio_isocountrycode_added", "dwc_continent_added"]				{"lat": 32.878535, "lon": -114.76559200000001}		true	true					ua			animalia
67ec7d58-1e05-4c01-9e78-2f058de54214			preservedspecimen			asuhic0014287	insecta	asuhic	98d9b8ed-08d6-47fc-b324-2853e44d75d1		stanley c. williams			north america		united states	usa	imperial county	1962-06-24	2016-03-21T21:45:25.862658+00:00	0.3333333333333333						9dcfe41b1031940d3ed8cc5c72ef8efa6ae57418	1962-06-00	tenebrionidae		["dwc_country_replaced", "idigbio_isocountrycode_added", "dwc_continent_added", "taxon_match_failed"]		centrioptera		{"lat": 32.9975, "lon": -115.07111}		false	false					asu			animalia
57eeccff-fd91-4384-8064-7e9ca6ef2383			preservedspecimen			uaic1063375	insecta	uaic	aef2ae41-e2ab-4c73-a616-036ba2fc2326					north america	6526.0	united states	usa	imperial		2016-06-14T09:19:13.119197+00:00	0.2898550724637681						306e1f879627df3211999421d226457276610fb9		tenebrionidae		["idigbio_isocountrycode_added", "dwc_continent_added"]				{"lat": 32.878535, "lon": -114.76559200000001}		true	true					ua			animalia
60e58d55-1035-443b-9636-131e9dce1721			preservedspecimen			uaic1053625	insecta	uaic	aef2ae41-e2ab-4c73-a616-036ba2fc2326					north america	3036.0	united states	usa	imperial		2016-03-21T21:48:46.146992+00:00	0.30434782608695654						a547c98d17a790f47286f83a196c4d1910c4cbfd		tenebrionidae		["idigbio_isocountrycode_added", "dwc_continent_added", "taxon_match_failed"]		araeoschizus		{"lat": 32.997542, "lon": -115.07191600000002}		true	true					ua			animalia
5bc6af7f-d412-4356-9aa8-48edea0a6e09			preservedspecimen			uaic1063356	insecta	uaic	aef2ae41-e2ab-4c73-a616-036ba2fc2326					north america	6526.0	united states	usa	imperial		2016-06-14T09:19:13.119197+00:00	0.2898550724637681						29e0eb3153b8d8cddf1beac8ab03f543503291e8		tenebrionidae		["idigbio_isocountrycode_added", "dwc_continent_added"]				{"lat": 32.878535, "lon": -114.76559200000001}		true	true					ua			animalia
412e9c4c-02cc-40e3-b01b-890a0b97d1da			preservedspecimen			uaic1063365	insecta	uaic	aef2ae41-e2ab-4c73-a616-036ba2fc2326					north america	6526.0	united states	usa	imperial		2016-06-14T09:19:13.119197+00:00	0.2898550724637681						2c155ea2a035f7ff223415e9d91d1149c14363bf		tenebrionidae		["idigbio_isocountrycode_added", "dwc_continent_added"]				{"lat": 32.878535, "lon": -114.76559200000001}		true	true					ua			animalia
fd3db54f-f8a3-465f-8b02-a048b8582a8a			preservedspecimen		argoporis	byuc065760	insecta	byuc	ad64ad57-a281-457e-b398-964dddc7e953		l.r. gillogly			north america	3036.0	united states	usa	vista	1941-03-21T00:00:00+00:00	2017-02-20T09:14:51.943068+00:00	0.30434782608695654						df9027e7a65d5efb7663010123f16470d2c4d64a	1941-03-21	tenebrionidae		["dwc_taxonrank_added", "gbif_canonicalname_added", "dwc_taxonomicstatus_added", "gbif_genericname_added", "dwc_datasetid_added", "dwc_scientificnameauthorship_added", "dwc_taxonid_added", "idigbio_isocountrycode_added", "gbif_taxon_corrected", "dwc_continent_added", "dwc_parentnameusageid_added"]		argoporis		{"lat": 32.862267, "lon": -114.896909}		false	false					byu			animalia
f6e82cc3-db42-40db-858b-82094c38c6a2			preservedspecimen			byuc061854	insecta	byuc	ad64ad57-a281-457e-b398-964dddc7e953		l. d. moore			north america	10666.0	united states	usa	imperial	1953-07-30T00:00:00+00:00	2017-02-20T09:14:51.943068+00:00	0.36231884057971014						1d1f9747ebaafea3e8bf9904e3aa6b73284960a8	1953-07-30	tenebrionidae		["idigbio_isocountrycode_added", "dwc_continent_added", "taxon_match_failed"]		edrotes		{"lat": 32.800419, "lon": -114.815035}		false	false					byu			animalia
cd40f614-7f91-4857-901d-63f007998539			preservedspecimen			asuhic0036152	insecta	asuhic	98d9b8ed-08d6-47fc-b324-2853e44d75d1		stanley c. williams			north america		united states	usa	imperial county	1960-05-08T00:00:00+00:00	2016-03-21T21:45:25.862658+00:00	0.3333333333333333						c2619511df1f8efed29a8dfe687f8cc65a601b14	1960-05-08	tenebrionidae		["dwc_country_replaced", "idigbio_isocountrycode_added", "dwc_continent_added", "taxon_match_failed"]		cryptoglossa		{"lat": 32.970499, "lon": -115.140182}		false	false					asu			animalia
490d81ef-24d3-48f0-8015-aa3f062ea3c2			preservedspecimen			byuc057277	insecta	byuc	ad64ad57-a281-457e-b398-964dddc7e953		l.d. moore			north america	8830.0	united states	usa	imperial	1953-07-30T00:00:00+00:00	2017-02-20T09:14:51.943068+00:00	0.36231884057971014						a3885c6747f4039fe8bcc85fb9bb260f7521b265	1953-07-30	tenebrionidae		["idigbio_isocountrycode_added", "dwc_continent_added", "taxon_match_failed"]		edrotes		{"lat": 32.785411, "lon": -114.797182}		false	false					byu			animalia
afd96f95-e98e-4d71-94dc-d38f4330454d			preservedspecimen			osuc 590646	insecta	insects			mccleve, s. (scott) & jump, f.			north america		united states	usa	imperial	1981-05-28T00:00:00+00:00	2015-09-12T20:33:01.366040+00:00	0.30434782608695654						897c50a0523838b0a4b2279a53a2c317516ff73a	1981-05-28	tenebrionidae		["geopoint_datum_missing", "idigbio_isocountrycode_added", "dwc_class_replaced", "dwc_continent_added", "taxon_match_failed"]		eleodes		{"lat": 32.8172, "lon": -114.8906}		false	false			1.0		c.a. triplehorn insect collection, ohio state university, columbus, oh (osuc)			animalia
317479e3-3d86-44b9-978b-d7500293a6ee			preservedspecimen			osuc 590656	insecta	insects			mccleve, s. (scott) & jump, f.			north america		united states	usa	imperial	1981-05-28T00:00:00+00:00	2015-09-12T20:33:01.366040+00:00	0.30434782608695654						67d6dcf431d59095da804e0f85af5dc67c0534fa	1981-05-28	tenebrionidae		["geopoint_datum_missing", "idigbio_isocountrycode_added", "dwc_class_replaced", "dwc_continent_added", "taxon_match_failed"]		eleodes		{"lat": 32.8172, "lon": -114.8906}		false	false			1.0		c.a. triplehorn insect collection, ohio state university, columbus, oh (osuc)			animalia
8d072217-28b8-4378-b593-6a56acf72ebe			preservedspecimen			uaic1053866	insecta	uaic	aef2ae41-e2ab-4c73-a616-036ba2fc2326					north america	12508.0	united states	usa	imperial		2017-02-20T09:11:43.987351+00:00	0.30434782608695654						9e7e0229509ce69e608a34f0497030629d11cccc		tenebrionidae		["idigbio_isocountrycode_added", "dwc_continent_added", "taxon_match_failed"]		asbolus		{"lat": 32.878535, "lon": -114.76559200000001}		true	true					ua			animalia
b5008c4f-52c5-4086-9ca3-7e8ba366c91b			preservedspecimen			uaic1053870	insecta	uaic	aef2ae41-e2ab-4c73-a616-036ba2fc2326					north america	12508.0	united states	usa	imperial		2017-02-20T09:11:43.987351+00:00	0.30434782608695654						fd10976038c8a448c78651fbce9e73c6dd41eea6		tenebrionidae		["idigbio_isocountrycode_added", "dwc_continent_added", "taxon_match_failed"]		asbolus		{"lat": 32.878535, "lon": -114.76559200000001}		true	true					ua			animalia
67ebaf53-f3d5-47e3-8ef9-69e1590c7d13			preservedspecimen			x1005026	insecta	ento	13b264e0-ea1c-4ff2-8229-0507f8dbf46a		chamberlain, w. f.			north america		united states	usa	imperial	1985-04-29T00:00:00+00:00	2016-06-14T09:19:23.463416+00:00	0.34782608695652173						6da3f91936d3bc2fd21c81be3a8602e6ba35f86a	1985-04-29	tenebrionidae		["dwc_country_replaced", "idigbio_isocountrycode_added", "dwc_continent_added", "taxon_match_failed"]		eupsophulus		{"lat": 32.97870242280053, "lon": -115.18673872917678}		false	false					tamu			animalia
412bd2f3-0aed-4d13-b18d-42d4c6ef188a			preservedspecimen			x1036349	insecta	ento	13b264e0-ea1c-4ff2-8229-0507f8dbf46a		lenczy, d.			north america		united states	usa	imperial		2016-06-14T09:19:23.463416+00:00	0.3188405797101449						032e52683acd64dd95ea266a0d97bc8597464276	1978-00-00	tenebrionidae		["dwc_country_replaced", "idigbio_isocountrycode_added", "dwc_continent_added", "taxon_match_failed"]		conibius		{"lat": 32.99758200114879, "lon": -115.07272474967847}		false	false					tamu			animalia
4dcaaeb5-a496-416d-9ad6-741f08621933			preservedspecimen		edrotes	x1067053	insecta	ento	13b264e0-ea1c-4ff2-8229-0507f8dbf46a		marqua, d. g.			north america		united states	usa	imperial	1972-03-26T00:00:00+00:00	2016-06-14T09:19:23.463416+00:00	0.2898550724637681						2a9fd1b267d57da538a98a57b3fcbdecbe2d8145	1972-03-26	tenebrionidae		["dwc_taxonrank_added", "gbif_canonicalname_added", "dwc_taxonomicstatus_added", "gbif_genericname_added", "dwc_datasetid_added", "dwc_parentnameusageid_added", "dwc_scientificnameauthorship_added", "dwc_country_replaced", "dwc_taxonid_added", "idigbio_isocountrycode_added", "gbif_taxon_corrected", "dwc_continent_added"]		edrotes		{"lat": 32.99758200114879, "lon": -115.07272474967847}		false	false					tamu			animalia
718ea4fe-355e-491a-b307-e0d5c37b018b			preservedspecimen			byuc064424	insecta	byuc	ad64ad57-a281-457e-b398-964dddc7e953		l.d. moore			north america	8830.0	united states	usa	imperial	1953-07-30T00:00:00+00:00	2017-02-20T09:14:51.943068+00:00	0.36231884057971014						63b37a23c61492f9533305e2c43cb39e68475693	1953-07-30	tenebrionidae		["idigbio_isocountrycode_added", "dwc_continent_added", "taxon_match_failed"]		asbolus		{"lat": 32.785411, "lon": -114.797182}		false	false					byu			animalia
7602a62e-3d0d-4a44-9a00-32de6b815c6a			preservedspecimen		edrotes	majctc00555	insecta	majc	792ded92-38ec-4cb7-b69e-b44ea00880cf		m. andrew johnston; s. s. anzaldo			north america		united states	usa	imperial	2014-07-05T00:00:00+00:00	2017-03-17T21:11:47.626743+00:00	0.30434782608695654						195a6972ddc0adb39cba450f469a4fa162bfcca3	2014-07-05	tenebrionidae		["dwc_taxonrank_added", "dwc_scientificnameauthorship_added", "gbif_canonicalname_added", "dwc_taxonomicstatus_added", "gbif_genericname_added", "dwc_datasetid_added", "dwc_country_replaced", "idigbio_isocountrycode_added", "gbif_taxon_corrected", "dwc_continent_added", "dwc_taxonid_added", "dwc_parentnameusageid_added"]		edrotes		{"lat": 32.97330000000001, "lon": -115.1781}		false	false					majc			animalia
caccb042-c5a5-416d-9dca-87a6ea66d84c			preservedspecimen			majc0003115	insecta	majc	792ded92-38ec-4cb7-b69e-b44ea00880cf		m. andrew johnston			north america		united states	usa	imperial	2015-01-30T00:00:00+00:00	2017-03-17T21:11:47.626743+00:00	0.36231884057971014						8a3116d6ac10397b2e5f0ffebe88cfaba69f3213	2015-01-30	tenebrionidae		["dwc_country_replaced", "idigbio_isocountrycode_added", "dwc_continent_added", "taxon_match_failed"]		cerenopus		{"lat": 32.97330000000001, "lon": -115.1781}		false	false					majc			animalia
523619c0-1b82-4822-af2f-d397c2a6612d			preservedspecimen			majctc00679	insecta	majc	792ded92-38ec-4cb7-b69e-b44ea00880cf		m. andrew johnston; s. s. anzaldo			north america		united states	usa	imperial	2014-07-05T00:00:00+00:00	2017-03-24T13:33:23.284900+00:00	0.36231884057971014						2b8d0cf091be290da1e5ca187e941628555b079c	2014-07-05	tenebrionidae		["dwc_country_replaced", "idigbio_isocountrycode_added", "dwc_continent_added", "taxon_match_failed"]		asbolus		{"lat": 32.99733, "lon": -115.1781}		false	false					majc			animalia
cf118178-352a-45ac-90d5-40b1c09f4092			preservedspecimen			majc0003733	insecta	majc	792ded92-38ec-4cb7-b69e-b44ea00880cf		m. andrew johnston			north america		united states	usa	imperial	2015-02-14T00:00:00+00:00	2017-09-25T09:10:52.665707+00:00	0.37681159420289856						1bc56209dca068830fb736c2f5730bcac29c0109	2015-02-14	tenebrionidae		["dwc_country_replaced", "idigbio_isocountrycode_added", "dwc_continent_added"]		batuliomorpha		{"lat": 32.757, "lon": -114.84800000000001}		false	false					majc			animalia
961bb90c-e743-45cb-b82b-95392a60077b			preservedspecimen			majc0003737	insecta	majc	792ded92-38ec-4cb7-b69e-b44ea00880cf		m. andrew johnston			north america		united states	usa	imperial	2015-02-14T00:00:00+00:00	2017-09-25T09:10:52.665707+00:00	0.37681159420289856						7cca9230524d1dd0e9d713f3a907c074425cdec3	2015-02-14	tenebrionidae		["dwc_country_replaced", "idigbio_isocountrycode_added", "dwc_continent_added"]		batuliomorpha		{"lat": 32.757, "lon": -114.84800000000001}		false	false					majc			animalia
2c5ccd90-d634-4d33-8579-cc39db76ee19			preservedspecimen			sbmnhent0112177	insecta	sbmnhent	a8a49613-67d0-48cc-8563-14c76462a46d		michael & katie caterino			north america		united states	usa	imperial	2014-01-24T00:00:00+00:00	2017-02-20T09:12:19.521637+00:00	0.3333333333333333						c6e78bde2197b4a9a1664aae07b48bbec11aa6c6	2014-01-24	tenebrionidae		["geopoint_datum_missing", "idigbio_isocountrycode_added", "dwc_continent_added", "taxon_match_failed"]		araeoschizus		{"lat": 33.148, "lon": -115.314}		false	false			1.0		sbmnh			animalia
c9dc13cd-47aa-46c8-aa1c-26b5a82eb0f2			preservedspecimen			nauf4a0002808	insecta	cpmab	c87a0756-fdd7-4cb6-9921-ca5774f8330e		doyen, j; veirs, d			north america		united states	usa	imperial	1972-04-28T00:00:00+00:00	2016-06-14T09:20:01.301490+00:00	0.3188405797101449						f9599a14eb2842c3b14319de48659c56be1eafda	1972-04-28	tenebrionidae		["geopoint_datum_missing", "idigbio_isocountrycode_added", "dwc_continent_added"]				{"lat": 33.012011, "lon": -115.07111}		false	false					nauf			animalia
73891690-085a-45fd-a34d-dea52b67674d			preservedspecimen			nauf4a0002815	insecta	cpmab	c87a0756-fdd7-4cb6-9921-ca5774f8330e		hardy, a r			north america		united states	usa	imperial	1972-09-15T00:00:00+00:00	2016-06-14T09:20:01.301490+00:00	0.3188405797101449						0e79acb263f316c30368c8cd44f9c2b01378aad6	1972-09-15	tenebrionidae		["geopoint_datum_missing", "idigbio_isocountrycode_added", "dwc_continent_added"]				{"lat": 33.028277, "lon": -115.107813}		false	false					nauf			animalia
1563f580-0fc2-47f1-8af9-71bc2ca38bb0			preservedspecimen			nauf4a0002816	insecta	cpmab	c87a0756-fdd7-4cb6-9921-ca5774f8330e		hardy, a r			north america		united states	usa	imperial	1972-09-15T00:00:00+00:00	2016-06-14T09:20:01.301490+00:00	0.3188405797101449						cd1e95dd17f09b8e4a82e4faf3cb93db9532eb68	1972-09-15	tenebrionidae		["geopoint_datum_missing", "idigbio_isocountrycode_added", "dwc_continent_added"]				{"lat": 33.028277, "lon": -115.107813}		false	false					nauf			animalia
d2c6826c-86dd-423d-8ee4-7291e0439e48			preservedspecimen			nauf4a0002828	insecta	cpmab	c87a0756-fdd7-4cb6-9921-ca5774f8330e		doyen; veirs, d			north america		united states	usa	imperial	1972-04-28T00:00:00+00:00	2016-06-14T09:20:01.301490+00:00	0.3333333333333333						eadfc14c9f74441d111f7b84d6caf8d1860bfa0d	1972-04-28	tenebrionidae		["geopoint_datum_missing", "idigbio_isocountrycode_added", "dwc_continent_added", "taxon_match_failed"]		eupsophulus		{"lat": 33.012011, "lon": -115.07111}		false	false					nauf			animalia
a7d7654c-f8a2-41e9-a2df-3fe8d559bb21			preservedspecimen		betulodes	nauf4a0002840	insecta	cpmab	c87a0756-fdd7-4cb6-9921-ca5774f8330e		wasbauer, m			north america		united states	usa	imperial	1971-05-29T00:00:00+00:00	2016-06-14T09:20:01.301490+00:00	0.2318840579710145						ba67be20bb0ba0568d0d85ba6f68c2c070fbee68	1971-05-29	geometridae		["geopoint_datum_missing", "dwc_taxonrank_added", "dwc_family_replaced", "dwc_scientificnameauthorship_added", "gbif_canonicalname_added", "dwc_taxonomicstatus_added", "gbif_genericname_added", "dwc_datasetid_added", "dwc_parentnameusageid_added", "dwc_taxonid_added", "idigbio_isocountrycode_added", "gbif_taxon_corrected", "dwc_order_replaced", "dwc_continent_added", "dwc_genus_replaced"]		betulodes		{"lat": 32.9975, "lon": -115.07111}		false	false					nauf			animalia
3b9edb3a-5a00-4503-abba-a9988a0552a9			preservedspecimen			nauf4a0002958	insecta	cpmab	c87a0756-fdd7-4cb6-9921-ca5774f8330e					north america		united states	usa	imperial	1974-07-14T00:00:00+00:00	2016-06-14T09:20:01.301490+00:00	0.30434782608695654						9b1c95d0c1a5e496b75c8ea247724821a814c996	1974-07-14	tenebrionidae		["geopoint_datum_missing", "idigbio_isocountrycode_added", "dwc_continent_added"]				{"lat": 32.9975, "lon": -115.07111}		false	false					nauf			animalia
ec56f36e-5059-4622-9266-b96d363667e6			preservedspecimen			asuhic0014297	insecta	asuhic	98d9b8ed-08d6-47fc-b324-2853e44d75d1		stanley c. williams			north america		united states	usa	imperial county	1962-06-24	2016-03-21T21:45:25.862658+00:00	0.3333333333333333						e5aee23d2902822e015889668da75b179a6f1dad	1962-06-00	tenebrionidae		["dwc_country_replaced", "idigbio_isocountrycode_added", "dwc_continent_added", "taxon_match_failed"]		centrioptera		{"lat": 32.9975, "lon": -115.07111}		false	false					asu			animalia
ecaf9e2d-5591-4e5d-a08b-d64944a97297			preservedspecimen			uaic1063384	insecta	uaic	aef2ae41-e2ab-4c73-a616-036ba2fc2326					north america	6526.0	united states	usa	imperial		2016-06-14T09:19:13.119197+00:00	0.2898550724637681						ec8b8f4a828a9191aaf6c7f2670311d51d61a716		tenebrionidae		["idigbio_isocountrycode_added", "dwc_continent_added"]				{"lat": 32.878535, "lon": -114.76559200000001}		true	true					ua			animalia
ee293036-8120-421c-bf06-3a04514a849f			preservedspecimen			uaic1059489	insecta	uaic	aef2ae41-e2ab-4c73-a616-036ba2fc2326					north america	3036.0	united states	usa	imperial		2016-03-21T21:48:46.146992+00:00	0.30434782608695654						162e8b9b44a8cf9b039ea43aaed97e5f153287b6		tenebrionidae		["idigbio_isocountrycode_added", "dwc_continent_added", "taxon_match_failed"]		chilometopon		{"lat": 32.81699, "lon": -114.83885}		true	true					ua			animalia
e52dc7a1-7049-44e2-a145-2cd887cce3c2			preservedspecimen			asuhic0040068	insecta	asuhic	98d9b8ed-08d6-47fc-b324-2853e44d75d1		ian gallicano			north america		united states	usa	imperial county	1988-02-27T00:00:00+00:00	2016-03-21T21:45:25.862658+00:00	0.3333333333333333						a45d64b904c6f749b2caa9a10b33c7ad0baf3ed3	1988-02-27	tenebrionidae		["dwc_country_replaced", "idigbio_isocountrycode_added", "dwc_continent_added", "taxon_match_failed"]		edrotes		{"lat": 32.756784, "lon": -114.817031}		false	false					asu			animalia
d89a54b5-ae84-4e58-94dc-c18b4ce7dad7			preservedspecimen			8768	insecta	msba	cf2cd47f-8b74-43a7-b5e4-5bedf5d18cde		r. cunningham			north america	3450.0	united states	usa	imperial	1996-09-20T00:00:00+00:00	2016-03-21T21:47:37.773941+00:00	0.36231884057971014						ab6bc17b8e464919cd075e8281c9c8004bc53410	1996-09-20	tenebrionidae	none	["geopoint_datum_missing", "dwc_country_replaced", "idigbio_isocountrycode_added", "dwc_continent_added", "taxon_match_failed"]		eleodes		{"lat": 32.984202, "lon": -115.08782}		false	false					unm			animalia
c46762da-77bb-4cdf-a1bd-18b2a8aa78e7			preservedspecimen			uaic1063368	insecta	uaic	aef2ae41-e2ab-4c73-a616-036ba2fc2326					north america	6526.0	united states	usa	imperial		2016-06-14T09:19:13.119197+00:00	0.2898550724637681						bc90ded7a264b0afa03fecb9db148c9db34986be		tenebrionidae		["idigbio_isocountrycode_added", "dwc_continent_added"]				{"lat": 32.878535, "lon": -114.76559200000001}		true	true					ua			animalia
c808c151-8b54-4572-8381-63e7f732930a			preservedspecimen			uaic1063342	insecta	uaic	aef2ae41-e2ab-4c73-a616-036ba2fc2326					north america	6954.0	united states	usa	imperial		2016-06-14T09:19:13.119197+00:00	0.2898550724637681						a2731fe3342cf1f97da8a4ff8e5ee4ade90185a6		tenebrionidae		["idigbio_isocountrycode_added", "dwc_continent_added"]				{"lat": 32.816979, "lon": -114.89065200000002}		true	true					ua			animalia
c1a6d3b0-0e32-4aab-ba40-698845ba3eea			preservedspecimen			8557	insecta	msba	cf2cd47f-8b74-43a7-b5e4-5bedf5d18cde		r. cunningham			north america	3450.0	united states	usa	imperial	1996-09-20T00:00:00+00:00	2016-03-21T21:47:37.773941+00:00	0.36231884057971014						dc0fea36d98bb1633405f505e561e67f8e71ed5c	1996-09-20	tenebrionidae	none	["geopoint_datum_missing", "dwc_country_replaced", "idigbio_isocountrycode_added", "dwc_continent_added", "taxon_match_failed"]		cryptoglossa		{"lat": 32.984202, "lon": -115.08782}		false	false					unm			animalia
9f783956-fdcd-4ded-8e81-4523f62dd7ef			preservedspecimen			uaic1059481	insecta	uaic	aef2ae41-e2ab-4c73-a616-036ba2fc2326					north america	3036.0	united states	usa	imperial		2016-03-21T21:48:46.146992+00:00	0.30434782608695654						5c08f5e68d6c5935c46076a939ae8fcc1803fe76		tenebrionidae		["idigbio_isocountrycode_added", "dwc_continent_added", "taxon_match_failed"]		chilometopon		{"lat": 32.81699, "lon": -114.83885}		true	true					ua			animalia
9fdcc434-2046-48a8-a244-b30255e14340			preservedspecimen			uaic1063408	insecta	uaic	aef2ae41-e2ab-4c73-a616-036ba2fc2326					north america	6526.0	united states	usa	imperial		2016-06-14T09:19:13.119197+00:00	0.2898550724637681						6371098e03b0c03df3e7355625af31a34a8e2f6b		tenebrionidae		["idigbio_isocountrycode_added", "dwc_continent_added"]				{"lat": 32.878535, "lon": -114.76559200000001}		true	true					ua			animalia
bbb8a24a-f790-4fac-9f4c-05fd3b2de885			preservedspecimen			8568	insecta	msba	cf2cd47f-8b74-43a7-b5e4-5bedf5d18cde		r. cunningham			north america	3450.0	united states	usa	imperial	1996-09-20T00:00:00+00:00	2016-03-21T21:47:37.773941+00:00	0.36231884057971014						772d11d470011ce1835aa5173efcfeb96d53a6d3	1996-09-20	tenebrionidae	none	["geopoint_datum_missing", "dwc_country_replaced", "idigbio_isocountrycode_added", "dwc_continent_added", "taxon_match_failed"]		cryptoglossa		{"lat": 32.984202, "lon": -115.08782}		false	false					unm			animalia
ab49fcd2-c65e-4bc6-adff-04680d329fe0			preservedspecimen			uaic1063407	insecta	uaic	aef2ae41-e2ab-4c73-a616-036ba2fc2326					north america	6526.0	united states	usa	imperial		2016-06-14T09:19:13.119197+00:00	0.2898550724637681						6506ebb6f118acf1ee90b58b17ca702ca99f8352		tenebrionidae		["idigbio_isocountrycode_added", "dwc_continent_added"]				{"lat": 32.878535, "lon": -114.76559200000001}		true	true					ua			animalia
b78e246c-77ce-49f3-b242-a26523d8b65f			preservedspecimen			uaic1065170	insecta	uaic	aef2ae41-e2ab-4c73-a616-036ba2fc2326					north america	3036.0	united states	usa	imperial		2016-06-14T09:19:13.119197+00:00	0.2898550724637681						a7a87047be73eaf6a2c7612bbc469838f7774c58		tenebrionidae		["idigbio_isocountrycode_added", "dwc_continent_added"]				{"lat": 32.891561, "lon": -114.78554699999998}		true	true					ua			animalia
3734749a-ab98-437e-a034-bac08ee6d224			preservedspecimen			uaic1063395	insecta	uaic	aef2ae41-e2ab-4c73-a616-036ba2fc2326					north america	6526.0	united states	usa	imperial		2016-06-14T09:19:13.119197+00:00	0.2898550724637681						f467a72be67ef0a757a3c6dda940625589381e5e		tenebrionidae		["idigbio_isocountrycode_added", "dwc_continent_added"]				{"lat": 32.878535, "lon": -114.76559200000001}		true	true					ua			animalia
41991cb0-3b8c-4584-9755-4b71a3a158de			preservedspecimen		coelometopon zulu	uaic1059441	insecta	uaic	aef2ae41-e2ab-4c73-a616-036ba2fc2326					north america	3036.0	united states	usa	imperial		2017-07-10T22:23:26.130631+00:00	0.2028985507246377						e9f3f6b96e87fdce7b5ef1512661ee7f95aae5cb		hydraenidae		["dwc_taxonrank_added", "dwc_family_replaced", "gbif_reference_added", "gbif_canonicalname_added", "dwc_taxonomicstatus_added", "gbif_genericname_added", "dwc_datasetid_added", "dwc_scientificnameauthorship_replaced", "dwc_specificepithet_replaced", "dwc_parentnameusageid_added", "dwc_taxonid_added", "idigbio_isocountrycode_added", "gbif_taxon_corrected", "dwc_continent_added", "dwc_genus_replace…		coelometopon		{"lat": 32.81699, "lon": -114.83885}		true	true					ua			animalia
777cb365-d024-48fb-816f-09a7aa6d0bee			preservedspecimen			asuhic0014296	insecta	asuhic	98d9b8ed-08d6-47fc-b324-2853e44d75d1		stanley c. williams			north america		united states	usa	imperial county	1962-06-24	2016-03-21T21:45:25.862658+00:00	0.3333333333333333						a04c6e525763f012f8baf539f866635161c66ef2	1962-06-00	tenebrionidae		["dwc_country_replaced", "idigbio_isocountrycode_added", "dwc_continent_added", "taxon_match_failed"]		centrioptera		{"lat": 32.9975, "lon": -115.07111}		false	false					asu			animalia
904811aa-e1bd-4d1c-ac4e-5c3e8195af6c			preservedspecimen			asuhic0014291	insecta	asuhic	98d9b8ed-08d6-47fc-b324-2853e44d75d1		stanley c. williams			north america		united states	usa	imperial county	1962-06-24	2016-03-21T21:45:25.862658+00:00	0.3333333333333333						b668b2d79884922a584f897f0b9eae1b721db4da	1962-06-00	tenebrionidae		["dwc_country_replaced", "idigbio_isocountrycode_added", "dwc_continent_added", "taxon_match_failed"]		centrioptera		{"lat": 32.9975, "lon": -115.07111}		false	false					asu			animalia
6e58bc70-5512-492d-ba18-4872651c20ee			preservedspecimen			uaic1060243	insecta	uaic	aef2ae41-e2ab-4c73-a616-036ba2fc2326					north america	9021.0	united states	usa	imperial		2017-02-20T09:11:43.987351+00:00	0.2898550724637681						2fedc414a7c2ea55246d3ad753644b847f015ca0		tenebrionidae		["idigbio_isocountrycode_added", "dwc_continent_added"]				{"lat": 32.81696, "lon": -114.925186}		true	true					ua			animalia
235629c2-e570-4b95-a510-16f7fa7b9c59			preservedspecimen			uaic1063376	insecta	uaic	aef2ae41-e2ab-4c73-a616-036ba2fc2326					north america	6526.0	united states	usa	imperial		2016-06-14T09:19:13.119197+00:00	0.2898550724637681						da27faf2c50e2af833034bb5677e4a57f0cec143		tenebrionidae		["idigbio_isocountrycode_added", "dwc_continent_added"]				{"lat": 32.878535, "lon": -114.76559200000001}		true	true					ua			animalia
31596231-23d1-4b2d-9e8e-84d1facec06e			preservedspecimen			uaic1063355	insecta	uaic	aef2ae41-e2ab-4c73-a616-036ba2fc2326					north america	6526.0	united states	usa	imperial		2016-06-14T09:19:13.119197+00:00	0.2898550724637681						7a8b4e27726ac5d2164748bf7ea5f9ca702ed124		tenebrionidae		["idigbio_isocountrycode_added", "dwc_continent_added"]				{"lat": 32.878535, "lon": -114.76559200000001}		true	true					ua			animalia
315a6237-f4c9-4298-b035-8e19b01bf182			preservedspecimen			8523	insecta	msba	cf2cd47f-8b74-43a7-b5e4-5bedf5d18cde		r. cunningham			north america	3450.0	united states	usa	imperial	1996-09-20T00:00:00+00:00	2016-03-21T21:47:37.773941+00:00	0.36231884057971014						70258babffedd70b79fbb760ea572047cb35667d	1996-09-20	tenebrionidae	none	["geopoint_datum_missing", "dwc_country_replaced", "idigbio_isocountrycode_added", "dwc_continent_added", "taxon_match_failed"]		asidina		{"lat": 32.984202, "lon": -115.08782}		false	false					unm			animalia
29dab1b6-7d8f-481c-a24a-092604a14e2d			preservedspecimen			uaic1059486	insecta	uaic	aef2ae41-e2ab-4c73-a616-036ba2fc2326					north america	3036.0	united states	usa	imperial		2016-03-21T21:48:46.146992+00:00	0.30434782608695654						06ca67db1deccc24eb331605fca7fa64f30df3e6		tenebrionidae		["idigbio_isocountrycode_added", "dwc_continent_added", "taxon_match_failed"]		chilometopon		{"lat": 32.997542, "lon": -115.07191600000002}		true	true					ua			animalia
06ba86fa-9f40-4a8b-aba3-03535912bd63			preservedspecimen			8569	insecta	msba	cf2cd47f-8b74-43a7-b5e4-5bedf5d18cde		r. cunningham			north america	3450.0	united states	usa	imperial	1996-09-20T00:00:00+00:00	2016-03-21T21:47:37.773941+00:00	0.36231884057971014						2eae4e7d929daeb0f43ba81c8589d25dfa37f76a	1996-09-20	tenebrionidae	none	["geopoint_datum_missing", "dwc_country_replaced", "idigbio_isocountrycode_added", "dwc_continent_added", "taxon_match_failed"]		cryptoglossa		{"lat": 32.984202, "lon": -115.08782}		false	false					unm			animalia
0f713b02-a56a-4d36-85e4-9bd8bfdc71d8			preservedspecimen			uaic1063352	insecta	uaic	aef2ae41-e2ab-4c73-a616-036ba2fc2326					north america	6526.0	united states	usa	imperial		2016-06-14T09:19:13.119197+00:00	0.2898550724637681						3f06fdd5867c123c608f25c30a5ac2696cc9d25f		tenebrionidae		["idigbio_isocountrycode_added", "dwc_continent_added"]				{"lat": 32.878535, "lon": -114.76559200000001}		true	true					ua			animalia
c741f61a-0541-4345-bbfb-1e5062ed7f3f			preservedspecimen		cryptoglossa	x0430820	insecta	ento	13b264e0-ea1c-4ff2-8229-0507f8dbf46a		marqua, d. g.			north america		united states	usa	imperial	1973-08-25T00:00:00+00:00	2016-06-14T09:19:23.463416+00:00	0.2898550724637681						eb1a3f86f46376884dfd77711c9b87ebc9fee2e1	1973-08-25	tenebrionidae		["dwc_taxonrank_added", "gbif_canonicalname_added", "dwc_taxonomicstatus_added", "gbif_genericname_added", "dwc_datasetid_added", "dwc_parentnameusageid_added", "dwc_scientificnameauthorship_added", "dwc_country_replaced", "dwc_taxonid_added", "idigbio_isocountrycode_added", "gbif_taxon_corrected", "dwc_continent_added"]		cryptoglossa		{"lat": 32.99758200114879, "lon": -115.07272474967847}		false	false					tamu			animalia
85a297bf-ca20-413f-bf22-6658ebf70bbc			preservedspecimen			x1001787	insecta	ento	13b264e0-ea1c-4ff2-8229-0507f8dbf46a		chamberlain, w. f.			north america		united states	usa	imperial	1985-04-29T00:00:00+00:00	2016-06-14T09:19:23.463416+00:00	0.34782608695652173						46ed2a446e3afb3e8d30cdfb3c58e340f9fd7ce3	1985-04-29	tenebrionidae		["dwc_country_replaced", "idigbio_isocountrycode_added", "dwc_continent_added", "taxon_match_failed"]		eupsophulus		{"lat": 32.97870242280053, "lon": -115.18673872917678}		false	false					tamu			animalia
527c5c8d-2d9e-4e93-9a6a-87d384eceaaf			preservedspecimen			x1026352	insecta	ento	13b264e0-ea1c-4ff2-8229-0507f8dbf46a					north america		united states	usa	imperial	1973-09-01T00:00:00+00:00	2016-06-14T09:19:23.463416+00:00	0.3188405797101449						14cbda0766cfdbabbd542d361a5afdc463838a7a	1973-09-01	tenebrionidae		["dwc_country_replaced", "idigbio_isocountrycode_added", "dwc_continent_added"]				{"lat": 32.99758200172292, "lon": -115.0899453222176}		false	false					tamu			animalia
6c060b39-8193-42df-a87a-261075cac96a			preservedspecimen			sbmnhent0069036	insecta	sbmnhent	a8a49613-67d0-48cc-8563-14c76462a46d		m. caterino			north america		united states	usa	imperial county	2007-07-24T00:00:00+00:00	2017-07-10T22:22:53.191386+00:00	0.3333333333333333						4df6325836da10135427e92032e07c365b169b15	2007-07-24	tenebrionidae		["geopoint_datum_missing", "idigbio_isocountrycode_added", "dwc_continent_added", "taxon_match_failed"]		eleodes		{"lat": 33.0175, "lon": -115.1046}		false	false			1.0		sbmnh			animalia
af74442a-4c33-4c8c-acae-5c22d2354a1a			preservedspecimen			sbmnhent0069054	insecta	sbmnhent	a8a49613-67d0-48cc-8563-14c76462a46d		m. caterino			north america		united states	usa	imperial county	2007-07-25T00:00:00+00:00	2016-08-05T15:29:12.192047+00:00	0.3333333333333333						98e0c6cecfeb62fada7bf37da38d1caf2c840e68	2007-07-25	tenebrionidae		["geopoint_datum_missing", "idigbio_isocountrycode_added", "dwc_continent_added", "taxon_match_failed"]		araeoschizus		{"lat": 33.0175, "lon": -115.1046}		false	false			1.0		sbmnh			animalia
38e584a4-df89-4bb7-a55f-c310a8d23e2a			preservedspecimen			sbmnhent0069104	insecta	sbmnhent	a8a49613-67d0-48cc-8563-14c76462a46d		m. caterino			north america		united states	usa	imperial county	2007-07-24T00:00:00+00:00	2017-07-10T22:22:53.191386+00:00	0.3333333333333333						4a3786e3504d660f7c4698da2c54720876db1a57	2007-07-24	tenebrionidae		["geopoint_datum_missing", "idigbio_isocountrycode_added", "dwc_continent_added", "taxon_match_failed"]		asbolus		{"lat": 33.0175, "lon": -115.1046}		false	false			1.0		sbmnh			animalia
f66be23d-e553-4cdb-8503-8e94f3a08d47			preservedspecimen			uaic1059490	insecta	uaic	aef2ae41-e2ab-4c73-a616-036ba2fc2326					north america	3036.0	united states	usa	imperial		2016-03-21T21:48:46.146992+00:00	0.30434782608695654						7435b846559df247602d2d9cb7de8eb034b26ad1		tenebrionidae		["idigbio_isocountrycode_added", "dwc_continent_added", "taxon_match_failed"]		chilometopon		{"lat": 32.81699, "lon": -114.83885}		true	true					ua			animalia
f7080060-8dce-4b94-a915-7f32e99a72fd			preservedspecimen			uaic1065154	insecta	uaic	aef2ae41-e2ab-4c73-a616-036ba2fc2326					north america	3036.0	united states	usa	imperial		2016-06-14T09:19:13.119197+00:00	0.2898550724637681						f70a5e7ec5effa2ae54f77ce93eea4ee1dafaff5		tenebrionidae		["idigbio_isocountrycode_added", "dwc_continent_added"]				{"lat": 32.81699, "lon": -114.83885}		true	true					ua			animalia
7775999c-c19a-4863-a4ce-c75854a0852f			preservedspecimen			nauf4a0003332	insecta	cpmab	c87a0756-fdd7-4cb6-9921-ca5774f8330e		doyen, j			north america		united states	usa	imperial	1972-04-28T00:00:00+00:00	2016-06-14T09:20:01.301490+00:00	0.3188405797101449						9d9e5afbc050bd420e5443d3697f982e180c5523	1972-04-28	tenebrionidae		["geopoint_datum_missing", "idigbio_isocountrycode_added", "dwc_continent_added"]				{"lat": 33.012011, "lon": -115.07111}		false	false					nauf			animalia
6cbfb4fd-f80f-446f-8565-5b165201d356			preservedspecimen			osuc 590645	insecta	insects			mccleve, s. (scott) & jump, f.			north america		united states	usa	imperial	1981-05-28T00:00:00+00:00	2015-09-12T20:33:01.366040+00:00	0.30434782608695654						e01c4ddfad0f283e28eb55056a153003f0f00a2d	1981-05-28	tenebrionidae		["geopoint_datum_missing", "idigbio_isocountrycode_added", "dwc_class_replaced", "dwc_continent_added", "taxon_match_failed"]		eleodes		{"lat": 32.8172, "lon": -114.8906}		false	false			1.0		c.a. triplehorn insect collection, ohio state university, columbus, oh (osuc)			animalia
0569a2e0-98ca-44fd-a313-c2fab82b0241			preservedspecimen			uaic1063916	insecta	uaic	aef2ae41-e2ab-4c73-a616-036ba2fc2326					north america	6526.0	united states	usa	imperial		2017-02-20T09:11:43.987351+00:00	0.2898550724637681						0ae1cc3246ef824fbf09292c93f3ded5dbed091c		tenebrionidae		["idigbio_isocountrycode_added", "dwc_continent_added"]				{"lat": 32.878535, "lon": -114.76559200000001}		true	true					ua			animalia
d01a7c75-ce9c-4093-87b6-b46df86fe070			preservedspecimen			uaic1053867	insecta	uaic	aef2ae41-e2ab-4c73-a616-036ba2fc2326					north america	12508.0	united states	usa	imperial		2017-02-20T09:11:43.987351+00:00	0.30434782608695654						ee949b9f0b4d7c539a2dbbb3bff33b8899b3a7a4		tenebrionidae		["idigbio_isocountrycode_added", "dwc_continent_added", "taxon_match_failed"]		asbolus		{"lat": 32.878535, "lon": -114.76559200000001}		true	true					ua			animalia
36791912-ab90-4109-b7cb-f8256cd1823b			preservedspecimen			uaic1053880	insecta	uaic	aef2ae41-e2ab-4c73-a616-036ba2fc2326					north america	12508.0	united states	usa	imperial		2017-02-20T09:11:43.987351+00:00	0.30434782608695654						b118c47ac0a87a63a0b0de5eb7adaf4685e5962d		tenebrionidae		["idigbio_isocountrycode_added", "dwc_continent_added", "taxon_match_failed"]		asbolus		{"lat": 32.878535, "lon": -114.76559200000001}		true	true					ua			animalia
8f5e0826-e3bf-405d-b78a-e21e0a5f3dc8			preservedspecimen			uaic1053888	insecta	uaic	aef2ae41-e2ab-4c73-a616-036ba2fc2326					north america	12508.0	united states	usa	imperial		2017-02-20T09:11:43.987351+00:00	0.30434782608695654						ad3f73255602c949b710a7b7e9b4a435f91c6d61		tenebrionidae		["idigbio_isocountrycode_added", "dwc_continent_added", "taxon_match_failed"]		asbolus		{"lat": 32.878535, "lon": -114.76559200000001}		true	true					ua			animalia
ebc48f7e-6f4e-4ec3-b13b-c378a59f2ed0			preservedspecimen			uaic1057023	insecta	uaic	aef2ae41-e2ab-4c73-a616-036ba2fc2326					north america	9021.0	united states	usa	imperial		2017-02-20T09:11:43.987351+00:00	0.30434782608695654						c4e4414509f5317cbdd2b4de8a387512f79704e7		tenebrionidae		["idigbio_isocountrycode_added", "dwc_continent_added", "taxon_match_failed"]		asbolus		{"lat": 32.81696, "lon": -114.925186}		true	true					ua			animalia
30418e06-eb91-4d04-8840-dd5915ab85a8			preservedspecimen			majc0003732	insecta	majc	792ded92-38ec-4cb7-b69e-b44ea00880cf		m. andrew johnston			north america		united states	usa	imperial	2015-02-14T00:00:00+00:00	2017-09-25T09:10:52.665707+00:00	0.37681159420289856						c77361d6963bae4690816f14eab98b009ae0fb4b	2015-02-14	tenebrionidae		["dwc_country_replaced", "idigbio_isocountrycode_added", "dwc_continent_added"]		batuliomorpha		{"lat": 32.757, "lon": -114.84800000000001}		false	false					majc			animalia
e95cb4d4-9068-499c-8cfd-0798c1e7daa4			preservedspecimen			uaic1063401	insecta	uaic	aef2ae41-e2ab-4c73-a616-036ba2fc2326					north america	6526.0	united states	usa	imperial		2016-06-14T09:19:13.119197+00:00	0.2898550724637681						793455678cece659c24799b2b5fc7e5a7fbcd9b3		tenebrionidae		["idigbio_isocountrycode_added", "dwc_continent_added"]				{"lat": 32.878535, "lon": -114.76559200000001}		true	true					ua			animalia
5cab4f35-c6dd-4ee4-91b5-c197283705b6			preservedspecimen			nauf4a0002809	insecta	cpmab	c87a0756-fdd7-4cb6-9921-ca5774f8330e		doyen, j; veirs, d			north america		united states	usa	imperial	1972-04-28T00:00:00+00:00	2016-06-14T09:20:01.301490+00:00	0.3188405797101449						bc65ddd5c906849b9197bb19828a7fb97bad7321	1972-04-28	tenebrionidae		["geopoint_datum_missing", "idigbio_isocountrycode_added", "dwc_continent_added"]				{"lat": 33.012011, "lon": -115.07111}		false	false					nauf			animalia
66b34a65-547b-410a-8eaa-a6d10a93e2a4			preservedspecimen			nauf4a0002814	insecta	cpmab	c87a0756-fdd7-4cb6-9921-ca5774f8330e		hardy, a r			north america		united states	usa	imperial	1972-09-15T00:00:00+00:00	2016-06-14T09:20:01.301490+00:00	0.3188405797101449						bb3829f512ea69675d5c454f285d960280d02c4e	1972-09-15	tenebrionidae		["geopoint_datum_missing", "idigbio_isocountrycode_added", "dwc_continent_added"]				{"lat": 33.028277, "lon": -115.107813}		false	false					nauf			animalia
416b5b20-ea50-4cf7-a615-74ca5cdde62f			preservedspecimen		triorophus	nauf4a0002971	insecta	cpmab	c87a0756-fdd7-4cb6-9921-ca5774f8330e		jensen; turner			north america		united states	usa	imperial	1965-04-13T00:00:00+00:00	2016-06-14T09:20:01.301490+00:00	0.2753623188405797						bc28d66ad04269ef7811b392d74b1db364adb070	1965-04-13	tenebrionidae		["geopoint_datum_missing", "dwc_taxonrank_added", "dwc_scientificnameauthorship_added", "gbif_canonicalname_added", "dwc_taxonomicstatus_added", "gbif_genericname_added", "dwc_datasetid_added", "dwc_parentnameusageid_added", "dwc_taxonid_added", "idigbio_isocountrycode_added", "gbif_taxon_corrected", "dwc_continent_added"]		triorophus		{"lat": 32.9975, "lon": -115.07111}		false	false					nauf			animalia
bd1e1274-13a0-4d94-8409-a6ed0df121ce			preservedspecimen			nauf4a0002991	insecta	cpmab	c87a0756-fdd7-4cb6-9921-ca5774f8330e		doyen, j; veirs, d			north america		united states	usa	imperial	1972-04-27T00:00:00+00:00	2016-06-14T09:20:01.301490+00:00	0.3333333333333333						409ed5d2ac1d5dabe1adc60dda43f8cea4173ce3	1972-04-27	tenebrionidae		["geopoint_datum_missing", "idigbio_isocountrycode_added", "dwc_continent_added", "taxon_match_failed"]		edrotes		{"lat": 33.012011, "lon": -115.07111}		false	false					nauf			animalia
c3e6f334-4146-4cfb-934c-eb26ce30c9e3			preservedspecimen			asuhic0014295	insecta	asuhic	98d9b8ed-08d6-47fc-b324-2853e44d75d1		stanley c. williams			north america		united states	usa	imperial county	1962-06-24	2016-03-21T21:45:25.862658+00:00	0.3333333333333333						33e780bedf765d428bc6e3850f197a0aeebd4a05	1962-06-00	tenebrionidae		["dwc_country_replaced", "idigbio_isocountrycode_added", "dwc_continent_added", "taxon_match_failed"]		centrioptera		{"lat": 32.9975, "lon": -115.07111}		false	false					asu			animalia
b66675b4-1005-4d08-9cf2-d9b5c5d3b3e3			preservedspecimen			uaic1053616	insecta	uaic	aef2ae41-e2ab-4c73-a616-036ba2fc2326					north america	1807.0	united states	usa	imperial		2016-03-21T21:48:46.146992+00:00	0.30434782608695654						09cc1af0c5b94d8fe1475f426ced5592a2ee8b04		tenebrionidae		["idigbio_isocountrycode_added", "dwc_continent_added", "taxon_match_failed"]		araeoschizus		{"lat": 32.958376, "lon": -115.084139}		true	true					ua			animalia
a614d744-102c-405e-9a04-7e5ccf29aad6			preservedspecimen			uaic1063403	insecta	uaic	aef2ae41-e2ab-4c73-a616-036ba2fc2326					north america	6526.0	united states	usa	imperial		2016-06-14T09:19:13.119197+00:00	0.2898550724637681						7f4002aa8c280268f3a6e68088b14cb26a431b58		tenebrionidae		["idigbio_isocountrycode_added", "dwc_continent_added"]				{"lat": 32.878535, "lon": -114.76559200000001}		true	true					ua			animalia
a1dd5b87-a5bd-4090-a555-722b5a275813			preservedspecimen			uaic1059565	insecta	uaic	aef2ae41-e2ab-4c73-a616-036ba2fc2326					north america	9021.0	united states	usa	imperial		2016-03-21T21:48:46.146992+00:00	0.30434782608695654						6e2c956b0027fc1198083ed8829a5bcd947080fc		tenebrionidae		["idigbio_isocountrycode_added", "dwc_continent_added", "taxon_match_failed"]		edrotes		{"lat": 32.81696, "lon": -114.925186}		true	true					ua			animalia
a2447207-7691-402d-b8fc-c8025c263754			preservedspecimen			uaic1065094	insecta	uaic	aef2ae41-e2ab-4c73-a616-036ba2fc2326					north america	9021.0	united states	usa	imperial		2016-06-14T09:19:13.119197+00:00	0.2898550724637681						5eeb9ff4ddc5e8e046eb56611eb6d91a7e48880b		tenebrionidae		["idigbio_isocountrycode_added", "dwc_continent_added"]				{"lat": 32.81696, "lon": -114.925186}		true	true					ua			animalia
aa85dacc-70c1-46ec-a602-570804d6f7e0			preservedspecimen			uaic1053627	insecta	uaic	aef2ae41-e2ab-4c73-a616-036ba2fc2326					north america	3036.0	united states	usa	imperial		2016-03-21T21:48:46.146992+00:00	0.30434782608695654						873f893d7df109fa079b7f42228ffc9a0cc98fd4		tenebrionidae		["idigbio_isocountrycode_added", "dwc_continent_added", "taxon_match_failed"]		araeoschizus		{"lat": 32.997542, "lon": -115.07191600000002}		true	true					ua			animalia
b35f48c5-709f-423a-b761-c073d52f2920			preservedspecimen			uaic1065155	insecta	uaic	aef2ae41-e2ab-4c73-a616-036ba2fc2326					north america	3036.0	united states	usa	imperial		2016-06-14T09:19:13.119197+00:00	0.2898550724637681						1f5f80034b61aeec1183f9b4654a8496a2900ba9		tenebrionidae		["idigbio_isocountrycode_added", "dwc_continent_added"]				{"lat": 32.81699, "lon": -114.83885}		true	true					ua			animalia
774ac8e0-0bb5-4777-9715-a5ded2b03c1c			preservedspecimen			uaic1063382	insecta	uaic	aef2ae41-e2ab-4c73-a616-036ba2fc2326					north america	6526.0	united states	usa	imperial		2016-06-14T09:19:13.119197+00:00	0.2898550724637681						543aa57aa275b306133cfc1dfd68d67c70e847f3		tenebrionidae		["idigbio_isocountrycode_added", "dwc_continent_added"]				{"lat": 32.878535, "lon": -114.76559200000001}		true	true					ua			animalia
7948490e-3e57-4626-b573-c85bdde60839			preservedspecimen			asuhic0014289	insecta	asuhic	98d9b8ed-08d6-47fc-b324-2853e44d75d1		stanley c. williams			north america		united states	usa	imperial county	1962-06-24	2016-03-21T21:45:25.862658+00:00	0.3333333333333333						45bef00b6b4935bf0b8d326fd045bfa704ea74ce	1962-06-00	tenebrionidae		["dwc_country_replaced", "idigbio_isocountrycode_added", "dwc_continent_added", "taxon_match_failed"]		centrioptera		{"lat": 32.9975, "lon": -115.07111}		false	false					asu			animalia
8c3d28e0-ce5e-4078-8bae-66838e08b57c			preservedspecimen			8518	insecta	msba	cf2cd47f-8b74-43a7-b5e4-5bedf5d18cde		r. cunningham			north america	3450.0	united states	usa	imperial	1996-09-20T00:00:00+00:00	2016-03-21T21:47:37.773941+00:00	0.36231884057971014						f1b767ac7ad41de8c405196fbbc057dad0e82461	1996-09-20	tenebrionidae	none	["geopoint_datum_missing", "dwc_country_replaced", "idigbio_isocountrycode_added", "dwc_continent_added", "taxon_match_failed"]		asidina		{"lat": 32.984202, "lon": -115.08782}		false	false					unm			animalia
9852426f-1326-4486-9000-faaf1107609a			preservedspecimen			uaic1053626	insecta	uaic	aef2ae41-e2ab-4c73-a616-036ba2fc2326					north america	3036.0	united states	usa	imperial		2016-03-21T21:48:46.146992+00:00	0.30434782608695654						53f4839ddb7674ffb4cae2170e1d54345756265a		tenebrionidae		["idigbio_isocountrycode_added", "dwc_continent_added", "taxon_match_failed"]		araeoschizus		{"lat": 32.997542, "lon": -115.07191600000002}		true	true					ua			animalia
335884be-8f2d-4c4d-9654-2bf669d9502d			preservedspecimen			uaic1063348	insecta	uaic	aef2ae41-e2ab-4c73-a616-036ba2fc2326					north america	6526.0	united states	usa	imperial		2016-06-14T09:19:13.119197+00:00	0.2898550724637681						1e07b48c92cdfa28e3637b30c51d9a90db4023db		tenebrionidae		["idigbio_isocountrycode_added", "dwc_continent_added"]				{"lat": 32.878535, "lon": -114.76559200000001}		true	true					ua			animalia
136d4991-d5e4-4824-be60-d8b076486dce			preservedspecimen			uaic1053614	insecta	uaic	aef2ae41-e2ab-4c73-a616-036ba2fc2326					north america	1807.0	united states	usa	imperial		2016-03-21T21:48:46.146992+00:00	0.30434782608695654						dceeaf4b1801b7e709d09c07c01897400ff7f8e0		tenebrionidae		["idigbio_isocountrycode_added", "dwc_continent_added", "taxon_match_failed"]		araeoschizus		{"lat": 32.958376, "lon": -115.084139}		true	true					ua			animalia
308a4e8e-2749-43f8-a97c-7740d7b1278c			preservedspecimen			uaic1063398	insecta	uaic	aef2ae41-e2ab-4c73-a616-036ba2fc2326					north america	6526.0	united states	usa	imperial		2016-06-14T09:19:13.119197+00:00	0.2898550724637681						26de18f55147dde9e4bf490d29b398e798cfe5b0		tenebrionidae		["idigbio_isocountrycode_added", "dwc_continent_added"]				{"lat": 32.878535, "lon": -114.76559200000001}		true	true					ua			animalia
2b173efb-a4b8-439c-8c01-aa59515dc33b			preservedspecimen			uaic1053619	insecta	uaic	aef2ae41-e2ab-4c73-a616-036ba2fc2326					north america	1807.0	united states	usa	imperial		2016-03-21T21:48:46.146992+00:00	0.30434782608695654						24e268ccb5ad7dedf23baa33bc08147fdd492f54		tenebrionidae		["idigbio_isocountrycode_added", "dwc_continent_added", "taxon_match_failed"]		araeoschizus		{"lat": 32.958376, "lon": -115.084139}		true	true					ua			animalia
2c7e1dcd-5d76-4024-82b0-a660ad717506			preservedspecimen			uaic1063314	insecta	uaic	aef2ae41-e2ab-4c73-a616-036ba2fc2326					north america	6526.0	united states	usa	imperial		2016-06-14T09:19:13.119197+00:00	0.2898550724637681						f36e482b37ffc099e4d6466c9d26a75599b7e8d7		tenebrionidae		["idigbio_isocountrycode_added", "dwc_continent_added"]				{"lat": 32.878535, "lon": -114.76559200000001}		true	true					ua			animalia
3e0e5a4c-1866-46a8-9de2-3f02b0a62800			preservedspecimen			uaic1063414	insecta	uaic	aef2ae41-e2ab-4c73-a616-036ba2fc2326					north america	6526.0	united states	usa	imperial		2016-06-14T09:19:13.119197+00:00	0.2898550724637681						e41edacd8e33f5e922856f71c6d1aba72aca515a		tenebrionidae		["idigbio_isocountrycode_added", "dwc_continent_added"]				{"lat": 32.878535, "lon": -114.76559200000001}		true	true					ua			animalia
05258968-4aff-4074-b8e8-28efdebb3dd6			preservedspecimen			uaic1063349	insecta	uaic	aef2ae41-e2ab-4c73-a616-036ba2fc2326					north america	6526.0	united states	usa	imperial		2016-06-14T09:19:13.119197+00:00	0.2898550724637681						79ac1b5e3335e93c7747e140c10d3ccc25c545f1		tenebrionidae		["idigbio_isocountrycode_added", "dwc_continent_added"]				{"lat": 32.878535, "lon": -114.76559200000001}		true	true					ua			animalia
a7da1673-035b-453e-b004-0e64dae3662d			preservedspecimen			asuhic0086278	insecta	asuhic	98d9b8ed-08d6-47fc-b324-2853e44d75d1		m. harding			north america		united states	usa	imperial county	1988-11-27T00:00:00+00:00	2017-02-20T09:15:28.483998+00:00	0.37681159420289856						700cc7e6f54ff80e1aa68f71800cd435423f6858	1988-11-27	tenebrionidae		["dwc_country_replaced", "idigbio_isocountrycode_added", "dwc_continent_added", "taxon_match_failed"]		eleodes		{"lat": 32.756784, "lon": -114.817031}		false	false					asu			animalia
54cd2be0-bf63-47a7-a63a-411401607ce1			preservedspecimen			asuhic0078287	insecta	asuhic	98d9b8ed-08d6-47fc-b324-2853e44d75d1		k.a. smith			north america		united states	usa	imperial county	1980-04-19T00:00:00+00:00	2016-03-21T21:45:25.862658+00:00	0.3188405797101449						0aceaf101c39292826c8509c0b6ac234a44d293c	1980-04-19	tenebrionidae		["dwc_country_replaced", "idigbio_isocountrycode_added", "dwc_continent_added"]				{"lat": 32.994794, "lon": -115.091867}		false	false					asu			animalia
5e00a4ae-2764-4f0b-9c6a-6a348d4a7edd			preservedspecimen			uaic1061880	insecta	uaic	aef2ae41-e2ab-4c73-a616-036ba2fc2326					north america	9021.0	united states	usa	imperial		2017-02-20T09:11:43.987351+00:00	0.30434782608695654						9b324c5f21da0fb3bd49eed3a018ea9936b9ad34		tenebrionidae		["idigbio_isocountrycode_added", "dwc_continent_added", "taxon_match_failed"]		notibius		{"lat": 32.81696, "lon": -114.925186}		true	true					ua			animalia
2306b2ba-8fc4-4d6a-86dd-05e750d6a6c3			preservedspecimen			asuhic0086298	insecta	asuhic	98d9b8ed-08d6-47fc-b324-2853e44d75d1		ron shiv			north america		united states	usa	imperial county	1988-02-27T00:00:00+00:00	2017-02-20T09:15:28.483998+00:00	0.37681159420289856						663e0c041d07afc82c5257628ce469aa368950b9	1988-02-27	tenebrionidae		["dwc_country_replaced", "idigbio_isocountrycode_added", "dwc_continent_added", "taxon_match_failed"]		eleodes		{"lat": 32.756784, "lon": -114.817031}		false	false					asu			animalia
c53ec06e-e367-4a56-8a8f-026dae565905			preservedspecimen			byuc075915	insecta	byuc	ad64ad57-a281-457e-b398-964dddc7e953		l.d. moore			north america	32809.0	united states	usa	imperial	1953-07-30T00:00:00+00:00	2017-02-20T09:14:51.943068+00:00	0.36231884057971014						3634252394b50ae10a31298f8c51b57794b022ef	1953-07-30	tenebrionidae		["idigbio_isocountrycode_added", "dwc_continent_added", "taxon_match_failed"]		eusattus		{"lat": 32.795801, "lon": -114.950991}		false	false					byu			animalia
9eb13655-57ce-41a8-a2af-a197b98d6f96			preservedspecimen			byuc057432	insecta	byuc	ad64ad57-a281-457e-b398-964dddc7e953		l.d. moore			north america	8830.0	united states	usa	imperial	1953-07-30T00:00:00+00:00	2017-02-20T09:14:51.943068+00:00	0.36231884057971014						bf116b64e5d435f51da1e6e7891b224f09681d35	1953-07-30	tenebrionidae		["idigbio_isocountrycode_added", "dwc_continent_added", "taxon_match_failed"]		edrotes		{"lat": 32.785411, "lon": -114.797182}		false	false					byu			animalia
4dbb162b-4059-4f23-97a6-2ab52dcbcb05			preservedspecimen			byuc065271	insecta	byuc	ad64ad57-a281-457e-b398-964dddc7e953		l.d. moore			north america	8830.0	united states	usa	imperial	1953-07-30T00:00:00+00:00	2017-02-20T09:14:51.943068+00:00	0.36231884057971014						73bb66694b8365f5c16c76c6224a5f8250bbc380	1953-07-30	tenebrionidae		["idigbio_isocountrycode_added", "dwc_continent_added", "taxon_match_failed"]		asbolus		{"lat": 32.785411, "lon": -114.797182}		false	false					byu			animalia
a26e1abb-cc88-443a-bc4e-a19bd9fa8040			preservedspecimen			majc0001121	insecta	majc	792ded92-38ec-4cb7-b69e-b44ea00880cf		m. andrew johnston; s. s. anzaldo			north america		united states	usa	imperial county	2014-07-05T00:00:00+00:00	2017-03-17T21:11:47.626743+00:00	0.36231884057971014						cfb5796bb6b20d7da338a75ae54a678c8d6907a9	2014-07-05	tenebrionidae		["dwc_country_replaced", "idigbio_isocountrycode_added", "dwc_continent_added", "taxon_match_failed"]		eleodes		{"lat": 32.97330000000001, "lon": -115.1781}		false	false					majc			animalia
6bc8f262-ac14-40da-9530-c082fa332144			preservedspecimen			majc0002048	insecta	majc	792ded92-38ec-4cb7-b69e-b44ea00880cf		m. andrew johnston			north america		united states	usa	imperial	2014-09-27T00:00:00+00:00	2017-03-17T21:11:47.626743+00:00	0.34782608695652173						d03931b62e41998b630079625b681ddef7d953fe	2014-09-27	tenebrionidae		["dwc_country_replaced", "idigbio_isocountrycode_added", "dwc_continent_added"]				{"lat": 33.003, "lon": -115.081}		false	false					majc			animalia
24fe8e9c-f55b-4892-851d-c31e82f14b52			preservedspecimen			majctc00649	insecta	majc	792ded92-38ec-4cb7-b69e-b44ea00880cf		m. andrew johnston; s. s. anzaldo			north america		united states	usa	imperial	2014-07-05T00:00:00+00:00	2017-03-17T21:11:47.626743+00:00	0.36231884057971014						b3053c141651a6698f990adf07362dc57a7084b6	2014-07-05	tenebrionidae		["dwc_country_replaced", "idigbio_isocountrycode_added", "dwc_continent_added", "taxon_match_failed"]		eleodes		{"lat": 32.97330000000001, "lon": -115.1781}		false	false					majc			animalia
6ce14cc0-6a18-4843-8fa8-e28d48b39ba4			preservedspecimen			x1012882	insecta	ento	13b264e0-ea1c-4ff2-8229-0507f8dbf46a		lenczy, r.			north america		united states	usa	imperial		2016-06-14T09:19:23.463416+00:00	0.3188405797101449						72eb0f135a372ec703884b35e26f8f98b917d56b	1978-00-00	tenebrionidae		["dwc_country_replaced", "idigbio_isocountrycode_added", "dwc_continent_added", "taxon_match_failed"]		conibius		{"lat": 32.99758200114879, "lon": -115.07272474967847}		false	false					tamu			animalia
7cbeba1b-301c-43ce-9d7f-02f7d2c72e05			preservedspecimen			x1014056	insecta	ento	13b264e0-ea1c-4ff2-8229-0507f8dbf46a					north america		united states	usa	imperial		2016-06-14T09:19:23.463416+00:00	0.2898550724637681						2f58287a8b69bebd5c30f334b2b0d52bc24e4137	1980-00-00	tenebrionidae		["dwc_country_replaced", "idigbio_isocountrycode_added", "dwc_continent_added"]				{"lat": 32.99758200114879, "lon": -115.07272474967847}		false	false					tamu			animalia
3e9c9d0c-3ba2-4d57-b7a1-d14bb70ff9c1			preservedspecimen			sbmnhent0069056	insecta	sbmnhent	a8a49613-67d0-48cc-8563-14c76462a46d		m. caterino			north america		united states	usa	imperial county	2007-07-25T00:00:00+00:00	2016-08-05T15:29:12.192047+00:00	0.3333333333333333						5f7852b4367e7ecf05f43e0535a12b6fe2c51997	2007-07-25	tenebrionidae		["geopoint_datum_missing", "idigbio_isocountrycode_added", "dwc_continent_added", "taxon_match_failed"]		asbolus		{"lat": 33.0175, "lon": -115.1046}		false	false			1.0		sbmnh			animalia
21efff2f-0e86-4ebb-bf87-eed50dacf279			preservedspecimen			sbmnhent0069067	insecta	sbmnhent	a8a49613-67d0-48cc-8563-14c76462a46d		m. caterino			north america		united states	usa	imperial county	2007-07-25T00:00:00+00:00	2016-08-05T15:29:12.192047+00:00	0.3333333333333333						c980016322a37e83d7994ca724af4a2086481bbb	2007-07-25	tenebrionidae		["geopoint_datum_missing", "idigbio_isocountrycode_added", "dwc_continent_added", "taxon_match_failed"]		cerenopus		{"lat": 33.0175, "lon": -115.1046}		false	false			1.0		sbmnh			animalia
a59e9351-d70e-49d8-b6ee-f46166f73c5a			preservedspecimen			sbmnhent0069106	insecta	sbmnhent	a8a49613-67d0-48cc-8563-14c76462a46d		m. caterino			north america		united states	usa	imperial county	2007-07-24T00:00:00+00:00	2017-07-10T22:22:53.191386+00:00	0.3333333333333333						836a6b5633e3e35e19f9186ffbfcb82ee539018e	2007-07-24	tenebrionidae		["geopoint_datum_missing", "idigbio_isocountrycode_added", "dwc_continent_added", "taxon_match_failed"]		eleodes		{"lat": 33.0175, "lon": -115.1046}		false	false			1.0		sbmnh			animalia
7e05ba7a-3ed4-475e-8cdc-69b7530f60fd			preservedspecimen			osuc 590648	insecta	insects			huether, m. & delconte, d.			north america		united states	usa	imperial	2006-02-16T00:00:00+00:00	2015-09-12T20:33:01.366040+00:00	0.30434782608695654						8234fc61901589dfe781c16c2d4b8af91338d371	2006-02-16	tenebrionidae		["geopoint_datum_missing", "idigbio_isocountrycode_added", "dwc_class_replaced", "dwc_continent_added", "taxon_match_failed"]		eleodes		{"lat": 32.9583, "lon": -115.0842}		false	false			1.0		c.a. triplehorn insect collection, ohio state university, columbus, oh (osuc)			animalia
9f7dd253-7f27-43da-be25-e90dbb1a83c2			preservedspecimen			uaic1053843	insecta	uaic	aef2ae41-e2ab-4c73-a616-036ba2fc2326					north america	12508.0	united states	usa	imperial		2017-02-20T09:11:43.987351+00:00	0.30434782608695654						45b1d082ff320300f98ef95e350f4da2a6958415		tenebrionidae		["idigbio_isocountrycode_added", "dwc_continent_added", "taxon_match_failed"]		asbolus		{"lat": 32.878535, "lon": -114.76559200000001}		true	true					ua			animalia
813d766b-854f-4bc7-ab4c-e80c3d6f5615			preservedspecimen			uaic1053890	insecta	uaic	aef2ae41-e2ab-4c73-a616-036ba2fc2326					north america	12508.0	united states	usa	imperial		2017-02-20T09:11:43.987351+00:00	0.30434782608695654						7050972eaf51977ed68f1a6e1e2943a537f804ed		tenebrionidae		["idigbio_isocountrycode_added", "dwc_continent_added", "taxon_match_failed"]		asbolus		{"lat": 32.878535, "lon": -114.76559200000001}		true	true					ua			animalia
bcf01802-89ef-4491-85f0-c836858b643f			preservedspecimen			uaic1053904	insecta	uaic	aef2ae41-e2ab-4c73-a616-036ba2fc2326					north america	9021.0	united states	usa	imperial		2017-02-20T09:11:43.987351+00:00	0.30434782608695654						3ec7b7527f9db4be008c72a934cbf62e59a0e684		tenebrionidae		["idigbio_isocountrycode_added", "dwc_continent_added", "taxon_match_failed"]		asbolus		{"lat": 32.81696, "lon": -114.925186}		true	true					ua			animalia
0be66953-ed15-4e68-af1d-1723dfe096fa			preservedspecimen			uaic1053987	insecta	uaic	aef2ae41-e2ab-4c73-a616-036ba2fc2326					north america	12508.0	united states	usa	imperial		2017-02-20T09:11:43.987351+00:00	0.30434782608695654						ebabfe31ad3637cccae5bac9edb16b2bcb1140b5		tenebrionidae		["idigbio_isocountrycode_added", "dwc_continent_added", "taxon_match_failed"]		asbolus		{"lat": 32.878535, "lon": -114.76559200000001}		true	true					ua			animalia
e1fab5a7-5ad3-418a-aa77-b09ec5c9718d			preservedspecimen			uaic1057024	insecta	uaic	aef2ae41-e2ab-4c73-a616-036ba2fc2326					north america	9021.0	united states	usa	imperial		2017-02-20T09:11:43.987351+00:00	0.30434782608695654						db7a786e8922683b5bf7d7f35bfafa0b99292756		tenebrionidae		["idigbio_isocountrycode_added", "dwc_continent_added", "taxon_match_failed"]		asbolus		{"lat": 32.81696, "lon": -114.925186}		true	true					ua			animalia
1a5cc7c1-2f3b-4885-8624-26576acaf286			preservedspecimen			uaic1057414	insecta	uaic	aef2ae41-e2ab-4c73-a616-036ba2fc2326					north america	1200.0	united states	usa	imperial		2016-03-21T21:48:46.146992+00:00	0.30434782608695654						51e6442fbfbf235896da10b59edfe44aaa3a0046		tenebrionidae		["idigbio_isocountrycode_added", "dwc_continent_added", "taxon_match_failed"]		eusattus		{"lat": 32.816979, "lon": -114.89065200000002}		true	true					ua			animalia
e1ff80df-953d-45ce-94bf-979286c69503			preservedspecimen			uaic1063360	insecta	uaic	aef2ae41-e2ab-4c73-a616-036ba2fc2326					north america	6526.0	united states	usa	imperial		2016-06-14T09:19:13.119197+00:00	0.2898550724637681						07a4bcc779b2971cbc9b9f6a1f40d67da71c68dd		tenebrionidae		["idigbio_isocountrycode_added", "dwc_continent_added"]				{"lat": 32.878535, "lon": -114.76559200000001}		true	true					ua			animalia
b39ed15a-700d-4cf9-9705-23b455495e35			preservedspecimen			nauf4a0002819	insecta	cpmab	c87a0756-fdd7-4cb6-9921-ca5774f8330e		doyen, j; veirs, d			north america		united states	usa	imperial	1972-04-28T00:00:00+00:00	2016-06-14T09:20:01.301490+00:00	0.3188405797101449						1601a879c9304f8614e27f355a0b29c6a8d4ab51	1972-04-28	tenebrionidae		["geopoint_datum_missing", "idigbio_isocountrycode_added", "dwc_continent_added"]				{"lat": 33.012011, "lon": -115.07111}		false	false					nauf			animalia
abb69f6b-7b20-4797-b12f-f59045031575			preservedspecimen			nauf4a0002851	insecta	cpmab	c87a0756-fdd7-4cb6-9921-ca5774f8330e		hardy; andrews			north america		united states	usa	imperial	1972-03-02T00:00:00+00:00	2016-06-14T09:20:01.301490+00:00	0.3188405797101449						5cbaa5c9e34b18e458a48766ff3da939a24d59c1	1972-03-02	tenebrionidae		["geopoint_datum_missing", "idigbio_isocountrycode_added", "dwc_continent_added"]				{"lat": 32.9975, "lon": -115.07111}		false	false					nauf			animalia
3edee0e6-f347-4ed2-85f0-3747b9b044b3			preservedspecimen		cnemodinus	nauf4a0002863	insecta	cpmab	c87a0756-fdd7-4cb6-9921-ca5774f8330e		doyen, j			north america		united states	usa	imperial	1972-04-28T00:00:00+00:00	2016-06-14T09:20:01.301490+00:00	0.2753623188405797						777090e378700affed116bffd34153bb64061169	1972-04-28	tenebrionidae		["geopoint_datum_missing", "dwc_taxonrank_added", "dwc_scientificnameauthorship_added", "gbif_canonicalname_added", "dwc_taxonomicstatus_added", "gbif_genericname_added", "dwc_datasetid_added", "dwc_parentnameusageid_added", "dwc_taxonid_added", "idigbio_isocountrycode_added", "gbif_taxon_corrected", "dwc_continent_added"]		cnemodinus		{"lat": 33.012011, "lon": -115.07111}		false	false					nauf			animalia
da93d1b6-c729-4ece-9245-4f8a450e52c9			preservedspecimen			uaic1063379	insecta	uaic	aef2ae41-e2ab-4c73-a616-036ba2fc2326					north america	6526.0	united states	usa	imperial		2016-06-14T09:19:13.119197+00:00	0.2898550724637681						436ecbd6e3018f0fca44134484490f7dbfcdc373		tenebrionidae		["idigbio_isocountrycode_added", "dwc_continent_added"]				{"lat": 32.878535, "lon": -114.76559200000001}		true	true					ua			animalia
dbcec7c0-dad8-4ea3-ab06-140e7f38e07a			preservedspecimen			uaic1063406	insecta	uaic	aef2ae41-e2ab-4c73-a616-036ba2fc2326					north america	6526.0	united states	usa	imperial		2016-06-14T09:19:13.119197+00:00	0.2898550724637681						e254046ab63cf001dc8822f72fdd7baf1eb374e4		tenebrionidae		["idigbio_isocountrycode_added", "dwc_continent_added"]				{"lat": 32.878535, "lon": -114.76559200000001}		true	true					ua			animalia
dcf3b2fc-81d5-4be8-95e1-a57a18647568			preservedspecimen			uaic1063399	insecta	uaic	aef2ae41-e2ab-4c73-a616-036ba2fc2326					north america	6526.0	united states	usa	imperial		2016-06-14T09:19:13.119197+00:00	0.2898550724637681						35147abc58294d62d95c3ae35e5733f717ef224c		tenebrionidae		["idigbio_isocountrycode_added", "dwc_continent_added"]				{"lat": 32.878535, "lon": -114.76559200000001}		true	true					ua			animalia
e15984e4-6367-4148-9e58-06410d5aa8fb			preservedspecimen			uaic1053613	insecta	uaic	aef2ae41-e2ab-4c73-a616-036ba2fc2326					north america	3036.0	united states	usa	imperial		2016-03-21T21:48:46.146992+00:00	0.30434782608695654						19be5209bbe12114e46a774524fab67aa47c5d95		tenebrionidae		["idigbio_isocountrycode_added", "dwc_continent_added", "taxon_match_failed"]		araeoschizus		{"lat": 32.81699, "lon": -114.83885}		true	true					ua			animalia
9fbb2fab-397e-46f1-9602-cc250b638a69			preservedspecimen		leptohoplia	nauf4a0003008	insecta	cpmab	c87a0756-fdd7-4cb6-9921-ca5774f8330e		doyen, j; veirs, d			north america		united states	usa	imperial	1972-04-28T00:00:00+00:00	2016-06-14T09:20:01.301490+00:00	0.2608695652173913						5ac96470ede321e969335f9a0f5a0703f23259e4	1972-04-28	rutelidae		["geopoint_datum_missing", "dwc_taxonrank_added", "dwc_family_replaced", "dwc_scientificnameauthorship_added", "gbif_canonicalname_added", "dwc_taxonomicstatus_added", "gbif_genericname_added", "dwc_datasetid_added", "dwc_parentnameusageid_added", "dwc_taxonid_added", "idigbio_isocountrycode_added", "gbif_taxon_corrected", "dwc_continent_added"]		leptohoplia		{"lat": 33.012011, "lon": -115.07111}		false	false					nauf			animalia
c7c1af49-cc26-4757-b047-77c825002cef			preservedspecimen		leptohoplia	nauf4a0003009	insecta	cpmab	c87a0756-fdd7-4cb6-9921-ca5774f8330e		doyen, j; veirs, d			north america		united states	usa	imperial	1972-04-28T00:00:00+00:00	2016-06-14T09:20:01.301490+00:00	0.2608695652173913						41b0de190d9f07a5c5d3f4e4fa78f7af0f44c1e6	1972-04-28	rutelidae		["geopoint_datum_missing", "dwc_taxonrank_added", "dwc_family_replaced", "dwc_scientificnameauthorship_added", "gbif_canonicalname_added", "dwc_taxonomicstatus_added", "gbif_genericname_added", "dwc_datasetid_added", "dwc_parentnameusageid_added", "dwc_taxonid_added", "idigbio_isocountrycode_added", "gbif_taxon_corrected", "dwc_continent_added"]		leptohoplia		{"lat": 33.012011, "lon": -115.07111}		false	false					nauf			animalia
f7089b5f-5f94-4e4d-ad12-770d17025f93			preservedspecimen			uaic1063347	insecta	uaic	aef2ae41-e2ab-4c73-a616-036ba2fc2326					north america	6526.0	united states	usa	imperial		2016-06-14T09:19:13.119197+00:00	0.2898550724637681						fd8bb5722a6b1275730b04e132bcaae492bb76ba		tenebrionidae		["idigbio_isocountrycode_added", "dwc_continent_added"]				{"lat": 32.878535, "lon": -114.76559200000001}		true	true					ua			animalia
34144ebd-9023-4cf0-ae4e-90b1c333823c			preservedspecimen			nauf4a0003300	insecta	cpmab	c87a0756-fdd7-4cb6-9921-ca5774f8330e		doyen, j; veirs, d			north america		united states	usa	imperial	1972-04-28T00:00:00+00:00	2016-06-14T09:20:01.301490+00:00	0.30434782608695654						2af87cd3faa50a911e43cc9735e75c062b7b65c5	1972-04-28	tenebrionidae		["geopoint_datum_missing", "idigbio_isocountrycode_added", "dwc_continent_added", "taxon_match_failed"]				{"lat": 33.012011, "lon": -115.07111}		false	false					nauf			animalia
c0f4e69f-69d1-48d5-a643-e80055233417			preservedspecimen			8520	insecta	msba	cf2cd47f-8b74-43a7-b5e4-5bedf5d18cde		r. cunningham			north america	3450.0	united states	usa	imperial	1996-09-20T00:00:00+00:00	2016-03-21T21:47:37.773941+00:00	0.36231884057971014						25551d4ab656bd7987a466d3bcb622cf8fdb59b0	1996-09-20	tenebrionidae	none	["geopoint_datum_missing", "dwc_country_replaced", "idigbio_isocountrycode_added", "dwc_continent_added", "taxon_match_failed"]		asidina		{"lat": 32.984202, "lon": -115.08782}		false	false					unm			animalia
c5ec3464-8ff4-473f-a11d-3999d620cff4			preservedspecimen			8519	insecta	msba	cf2cd47f-8b74-43a7-b5e4-5bedf5d18cde		r. cunningham			north america	3450.0	united states	usa	imperial	1996-09-20T00:00:00+00:00	2016-03-21T21:47:37.773941+00:00	0.36231884057971014						fb91208143b533a421803b7e1890c3ca77dcd363	1996-09-20	tenebrionidae	none	["geopoint_datum_missing", "dwc_country_replaced", "idigbio_isocountrycode_added", "dwc_continent_added", "taxon_match_failed"]		asidina		{"lat": 32.984202, "lon": -115.08782}		false	false					unm			animalia
a4f7281f-9807-4045-b5c5-d894357ad2d9			preservedspecimen			asuhic0040025	insecta	asuhic	98d9b8ed-08d6-47fc-b324-2853e44d75d1		ron shill			north america		united states	usa	imperial county	1988-02-27T00:00:00+00:00	2016-03-21T21:45:25.862658+00:00	0.3333333333333333						ea5b3b82acbf29d3b24bbebb02a1d9d5c6627d6f	1988-02-27	tenebrionidae		["dwc_country_replaced", "idigbio_isocountrycode_added", "dwc_continent_added", "taxon_match_failed"]		edrotes		{"lat": 32.756784, "lon": -114.817031}		false	false					asu			animalia
6a8d4f80-a2ef-401f-8e29-e8ae45010a47			preservedspecimen			uaic1063416	insecta	uaic	aef2ae41-e2ab-4c73-a616-036ba2fc2326					north america	6526.0	united states	usa	imperial		2016-06-14T09:19:13.119197+00:00	0.2898550724637681						7080ca2c58de3e333344c9a40121296c17e65d34		tenebrionidae		["idigbio_isocountrycode_added", "dwc_continent_added"]				{"lat": 32.878535, "lon": -114.76559200000001}		true	true					ua			animalia
374f12cc-71f1-4da7-9d7f-5ccac2e8a782			preservedspecimen			uaic1053624	insecta	uaic	aef2ae41-e2ab-4c73-a616-036ba2fc2326					north america	3036.0	united states	usa	imperial		2016-03-21T21:48:46.146992+00:00	0.30434782608695654						819a6bd28d7b24e4884a54e6149d72853a0a66c0		tenebrionidae		["idigbio_isocountrycode_added", "dwc_continent_added", "taxon_match_failed"]		araeoschizus		{"lat": 32.997542, "lon": -115.07191600000002}		true	true					ua			animalia
437ce1ff-c211-44b6-8da3-db424a56039b			preservedspecimen			uaic1053777	insecta	uaic	aef2ae41-e2ab-4c73-a616-036ba2fc2326					north america	20411.0	united states	usa	imperial		2017-02-20T09:11:43.987351+00:00	0.2898550724637681						5221a427fcc590096b57b1267dedd92a8e892468		tenebrionidae		["idigbio_isocountrycode_added", "dwc_continent_added"]				{"lat": 32.905542, "lon": -114.972658}		true	true					ua			animalia
41a00b67-3ece-483c-8701-643103f33052			preservedspecimen			uaic1063378	insecta	uaic	aef2ae41-e2ab-4c73-a616-036ba2fc2326					north america	6526.0	united states	usa	imperial		2016-06-14T09:19:13.119197+00:00	0.2898550724637681						af8c5471d2f24792500e92096a55e936ea7670e5		tenebrionidae		["idigbio_isocountrycode_added", "dwc_continent_added"]				{"lat": 32.878535, "lon": -114.76559200000001}		true	true					ua			animalia
4d2b7240-e771-44b8-bf31-563b888d23c0			preservedspecimen			uaic1063366	insecta	uaic	aef2ae41-e2ab-4c73-a616-036ba2fc2326					north america	6526.0	united states	usa	imperial		2016-06-14T09:19:13.119197+00:00	0.2898550724637681						729ab5f6b47af229f5307abc00f8e8cb019cb557		tenebrionidae		["idigbio_isocountrycode_added", "dwc_continent_added"]				{"lat": 32.878535, "lon": -114.76559200000001}		true	true					ua			animalia
90d9b3b1-1360-40fb-a6b2-55a24e0ab4c5			preservedspecimen			uaic1059503	insecta	uaic	aef2ae41-e2ab-4c73-a616-036ba2fc2326					north america	6954.0	united states	usa	imperial		2016-03-21T21:48:46.146992+00:00	0.30434782608695654						70128d2cc4588d4a8bc0eba93461f206dab5b533		tenebrionidae		["idigbio_isocountrycode_added", "dwc_continent_added", "taxon_match_failed"]		chilometopon		{"lat": 32.816979, "lon": -114.89065200000002}		true	true					ua			animalia
0f5a5b6d-bd25-4252-8de0-6182daf7560a			preservedspecimen			asuhic0014292	insecta	asuhic	98d9b8ed-08d6-47fc-b324-2853e44d75d1		stanley c. williams			north america		united states	usa	imperial county	1962-06-24	2016-03-21T21:45:25.862658+00:00	0.3333333333333333						1af3337cf645f64e83eae446b4aa9ba2147e7c95	1962-06-00	tenebrionidae		["dwc_country_replaced", "idigbio_isocountrycode_added", "dwc_continent_added", "taxon_match_failed"]		centrioptera		{"lat": 32.9975, "lon": -115.07111}		false	false					asu			animalia
0ad8997c-fcc5-4af2-afd3-758239c53748			preservedspecimen			uaic1063303	insecta	uaic	aef2ae41-e2ab-4c73-a616-036ba2fc2326					north america	6526.0	united states	usa	imperial		2016-06-14T09:19:13.119197+00:00	0.2898550724637681						b41d302fc4fcd18eed34ce3832107d8ff7cee5bf		tenebrionidae		["idigbio_isocountrycode_added", "dwc_continent_added"]				{"lat": 32.878535, "lon": -114.76559200000001}		true	true					ua			animalia
07386e81-26ab-4274-a743-3600ae22ede6			preservedspecimen			x1006063	insecta	ento	13b264e0-ea1c-4ff2-8229-0507f8dbf46a		chamberlain, w. f.			north america		united states	usa	imperial	1985-04-29T00:00:00+00:00	2016-06-14T09:19:23.463416+00:00	0.34782608695652173						2e1a601d549b686656c75567800322fccdc2cf2f	1985-04-29	tenebrionidae		["dwc_country_replaced", "idigbio_isocountrycode_added", "dwc_continent_added", "taxon_match_failed"]		eupsophulus		{"lat": 32.97870242280053, "lon": -115.18673872917678}		false	false					tamu			animalia
5613cc97-41e2-4f77-ad01-e362eec7872e			preservedspecimen			x1012952	insecta	ento	13b264e0-ea1c-4ff2-8229-0507f8dbf46a		lenczy, r.			north america		united states	usa	imperial		2016-06-14T09:19:23.463416+00:00	0.3188405797101449						b0ba5ce5c69db2693e7d49feba1386007aa4bd01	1978-00-00	tenebrionidae		["dwc_country_replaced", "idigbio_isocountrycode_added", "dwc_continent_added", "taxon_match_failed"]		conibius		{"lat": 32.99758200114879, "lon": -115.07272474967847}		false	false					tamu			animalia
dad886a0-4526-42c5-b68b-a5cbd8cdcb82			preservedspecimen			sbmnhent0069040	insecta	sbmnhent	a8a49613-67d0-48cc-8563-14c76462a46d		m. caterino			north america		united states	usa	imperial county	2007-07-24T00:00:00+00:00	2017-07-10T22:22:53.191386+00:00	0.3333333333333333						0646d275c0b85c1329e8e32f018fd30d74d439e1	2007-07-24	tenebrionidae		["geopoint_datum_missing", "idigbio_isocountrycode_added", "dwc_continent_added", "taxon_match_failed"]		eleodes		{"lat": 33.0175, "lon": -115.1046}		false	false			1.0		sbmnh			animalia
0dd57991-58af-40b3-bcd1-7fc47005fb66			preservedspecimen			sbmnhent0069092	insecta	sbmnhent	a8a49613-67d0-48cc-8563-14c76462a46d		m. caterino			north america		united states	usa	imperial county	2007-07-24T00:00:00+00:00	2017-07-10T22:22:53.191386+00:00	0.3333333333333333						b059cc0968c9309bb49e5dbd8945bb3e2414f3bb	2007-07-24	tenebrionidae		["geopoint_datum_missing", "idigbio_isocountrycode_added", "dwc_continent_added", "taxon_match_failed"]		eleodes		{"lat": 33.0175, "lon": -115.1046}		false	false			1.0		sbmnh			animalia
771f47ac-97ab-4aa1-8947-e984a7f9d0a2			preservedspecimen			sbmnhent0069904	insecta	sbmnhent	a8a49613-67d0-48cc-8563-14c76462a46d		m. caterino			north america		united states	usa	imperial county	1998-03-14T00:00:00+00:00	2016-08-05T15:29:12.192047+00:00	0.3188405797101449						b282d35a155cb3dee933632c08c3687e36add6df	1998-03-14	tenebrionidae		["geopoint_datum_missing", "idigbio_isocountrycode_added", "dwc_continent_added"]				{"lat": 33.1472, "lon": -115.3236}		false	false			1.0		sbmnh			animalia
fbc9b029-dee2-4546-b516-039a9aac0f0b			preservedspecimen			uaic1065161	insecta	uaic	aef2ae41-e2ab-4c73-a616-036ba2fc2326					north america	3036.0	united states	usa	imperial		2016-06-14T09:19:13.119197+00:00	0.2898550724637681						4743e6bdd00025e2258aefacd8c505842f0f0dc6		tenebrionidae		["idigbio_isocountrycode_added", "dwc_continent_added"]				{"lat": 32.89098500000001, "lon": -114.77936700000001}		true	true					ua			animalia
71ab58cb-8c79-4a34-88d1-4e5be3bb71a4			preservedspecimen			majc0001118	insecta	majc	792ded92-38ec-4cb7-b69e-b44ea00880cf		m. andrew johnston; s. s. anzaldo			north america		united states	usa	imperial county	2014-07-05T00:00:00+00:00	2017-03-17T21:11:47.626743+00:00	0.36231884057971014						df278f8274e38764b1aba1f0bc807a7f96b295f5	2014-07-05	tenebrionidae		["dwc_country_replaced", "idigbio_isocountrycode_added", "dwc_continent_added", "taxon_match_failed"]		eleodes		{"lat": 32.97330000000001, "lon": -115.1781}		false	false					majc			animalia
e0a12057-d06f-498b-b71d-7b0fab03576b			preservedspecimen			majc0001119	insecta	majc	792ded92-38ec-4cb7-b69e-b44ea00880cf		m. andrew johnston; s. s. anzaldo			north america		united states	usa	imperial county	2014-07-05T00:00:00+00:00	2017-03-17T21:11:47.626743+00:00	0.36231884057971014						434cdc09fdc208c1b8fea8db6727a55e267e9cd5	2014-07-05	tenebrionidae		["dwc_country_replaced", "idigbio_isocountrycode_added", "dwc_continent_added", "taxon_match_failed"]		eleodes		{"lat": 32.97330000000001, "lon": -115.1781}		false	false					majc			animalia
e4538a9d-cc64-48a0-b7d1-f4821e932a33			preservedspecimen			osuc 590643	insecta	insects			mccleve, s. (scott) & jump, f.			north america		united states	usa	imperial	1981-05-28T00:00:00+00:00	2015-09-12T20:33:01.366040+00:00	0.30434782608695654						0deb05ac66fe19133ef64ca7a468b3ff63a6af89	1981-05-28	tenebrionidae		["geopoint_datum_missing", "idigbio_isocountrycode_added", "dwc_class_replaced", "dwc_continent_added", "taxon_match_failed"]		eleodes		{"lat": 32.8172, "lon": -114.8906}		false	false			1.0		c.a. triplehorn insect collection, ohio state university, columbus, oh (osuc)			animalia
5a47f220-f4cf-429b-8bbf-4ad26ab3f499			preservedspecimen			osuc 590647	insecta	insects			mccleve, s. (scott) & jump, f.			north america		united states	usa	imperial	1981-05-28T00:00:00+00:00	2015-09-12T20:33:01.366040+00:00	0.30434782608695654						1f389dda85e326315b621e677b4acb8a0461df1e	1981-05-28	tenebrionidae		["geopoint_datum_missing", "idigbio_isocountrycode_added", "dwc_class_replaced", "dwc_continent_added", "taxon_match_failed"]		eleodes		{"lat": 32.8172, "lon": -114.8906}		false	false			1.0		c.a. triplehorn insect collection, ohio state university, columbus, oh (osuc)			animalia
6bd89008-d537-4eb6-ba30-d4bbf69264d7			preservedspecimen			osuc 590650	insecta	insects			mccleve, s. (scott) & jump, f.			north america		united states	usa	imperial	1981-05-28T00:00:00+00:00	2015-09-12T20:33:01.366040+00:00	0.30434782608695654						c2269a76c82cc8dd155bd39d48fb9661b5d8d1e7	1981-05-28	tenebrionidae		["geopoint_datum_missing", "idigbio_isocountrycode_added", "dwc_class_replaced", "dwc_continent_added", "taxon_match_failed"]		eleodes		{"lat": 32.8172, "lon": -114.8906}		false	false			1.0		c.a. triplehorn insect collection, ohio state university, columbus, oh (osuc)			animalia
0de7f006-b66f-448a-8831-989b457538ea			preservedspecimen			uaic1053871	insecta	uaic	aef2ae41-e2ab-4c73-a616-036ba2fc2326					north america	12508.0	united states	usa	imperial		2017-02-20T09:11:43.987351+00:00	0.30434782608695654						4c59eae5e64c02fe545242e490215df7033c89af		tenebrionidae		["idigbio_isocountrycode_added", "dwc_continent_added", "taxon_match_failed"]		asbolus		{"lat": 32.878535, "lon": -114.76559200000001}		true	true					ua			animalia
f60e6ec6-c820-4206-a90a-4a29f2b74634			preservedspecimen			uaic1053911	insecta	uaic	aef2ae41-e2ab-4c73-a616-036ba2fc2326					north america	9021.0	united states	usa	imperial		2017-02-20T09:11:43.987351+00:00	0.30434782608695654						aa1087c02a0a5ac8a8f65cc8bd30daec4a2f126a		tenebrionidae		["idigbio_isocountrycode_added", "dwc_continent_added", "taxon_match_failed"]		asbolus		{"lat": 32.81696, "lon": -114.925186}		true	true					ua			animalia
56c53d26-bb2f-40b0-b0f7-1f7494bed2ef			preservedspecimen			uaic1057415	insecta	uaic	aef2ae41-e2ab-4c73-a616-036ba2fc2326					north america	3036.0	united states	usa	imperial		2016-03-21T21:48:46.146992+00:00	0.30434782608695654						eaf0e4226fefb84de51a45cd96351f78c2d0a928		tenebrionidae		["idigbio_isocountrycode_added", "dwc_continent_added", "taxon_match_failed"]		eusattus		{"lat": 32.997542, "lon": -115.07191600000002}		true	true					ua			animalia
56410408-50b9-404a-a13e-b4f8e67a79da			preservedspecimen			uaic1057417	insecta	uaic	aef2ae41-e2ab-4c73-a616-036ba2fc2326					north america	3036.0	united states	usa	imperial		2016-03-21T21:48:46.146992+00:00	0.30434782608695654						b331a96d5669f62d3f0633bdcac7a5bdfa9458bc		tenebrionidae		["idigbio_isocountrycode_added", "dwc_continent_added", "taxon_match_failed"]		eusattus		{"lat": 32.997542, "lon": -115.07191600000002}		true	true					ua			animalia
023d9ea8-caba-4d9e-8983-dd21f3c7f4d8			preservedspecimen			x1003947	insecta	ento	13b264e0-ea1c-4ff2-8229-0507f8dbf46a		chamberlain, w. f.			north america		united states	usa	imperial	1985-04-29T00:00:00+00:00	2016-06-14T09:19:23.463416+00:00	0.34782608695652173						8195a50f60e7043ed4ff69f146c00c2788f45459	1985-04-29	tenebrionidae		["dwc_country_replaced", "idigbio_isocountrycode_added", "dwc_continent_added", "taxon_match_failed"]		eupsophulus		{"lat": 32.97870242280053, "lon": -115.18673872917678}		false	false					tamu			animalia
2834731a-7d4d-4cb1-ba57-2b68be1d13da			preservedspecimen			x1014811	insecta	ento	13b264e0-ea1c-4ff2-8229-0507f8dbf46a					north america		united states	usa	imperial		2016-06-14T09:19:23.463416+00:00	0.2898550724637681						fec1d546a9363634203886b9ea6bdd0efec5c947	1980-00-00	tenebrionidae		["dwc_country_replaced", "idigbio_isocountrycode_added", "dwc_continent_added"]				{"lat": 32.99758200114879, "lon": -115.07272474967847}		false	false					tamu			animalia
313b5fa0-d3a5-477e-a7ec-3cedb3b1bce4			preservedspecimen		edrotes	x1066147	insecta	ento	13b264e0-ea1c-4ff2-8229-0507f8dbf46a		marqua, d. g.			north america		united states	usa	imperial	1972-03-26T00:00:00+00:00	2016-06-14T09:19:23.463416+00:00	0.2898550724637681						6b6f3c9b3bf514b3affec37a86ddf322ecb03856	1972-03-26	tenebrionidae		["dwc_taxonrank_added", "gbif_canonicalname_added", "dwc_taxonomicstatus_added", "gbif_genericname_added", "dwc_datasetid_added", "dwc_parentnameusageid_added", "dwc_scientificnameauthorship_added", "dwc_country_replaced", "dwc_taxonid_added", "idigbio_isocountrycode_added", "gbif_taxon_corrected", "dwc_continent_added"]		edrotes		{"lat": 32.99758200114879, "lon": -115.07272474967847}		false	false					tamu			animalia
95a7e44b-d1a4-48ac-bd37-2b7615deb397			preservedspecimen			majc0003735	insecta	majc	792ded92-38ec-4cb7-b69e-b44ea00880cf		m. andrew johnston			north america		united states	usa	imperial	2015-02-14T00:00:00+00:00	2017-09-25T09:10:52.665707+00:00	0.37681159420289856						28173b3a67a2e63291c394c1acae9c9d87d7c382	2015-02-14	tenebrionidae		["dwc_country_replaced", "idigbio_isocountrycode_added", "dwc_continent_added"]		batuliomorpha		{"lat": 32.757, "lon": -114.84800000000001}		false	false					majc			animalia
e8cffde5-aec0-41c8-b08b-21679d35392b			preservedspecimen			uaic1063361	insecta	uaic	aef2ae41-e2ab-4c73-a616-036ba2fc2326					north america	6526.0	united states	usa	imperial		2016-06-14T09:19:13.119197+00:00	0.2898550724637681						d22c364b96a614d5f5e4875f7054ae0778c51a88		tenebrionidae		["idigbio_isocountrycode_added", "dwc_continent_added"]				{"lat": 32.878535, "lon": -114.76559200000001}		true	true					ua			animalia
abe7d75a-a4c4-4f57-a974-8586b217e8fe			preservedspecimen			nauf4a0002846	insecta	cpmab	c87a0756-fdd7-4cb6-9921-ca5774f8330e		doyen, j t			north america		united states	usa	imperial	1965-06-10T00:00:00+00:00	2016-06-14T09:20:01.301490+00:00	0.3333333333333333						57d55eaadbadf7755c8446f3ca6ea6c1770b0e1c	1965-06-10	tenebrionidae		["geopoint_datum_missing", "idigbio_isocountrycode_added", "dwc_continent_added", "taxon_match_failed"]		edrotes		{"lat": 33.100048, "lon": -115.193452}		false	false					nauf			animalia
f511521e-aa4b-4f35-9ffd-03da9bc03b66			preservedspecimen			8521	insecta	msba	cf2cd47f-8b74-43a7-b5e4-5bedf5d18cde		r. cunningham			north america	3450.0	united states	usa	imperial	1996-09-20T00:00:00+00:00	2016-03-21T21:47:37.773941+00:00	0.36231884057971014						e0a0ee378f858fc7ac3565699d54bd4633331e8f	1996-09-20	tenebrionidae	none	["geopoint_datum_missing", "dwc_country_replaced", "idigbio_isocountrycode_added", "dwc_continent_added", "taxon_match_failed"]		asidina		{"lat": 32.984202, "lon": -115.08782}		false	false					unm			animalia
c100630f-849c-4f2d-bdfd-5550a81805af			preservedspecimen		telabis	nauf4a0002976	insecta	cpmab	c87a0756-fdd7-4cb6-9921-ca5774f8330e		doyen, j; veirs, d			north america		united states	usa	imperial	1972-04-28T00:00:00+00:00	2016-06-14T09:20:01.301490+00:00	0.2898550724637681						4c9f6df95a5925c2d15a81437afd4d8c1f0c95ec	1972-04-28	tenebrionidae		["geopoint_datum_missing", "dwc_taxonrank_added", "gbif_canonicalname_added", "dwc_taxonomicstatus_added", "gbif_genericname_added", "dwc_datasetid_added", "dwc_parentnameusageid_added", "dwc_taxonid_added", "idigbio_isocountrycode_added", "gbif_taxon_corrected", "dwc_continent_added"]		telabis		{"lat": 33.012011, "lon": -115.07111}		false	false					nauf			animalia
bea867de-1440-4821-beaa-ffd8d1df74c4			preservedspecimen			8767	insecta	msba	cf2cd47f-8b74-43a7-b5e4-5bedf5d18cde		r. cunningham			north america	3450.0	united states	usa	imperial	1996-09-20T00:00:00+00:00	2016-03-21T21:47:37.773941+00:00	0.36231884057971014						b62b8ad704d26e66b789256ac3deec3eda026759	1996-09-20	tenebrionidae	none	["geopoint_datum_missing", "dwc_country_replaced", "idigbio_isocountrycode_added", "dwc_continent_added", "taxon_match_failed"]		eleodes		{"lat": 32.984202, "lon": -115.08782}		false	false					unm			animalia
a72f05b0-e7a6-45b3-91d9-72a47ca88c16			preservedspecimen			uaic1063371	insecta	uaic	aef2ae41-e2ab-4c73-a616-036ba2fc2326					north america	6526.0	united states	usa	imperial		2016-06-14T09:19:13.119197+00:00	0.2898550724637681						8c0313adcc451f3fc1cbcc55577d5ce1f9ccbd23		tenebrionidae		["idigbio_isocountrycode_added", "dwc_continent_added"]				{"lat": 32.878535, "lon": -114.76559200000001}		true	true					ua			animalia
7a2c5952-ec50-48ef-b8fc-8fbf5bbd71d0			preservedspecimen			byuc064210	insecta	byuc	ad64ad57-a281-457e-b398-964dddc7e953		l.d. moore			north america	8830.0	united states	usa	imperial	1953-07-30T00:00:00+00:00	2017-02-20T09:14:51.943068+00:00	0.36231884057971014						6b168b40846a81d915ec47aff66a05823890725b	1953-07-30	tenebrionidae		["idigbio_isocountrycode_added", "dwc_continent_added", "taxon_match_failed"]		asbolus		{"lat": 32.785411, "lon": -114.797182}		false	false					byu			animalia
479d22c4-4001-4a76-b34a-4c2f2239211a			preservedspecimen			byuc067633	insecta	byuc	ad64ad57-a281-457e-b398-964dddc7e953		l.d. moore			north america	32847.0	united states	usa	imperial	1953-07-30T00:00:00+00:00	2017-02-20T09:14:51.943068+00:00	0.36231884057971014						3369dbb5c43ac1b87c140645780a2054c605f40f	1953-07-30	tenebrionidae		["idigbio_isocountrycode_added", "dwc_continent_added", "taxon_match_failed"]		asbolus		{"lat": 32.843425, "lon": -115.21588100000001}		false	false					byu			animalia
76521cd2-2e14-4512-b98a-b2092cd33967			preservedspecimen			uaic1059485	insecta	uaic	aef2ae41-e2ab-4c73-a616-036ba2fc2326					north america	3036.0	united states	usa	imperial		2016-03-21T21:48:46.146992+00:00	0.30434782608695654						5dc9b71a8a896f3ed2041c386334b03d332fd3e4		tenebrionidae		["idigbio_isocountrycode_added", "dwc_continent_added", "taxon_match_failed"]		chilometopon		{"lat": 32.997542, "lon": -115.07191600000002}		true	true					ua			animalia
8c63e862-793e-4566-aa61-89a288600149			preservedspecimen			asuhic0014298	insecta	asuhic	98d9b8ed-08d6-47fc-b324-2853e44d75d1		stanley c. williams			north america		united states	usa	imperial county	1962-06-24	2016-03-21T21:45:25.862658+00:00	0.3333333333333333						eac86343d9b6211271b412cc3af6fa1717d63fcc	1962-06-00	tenebrionidae		["dwc_country_replaced", "idigbio_isocountrycode_added", "dwc_continent_added", "taxon_match_failed"]		centrioptera		{"lat": 32.9975, "lon": -115.07111}		false	false					asu			animalia
8eaa328d-3703-495f-9ba3-624fee59973f			preservedspecimen			uaic1063372	insecta	uaic	aef2ae41-e2ab-4c73-a616-036ba2fc2326					north america	6526.0	united states	usa	imperial		2016-06-14T09:19:13.119197+00:00	0.2898550724637681						0dd1e487e509e1a65c059f426fde56852af7c3f1		tenebrionidae		["idigbio_isocountrycode_added", "dwc_continent_added"]				{"lat": 32.878535, "lon": -114.76559200000001}		true	true					ua			animalia
901ca9f4-d139-4d4c-be83-c143d3a74887			preservedspecimen			uaic1053623	insecta	uaic	aef2ae41-e2ab-4c73-a616-036ba2fc2326					north america	3036.0	united states	usa	imperial		2016-03-21T21:48:46.146992+00:00	0.30434782608695654						a061add361626e6f0886591d3425567b5adbe3e3		tenebrionidae		["idigbio_isocountrycode_added", "dwc_continent_added", "taxon_match_failed"]		araeoschizus		{"lat": 32.997542, "lon": -115.07191600000002}		true	true					ua			animalia
7f1229d0-1f46-418f-9793-ceaab20266c0			preservedspecimen		coelometopon zulu	uaic1059448	insecta	uaic	aef2ae41-e2ab-4c73-a616-036ba2fc2326					north america	3036.0	united states	usa	imperial		2017-07-10T22:23:26.130631+00:00	0.2028985507246377						7bb88ab018040307f90012e73bbf9ec4289d71fe		hydraenidae		["dwc_taxonrank_added", "dwc_family_replaced", "gbif_reference_added", "gbif_canonicalname_added", "dwc_taxonomicstatus_added", "gbif_genericname_added", "dwc_datasetid_added", "dwc_scientificnameauthorship_replaced", "dwc_specificepithet_replaced", "dwc_parentnameusageid_added", "dwc_taxonid_added", "idigbio_isocountrycode_added", "gbif_taxon_corrected", "dwc_continent_added", "dwc_genus_replace…		coelometopon		{"lat": 32.997542, "lon": -115.07191600000002}		true	true					ua			animalia
86897c16-746e-4425-8fcd-d4d8ceefa1e0			preservedspecimen			uaic1059563	insecta	uaic	aef2ae41-e2ab-4c73-a616-036ba2fc2326					north america	6526.0	united states	usa	imperial		2016-03-21T21:48:46.146992+00:00	0.30434782608695654						91d65f235f5587911628e94492a5be80658dcaa5		tenebrionidae		["idigbio_isocountrycode_added", "dwc_continent_added", "taxon_match_failed"]		edrotes		{"lat": 32.878535, "lon": -114.76559200000001}		true	true					ua			animalia
5ae98a8b-9890-40f5-a483-34ebd44fccce			preservedspecimen			uaic1065163	insecta	uaic	aef2ae41-e2ab-4c73-a616-036ba2fc2326					north america	3036.0	united states	usa	imperial		2016-06-14T09:19:13.119197+00:00	0.2898550724637681						0d35c0c1c1bb01aa4902a98f9da10bc2ea957f34		tenebrionidae		["idigbio_isocountrycode_added", "dwc_continent_added"]				{"lat": 32.892138, "lon": -114.79104}		true	true					ua			animalia
5b3103a8-3af5-4e9c-9cf1-3771a4bb3899			preservedspecimen			uaic1065167	insecta	uaic	aef2ae41-e2ab-4c73-a616-036ba2fc2326					north america	3036.0	united states	usa	imperial		2016-06-14T09:19:13.119197+00:00	0.2898550724637681						ae134e6be8e7534c015fe41fd4be3a0ebea44e7a		tenebrionidae		["idigbio_isocountrycode_added", "dwc_continent_added"]				{"lat": 32.89098500000001, "lon": -114.78486}		true	true					ua			animalia
3dd5230b-aa39-44a0-a0d4-d63637aad8f3			preservedspecimen			asuhic0040071	insecta	asuhic	98d9b8ed-08d6-47fc-b324-2853e44d75d1		l. danson			north america		united states	usa	imperial county	1988-02-27T00:00:00+00:00	2016-03-21T21:45:25.862658+00:00	0.3333333333333333						0d32edac12b2e33c8be646ad4048e1377e69ad5b	1988-02-27	tenebrionidae		["dwc_country_replaced", "idigbio_isocountrycode_added", "dwc_continent_added", "taxon_match_failed"]		edrotes		{"lat": 32.756784, "lon": -114.817031}		false	false					asu			animalia
40b85b65-68eb-4974-b1d9-d51a002ac1a8			preservedspecimen			uaic1063400	insecta	uaic	aef2ae41-e2ab-4c73-a616-036ba2fc2326					north america	6526.0	united states	usa	imperial		2016-06-14T09:19:13.119197+00:00	0.2898550724637681						c5522116c43625dd036705bee8e862df21ad60dd		tenebrionidae		["idigbio_isocountrycode_added", "dwc_continent_added"]				{"lat": 32.878535, "lon": -114.76559200000001}		true	true					ua			animalia
46cc5a12-2835-4a2d-b36f-991d7d248378			preservedspecimen			uaic1059504	insecta	uaic	aef2ae41-e2ab-4c73-a616-036ba2fc2326					north america	6954.0	united states	usa	imperial		2016-03-21T21:48:46.146992+00:00	0.30434782608695654						cf9c150c95dc6e37d3b52cafea078fb3ef164915		tenebrionidae		["idigbio_isocountrycode_added", "dwc_continent_added", "taxon_match_failed"]		chilometopon		{"lat": 32.816979, "lon": -114.89065200000002}		true	true					ua			animalia
56d73f9b-847b-4f73-b968-8f4117ac3c25			preservedspecimen		embaphion muricatum	osuc 452826	insecta	insects			mccleve, s. (scott) & jump, p.			north america		united states	usa	imperial	1981-05-28T00:00:00+00:00	2015-09-12T20:33:01.366040+00:00	0.2463768115942029						ae2b5c80108357ed10447f4b135859457ffe9a9c	1981-05-28	tenebrionidae		["geopoint_datum_missing", "dwc_taxonrank_added", "dwc_specificepithet_replaced", "gbif_genericname_added", "dwc_parentnameusageid_added", "dwc_datasetid_added", "dwc_taxonid_added", "idigbio_isocountrycode_added", "gbif_taxon_corrected", "dwc_scientificnameauthorship_added", "dwc_class_replaced", "gbif_canonicalname_added", "dwc_continent_added", "dwc_taxonomicstatus_added"]		embaphion		{"lat": 32.8172, "lon": -114.8906}		false	false			1.0		c.a. triplehorn insect collection, ohio state university, columbus, oh (osuc)			animalia
5849f999-9c05-4a28-beb2-0bafe53464b2			preservedspecimen			uaic1059487	insecta	uaic	aef2ae41-e2ab-4c73-a616-036ba2fc2326					north america	3036.0	united states	usa	imperial		2016-03-21T21:48:46.146992+00:00	0.30434782608695654						454437155faaa9d6531e440e288cb50d529f6f66		tenebrionidae		["idigbio_isocountrycode_added", "dwc_continent_added", "taxon_match_failed"]		chilometopon		{"lat": 32.81699, "lon": -114.83885}		true	true					ua			animalia
11cff8e0-bb21-4f9e-9eb1-e918883d284f			preservedspecimen			uaic1063307	insecta	uaic	aef2ae41-e2ab-4c73-a616-036ba2fc2326					north america	6526.0	united states	usa	imperial		2016-06-14T09:19:13.119197+00:00	0.2898550724637681						484c1969f353badd27bc1801e5b65cae46807392		tenebrionidae		["idigbio_isocountrycode_added", "dwc_continent_added"]				{"lat": 32.878535, "lon": -114.76559200000001}		true	true					ua			animalia
50b15c90-2577-424d-8648-839fb4a57f54			preservedspecimen			majc0003119	insecta	majc	792ded92-38ec-4cb7-b69e-b44ea00880cf		m. andrew johnston			north america		united states	usa	imperial	2015-01-30T00:00:00+00:00	2017-03-17T21:11:47.626743+00:00	0.36231884057971014						1820241fb25fee0a5f9e75e5147c0fc8a0b60aac	2015-01-30	tenebrionidae		["dwc_country_replaced", "idigbio_isocountrycode_added", "dwc_continent_added", "taxon_match_failed"]		cerenopus		{"lat": 32.97330000000001, "lon": -115.1781}		false	false					majc			animalia
cce32197-c677-4eb0-b63d-dc1a5fdc4faf			preservedspecimen			majc0003120	insecta	majc	792ded92-38ec-4cb7-b69e-b44ea00880cf		m. andrew johnston			north america		united states	usa	imperial	2015-01-30T00:00:00+00:00	2017-03-17T21:11:47.626743+00:00	0.36231884057971014						10942da65dc72adabf9d19ee6b6bd63bc2b17083	2015-01-30	tenebrionidae		["dwc_country_replaced", "idigbio_isocountrycode_added", "dwc_continent_added", "taxon_match_failed"]		cerenopus		{"lat": 32.97330000000001, "lon": -115.1781}		false	false					majc			animalia
536be6aa-bb3e-470b-8eb4-db9f5f46dbb6			preservedspecimen			majc0003123	insecta	majc	792ded92-38ec-4cb7-b69e-b44ea00880cf		m. andrew johnston			north america		united states	usa	imperial	2015-01-30T00:00:00+00:00	2017-03-17T21:11:47.626743+00:00	0.36231884057971014						e9da58802f5c8b5e48647311aadb285761b154e0	2015-01-30	tenebrionidae		["dwc_country_replaced", "idigbio_isocountrycode_added", "dwc_continent_added", "taxon_match_failed"]		cerenopus		{"lat": 32.97330000000001, "lon": -115.1781}		false	false					majc			animalia
e98e0046-7c9a-4f61-b7d6-e5e0fbb7dc55			preservedspecimen			sbmnhent0069034	insecta	sbmnhent	a8a49613-67d0-48cc-8563-14c76462a46d		m. caterino			north america		united states	usa	imperial county	2007-07-24T00:00:00+00:00	2016-08-05T15:29:12.192047+00:00	0.3333333333333333						79189ebb6b8c61973b4fafc27df090ed5b00ca3b	2007-07-24	tenebrionidae		["geopoint_datum_missing", "idigbio_isocountrycode_added", "dwc_continent_added", "taxon_match_failed"]		eusattus		{"lat": 33.0175, "lon": -115.1046}		false	false			1.0		sbmnh			animalia
efe1f5af-305a-4a7b-8f93-f09eed8ebf34			preservedspecimen			sbmnhent0069038	insecta	sbmnhent	a8a49613-67d0-48cc-8563-14c76462a46d		m. caterino			north america		united states	usa	imperial county	2007-07-24T00:00:00+00:00	2016-08-05T15:29:12.192047+00:00	0.3333333333333333						146201838d5e9c26d2107fdadb6b8ef2b85d3975	2007-07-24	tenebrionidae		["geopoint_datum_missing", "idigbio_isocountrycode_added", "dwc_continent_added", "taxon_match_failed"]		eusattus		{"lat": 33.0175, "lon": -115.1046}		false	false			1.0		sbmnh			animalia
8c82b5cd-0186-4442-9947-50894a3f5d7d			preservedspecimen			sbmnhent0069894	insecta	sbmnhent	a8a49613-67d0-48cc-8563-14c76462a46d		m. caterino			north america		united states	usa	imperial county	1998-03-14T00:00:00+00:00	2016-08-05T15:29:12.192047+00:00	0.3333333333333333						11c4a2cbd67fa48823d9eb297dc7ae2b3f14ceb4	1998-03-14	tenebrionidae		["geopoint_datum_missing", "idigbio_isocountrycode_added", "dwc_continent_added", "taxon_match_failed"]		araeoschizus		{"lat": 33.1472, "lon": -115.3236}		false	false			1.0		sbmnh			animalia
a9488974-cdb0-4432-bfd0-1fa1c6260896			preservedspecimen		cnemodinus testaceus	sbmnhent0069939	insecta	sbmnhent	a8a49613-67d0-48cc-8563-14c76462a46d		j.n. maris			north america		united states	usa	imperial county	1957-05-05T00:00:00+00:00	2016-08-05T15:29:12.192047+00:00	0.2753623188405797						c9c947985808ab2c328a1d6d7f833010f179e74e	1957-05-05	tenebrionidae		["geopoint_datum_missing", "dwc_taxonrank_added", "gbif_canonicalname_added", "dwc_taxonomicstatus_added", "gbif_genericname_added", "dwc_datasetid_added", "dwc_originalnameusageid_added", "dwc_scientificnameauthorship_replaced", "dwc_taxonid_added", "idigbio_isocountrycode_added", "gbif_taxon_corrected", "dwc_continent_added", "dwc_parentnameusageid_added"]		cnemodinus		{"lat": 32.7092, "lon": -114.9636}		false	false			1.0		sbmnh			animalia
fc6b7d92-f4a6-44fe-be38-ca030c94ef40			preservedspecimen		eleodes	9230	insecta	msba	cf2cd47f-8b74-43a7-b5e4-5bedf5d18cde		r. cunningham			north america	3450.0	united states	usa	imperial	1996-09-20T00:00:00+00:00	2016-03-21T21:47:37.773941+00:00	0.30434782608695654						4b106dac626fcac2d91e7a1f72aac317a101bb41	1996-09-20	tenebrionidae	none	["geopoint_datum_missing", "dwc_taxonrank_added", "dwc_country_replaced", "gbif_canonicalname_added", "dwc_taxonomicstatus_added", "gbif_genericname_added", "dwc_datasetid_added", "dwc_multimedia_added", "dwc_taxonid_added", "idigbio_isocountrycode_added", "gbif_taxon_corrected", "dwc_continent_added", "dwc_parentnameusageid_added"]		eleodes		{"lat": 32.984202, "lon": -115.08782}		false	false					unm			animalia
a5610f89-ac11-481f-93a2-542d2de42536			preservedspecimen			nauf4a0002990	insecta	cpmab	c87a0756-fdd7-4cb6-9921-ca5774f8330e		doyen, j; veirs, d			north america		united states	usa	imperial	1972-04-27T00:00:00+00:00	2016-06-14T09:20:01.301490+00:00	0.3333333333333333						82a2903b506acc3770951b5a45c7d544088e00d2	1972-04-27	tenebrionidae		["geopoint_datum_missing", "idigbio_isocountrycode_added", "dwc_continent_added", "taxon_match_failed"]		edrotes		{"lat": 33.012011, "lon": -115.07111}		false	false					nauf			animalia
af1cfaa8-76eb-410a-b8f6-c224cadb7542			preservedspecimen		batulius	nauf4a0003011	insecta	cpmab	c87a0756-fdd7-4cb6-9921-ca5774f8330e		andrews; hardy			north america		united states	usa	imperial	1973-03-10T00:00:00+00:00	2016-06-14T09:20:01.301490+00:00	0.2753623188405797						e4380da10dbf7ab55474eb84ff33f191eef0b93b	1973-03-10	tenebrionidae		["geopoint_datum_missing", "dwc_taxonrank_added", "dwc_scientificnameauthorship_added", "gbif_canonicalname_added", "dwc_taxonomicstatus_added", "gbif_genericname_added", "dwc_datasetid_added", "dwc_parentnameusageid_added", "dwc_taxonid_added", "idigbio_isocountrycode_added", "gbif_taxon_corrected", "dwc_continent_added"]		batulius		{"lat": 33.033405, "lon": -115.11393}		false	false					nauf			animalia
a730e85d-603f-463b-87f4-b7bdf3d4566c			preservedspecimen			nauf4a0003294	insecta	cpmab	c87a0756-fdd7-4cb6-9921-ca5774f8330e		wasbauer, m			north america		united states	usa	imperial	1971-05-21T00:00:00+00:00	2016-06-14T09:20:01.301490+00:00	0.3333333333333333						39fe18b4227b0e1af61a834c7775404f002764cb	1971-05-21	tenebrionidae		["geopoint_datum_missing", "idigbio_isocountrycode_added", "dwc_continent_added", "taxon_match_failed"]		anepsius		{"lat": 32.9975, "lon": -115.07111}		false	false					nauf			animalia
357a5885-bd82-4923-b720-cf451181c387			preservedspecimen			nauf4a0003331	insecta	cpmab	c87a0756-fdd7-4cb6-9921-ca5774f8330e		doyen, j			north america		united states	usa	imperial	1972-04-28T00:00:00+00:00	2016-06-14T09:20:01.301490+00:00	0.3188405797101449						f42d04b95ba6598a9611ff2f5ebbc7015bb79ea9	1972-04-28	tenebrionidae		["geopoint_datum_missing", "idigbio_isocountrycode_added", "dwc_continent_added"]				{"lat": 33.012011, "lon": -115.07111}		false	false					nauf			animalia
1572feb3-dd11-4de8-946b-65cfc43e2bc5			preservedspecimen			byuc060077	insecta	byuc	ad64ad57-a281-457e-b398-964dddc7e953		l.d. moore			north america	8830.0	united states	usa	imperial	1953-07-30T00:00:00+00:00	2017-02-20T09:14:51.943068+00:00	0.36231884057971014						5362d020f60a9d819cf08502ecb5fea8758bb756	1953-07-30	tenebrionidae		["idigbio_isocountrycode_added", "dwc_continent_added", "taxon_match_failed"]		edrotes		{"lat": 32.785411, "lon": -114.797182}		false	false					byu			animalia
8d12f617-84bd-45b9-ae8b-8e872a84157c			preservedspecimen			byuc057325	insecta	byuc	ad64ad57-a281-457e-b398-964dddc7e953		l.d. moore			north america	8830.0	united states	usa	imperial	1953-07-30T00:00:00+00:00	2017-02-20T09:14:51.943068+00:00	0.36231884057971014						ce4f1fa0233c79301275a34b86faff0d61bab8be	1953-07-30	tenebrionidae		["idigbio_isocountrycode_added", "dwc_continent_added", "taxon_match_failed"]		edrotes		{"lat": 32.785411, "lon": -114.797182}		false	false					byu			animalia
23e67251-5a8b-432c-a409-bf66ad1d6989			preservedspecimen			uaic1053881	insecta	uaic	aef2ae41-e2ab-4c73-a616-036ba2fc2326					north america	12508.0	united states	usa	imperial		2017-02-20T09:11:43.987351+00:00	0.30434782608695654						25216c5bf77d854da2d352096610f31620c490d8		tenebrionidae		["idigbio_isocountrycode_added", "dwc_continent_added", "taxon_match_failed"]		asbolus		{"lat": 32.878535, "lon": -114.76559200000001}		true	true					ua			animalia
1afc88d0-15bc-46b3-ae42-4c3ae145af05			preservedspecimen			uaic1053887	insecta	uaic	aef2ae41-e2ab-4c73-a616-036ba2fc2326					north america	12508.0	united states	usa	imperial		2017-02-20T09:11:43.987351+00:00	0.30434782608695654						ddd4d7c1e3f9f5737fe651886fcdd288eac12927		tenebrionidae		["idigbio_isocountrycode_added", "dwc_continent_added", "taxon_match_failed"]		asbolus		{"lat": 32.878535, "lon": -114.76559200000001}		true	true					ua			animalia
69c727fd-d7d1-483b-afbe-1fdb882233a4			preservedspecimen			uaic1053891	insecta	uaic	aef2ae41-e2ab-4c73-a616-036ba2fc2326					north america	12508.0	united states	usa	imperial		2017-02-20T09:11:43.987351+00:00	0.30434782608695654						769881cc217f1f8a42601cc61d25ff86302352a8		tenebrionidae		["idigbio_isocountrycode_added", "dwc_continent_added", "taxon_match_failed"]		asbolus		{"lat": 32.878535, "lon": -114.76559200000001}		true	true					ua			animalia
e4b598db-c03b-44fc-8777-3e494702ae32			preservedspecimen		chilometopon	x0431461	insecta	ento	13b264e0-ea1c-4ff2-8229-0507f8dbf46a		chamberlain, w. f.			north america		united states	usa	imperial	1985-04-29T00:00:00+00:00	2016-06-14T09:19:23.463416+00:00	0.2898550724637681						15ace0dfda5b596a6421728aeae79ec0c51c6725	1985-04-29	tenebrionidae		["dwc_taxonrank_added", "gbif_canonicalname_added", "dwc_taxonomicstatus_added", "gbif_genericname_added", "dwc_datasetid_added", "dwc_parentnameusageid_added", "dwc_scientificnameauthorship_added", "dwc_country_replaced", "dwc_taxonid_added", "idigbio_isocountrycode_added", "gbif_taxon_corrected", "dwc_continent_added"]		chilometopon		{"lat": 32.97870242280053, "lon": -115.18673872917678}		false	false					tamu			animalia
709d77f1-b43a-487c-a410-c43468e2ef64			preservedspecimen			x1001631	insecta	ento	13b264e0-ea1c-4ff2-8229-0507f8dbf46a		lenczy, r.			north america		united states	usa	imperial		2016-06-14T09:19:23.463416+00:00	0.3188405797101449						1b8fdb59f1ae49f7875c8c7f61ee8fff4ab1a022	1978-00-00	tenebrionidae		["dwc_country_replaced", "idigbio_isocountrycode_added", "dwc_continent_added", "taxon_match_failed"]		araeoschizus		{"lat": 32.99758200114879, "lon": -115.07272474967847}		false	false					tamu			animalia
873a4250-e1e7-43ab-b530-034337ea6249			preservedspecimen			x1008661	insecta	ento	13b264e0-ea1c-4ff2-8229-0507f8dbf46a		chamberlain, w. f.			north america		united states	usa	imperial	1985-04-29T00:00:00+00:00	2016-06-14T09:19:23.463416+00:00	0.34782608695652173						822636c29b7fd866e9906f809204094902352549	1985-04-29	tenebrionidae		["dwc_country_replaced", "idigbio_isocountrycode_added", "dwc_continent_added", "taxon_match_failed"]		eupsophulus		{"lat": 32.97870242280053, "lon": -115.18673872917678}		false	false					tamu			animalia
0150a4ac-8b8f-4779-ba42-63a0a93aab7a			preservedspecimen			x1009925	insecta	ento	13b264e0-ea1c-4ff2-8229-0507f8dbf46a		chamberlain, w. f.			north america		united states	usa	imperial	1985-04-29T00:00:00+00:00	2016-06-14T09:19:23.463416+00:00	0.34782608695652173						30732ba0e5a34c53927755f0d3d236939b459f41	1985-04-29	tenebrionidae		["dwc_country_replaced", "idigbio_isocountrycode_added", "dwc_continent_added", "taxon_match_failed"]		eupsophulus		{"lat": 32.97870242280053, "lon": -115.18673872917678}		false	false					tamu			animalia
0bd46301-ae95-4f1a-b45a-2731e38a1650			preservedspecimen			x1016339	insecta	ento	13b264e0-ea1c-4ff2-8229-0507f8dbf46a		lenczy, d.			north america		united states	usa	imperial		2016-06-14T09:19:23.463416+00:00	0.3188405797101449						36ed0b5b71519b1b5569c2bb8fcb9bab8d1bb361	1978-00-00	tenebrionidae		["dwc_country_replaced", "idigbio_isocountrycode_added", "dwc_continent_added", "taxon_match_failed"]		conibius		{"lat": 32.99758200114879, "lon": -115.07272474967847}		false	false					tamu			animalia
443b554c-477c-41ba-8f7a-8049b250bf3f			preservedspecimen			sbmnhent0069037	insecta	sbmnhent	a8a49613-67d0-48cc-8563-14c76462a46d		m. caterino			north america		united states	usa	imperial county	2007-07-24T00:00:00+00:00	2017-07-10T22:22:53.191386+00:00	0.3333333333333333						b98fe48ce10316a48726082ef7ff8c5ee2c0b71f	2007-07-24	tenebrionidae		["geopoint_datum_missing", "idigbio_isocountrycode_added", "dwc_continent_added", "taxon_match_failed"]		eleodes		{"lat": 33.0175, "lon": -115.1046}		false	false			1.0		sbmnh			animalia
7ed8fb08-4789-4c6e-a197-a2fbff24640b			preservedspecimen			sbmnhent0069047	insecta	sbmnhent	a8a49613-67d0-48cc-8563-14c76462a46d		m. caterino			north america		united states	usa	imperial county	2007-07-25T00:00:00+00:00	2016-08-05T15:29:12.192047+00:00	0.3333333333333333						310e2e39acfe8ddef086ff8f21948debda26ce60	2007-07-25	tenebrionidae		["geopoint_datum_missing", "idigbio_isocountrycode_added", "dwc_continent_added", "taxon_match_failed"]		edrotes		{"lat": 33.0175, "lon": -115.1046}		false	false			1.0		sbmnh			animalia
ca346d03-db0f-40e2-9ec0-ed61b905d4a4			preservedspecimen			sbmnhent0069892	insecta	sbmnhent	a8a49613-67d0-48cc-8563-14c76462a46d		m.s.caterino			north america		united states	usa	imperial county	1993-04-04T00:00:00+00:00	2016-08-05T15:29:12.192047+00:00	0.3333333333333333						42a50eacf567412aea72f4f29d7dd0923369369f	1993-04-04	tenebrionidae		["geopoint_datum_missing", "idigbio_isocountrycode_added", "dwc_continent_added", "taxon_match_failed"]		araeoschizus		{"lat": 32.7428, "lon": -115.1981}		false	false			1.0		sbmnh			animalia
d9951792-f9f7-4ce1-b8d7-4c7c75d80468			preservedspecimen			uaic1065156	insecta	uaic	aef2ae41-e2ab-4c73-a616-036ba2fc2326					north america	3036.0	united states	usa	imperial		2016-06-14T09:19:13.119197+00:00	0.2898550724637681						8ba31dd4c9bb5e877fc1313a9866e08902df6608		tenebrionidae		["idigbio_isocountrycode_added", "dwc_continent_added"]				{"lat": 32.81699, "lon": -114.83885}		true	true					ua			animalia
7b23e83e-33aa-49bb-8b00-adc40a97c7fd			preservedspecimen			nauf4a0002810	insecta	cpmab	c87a0756-fdd7-4cb6-9921-ca5774f8330e		doyen, j; veirs, d			north america		united states	usa	imperial	1972-04-28T00:00:00+00:00	2016-06-14T09:20:01.301490+00:00	0.3188405797101449						dd1da14c3e6edab61167d887b2a5ad23bff34968	1972-04-28	tenebrionidae		["geopoint_datum_missing", "idigbio_isocountrycode_added", "dwc_continent_added"]				{"lat": 33.012011, "lon": -115.07111}		false	false					nauf			animalia
e8f2649a-ec3c-4143-ba0c-acfcd2d5c7d7			preservedspecimen			nauf4a0002818	insecta	cpmab	c87a0756-fdd7-4cb6-9921-ca5774f8330e		doyen, j; veirs, d			north america		united states	usa	imperial	1972-04-28T00:00:00+00:00	2016-06-14T09:20:01.301490+00:00	0.3188405797101449						b1212e5d4992444e545070e4fbc5fdb3c1614e90	1972-04-28	tenebrionidae		["geopoint_datum_missing", "idigbio_isocountrycode_added", "dwc_continent_added"]				{"lat": 33.012011, "lon": -115.07111}		false	false					nauf			animalia
d0a91831-00bd-4d0d-bf29-ffe3ff86ada9			preservedspecimen			nauf4a0002820	insecta	cpmab	c87a0756-fdd7-4cb6-9921-ca5774f8330e		doyen, j; veirs, d			north america		united states	usa	imperial	1972-04-28T00:00:00+00:00	2016-06-14T09:20:01.301490+00:00	0.3188405797101449						0184ea7bcd5a639731fccc246b8ef8b19f597ee4	1972-04-28	tenebrionidae		["geopoint_datum_missing", "idigbio_isocountrycode_added", "dwc_continent_added"]				{"lat": 33.012011, "lon": -115.07111}		false	false					nauf			animalia
16df6959-81d9-4fdb-b52b-bcae2a1e65f7			preservedspecimen			nauf4a0002821	insecta	cpmab	c87a0756-fdd7-4cb6-9921-ca5774f8330e		doyen, j t			north america		united states	usa	imperial	1965-06-10T00:00:00+00:00	2016-06-14T09:20:01.301490+00:00	0.3188405797101449						fa7a716538b83857aab953849a071b6b8ef6462c	1965-06-10	tenebrionidae		["geopoint_datum_missing", "idigbio_isocountrycode_added", "dwc_continent_added"]				{"lat": 33.100048, "lon": -115.193452}		false	false					nauf			animalia
96da0740-22b4-4de6-b119-5a728fbb009c			preservedspecimen			nauf4a0002844	insecta	cpmab	c87a0756-fdd7-4cb6-9921-ca5774f8330e		doyen, j t			north america		united states	usa	imperial	1965-06-10T00:00:00+00:00	2016-06-14T09:20:01.301490+00:00	0.3188405797101449						b047794993238a33b6fe4594be8f77802c3569d6	1965-06-10	tenebrionidae		["geopoint_datum_missing", "idigbio_isocountrycode_added", "dwc_continent_added"]				{"lat": 33.100048, "lon": -115.193452}		false	false					nauf			animalia
ed7a4487-9b20-4b9c-9f72-4d6d43ca922f			preservedspecimen			uaic1063412	insecta	uaic	aef2ae41-e2ab-4c73-a616-036ba2fc2326					north america	6526.0	united states	usa	imperial		2016-06-14T09:19:13.119197+00:00	0.2898550724637681						b56d9be03524ce2c6c92a40ff16439f24406b838		tenebrionidae		["idigbio_isocountrycode_added", "dwc_continent_added"]				{"lat": 32.878535, "lon": -114.76559200000001}		true	true					ua			animalia
d32f1f06-a114-4f18-88cd-570ee5f11191			preservedspecimen			uaic1063413	insecta	uaic	aef2ae41-e2ab-4c73-a616-036ba2fc2326					north america	6526.0	united states	usa	imperial		2016-06-14T09:19:13.119197+00:00	0.2898550724637681						50218de8a64ce7bdf7c41fe9f5b98a42680ba4d5		tenebrionidae		["idigbio_isocountrycode_added", "dwc_continent_added"]				{"lat": 32.878535, "lon": -114.76559200000001}		true	true					ua			animalia
c8aff03e-8caf-4eca-9c30-32785fb5c7fc			preservedspecimen			8567	insecta	msba	cf2cd47f-8b74-43a7-b5e4-5bedf5d18cde		r. cunningham			north america	3450.0	united states	usa	imperial	1996-09-20T00:00:00+00:00	2016-03-21T21:47:37.773941+00:00	0.36231884057971014						a539e902a2231da32f0b5b603064df7ff4705d07	1996-09-20	tenebrionidae	none	["geopoint_datum_missing", "dwc_country_replaced", "idigbio_isocountrycode_added", "dwc_continent_added", "taxon_match_failed"]		cryptoglossa		{"lat": 32.984202, "lon": -115.08782}		false	false					unm			animalia
c4470009-d870-4086-a9e3-993d31adee13			preservedspecimen			uaic1058681	insecta	uaic	aef2ae41-e2ab-4c73-a616-036ba2fc2326					north america	9021.0	united states	usa	imperial		2017-02-20T09:11:43.987351+00:00	0.2898550724637681						4ca5410879f45ac33ae05e857fc2eae4aa036a89		tenebrionidae		["idigbio_isocountrycode_added", "dwc_continent_added"]				{"lat": 32.81696, "lon": -114.925186}		true	true					ua			animalia
c78fe90b-9194-4474-bc2c-baa477a0b8b4			preservedspecimen			uaic1063317	insecta	uaic	aef2ae41-e2ab-4c73-a616-036ba2fc2326					north america	6526.0	united states	usa	imperial		2016-06-14T09:19:13.119197+00:00	0.2898550724637681						8fda4080eb6b95b87c05c14d2e6558aa61d2b23c		tenebrionidae		["idigbio_isocountrycode_added", "dwc_continent_added"]				{"lat": 32.878535, "lon": -114.76559200000001}		true	true					ua			animalia
b05a7a7c-4282-48f7-a19d-f52c5afcc454			preservedspecimen			asuhic0040411	insecta	asuhic	98d9b8ed-08d6-47fc-b324-2853e44d75d1		ian gallicano			north america		united states	usa	imperial county	1988-02-27T00:00:00+00:00	2016-03-21T21:45:25.862658+00:00	0.3333333333333333						44dbfaf2ce64e8d272f11111f18a13020c6e14fc	1988-02-27	tenebrionidae		["dwc_country_replaced", "idigbio_isocountrycode_added", "dwc_continent_added", "taxon_match_failed"]		cryptoglossa		{"lat": 32.756784, "lon": -114.817031}		false	false					asu			animalia
b2792291-f5b8-4e86-828e-07127cfece5e			preservedspecimen			csu ent0005112	insecta	csuc	6ca25e61-71fe-4605-848f-86f9b72a87df		r.w. duff			north america	2596.0	united states	usa	imperial	1976-05-02T00:00:00+00:00	2017-03-24T13:31:10.458713+00:00	0.36231884057971014						e2b44cbb011e38916646e6ac03fd1219bdf61003	1976-05-02	tenebrionidae		["idigbio_isocountrycode_added", "dwc_continent_added", "taxon_match_failed"]		edrotes		{"lat": 32.997499, "lon": -115.08841199999999}		false	false			1.0		csu			animalia
bb14a3cb-f3a2-4f54-976d-02b8919ca0bf			preservedspecimen			uaic1063367	insecta	uaic	aef2ae41-e2ab-4c73-a616-036ba2fc2326					north america	6526.0	united states	usa	imperial		2016-06-14T09:19:13.119197+00:00	0.2898550724637681						7078194d723599f38e14f96d867c82e56260794f		tenebrionidae		["idigbio_isocountrycode_added", "dwc_continent_added"]				{"lat": 32.878535, "lon": -114.76559200000001}		true	true					ua			animalia
33a56661-0fbf-4a36-b1ca-82144e8149ac			preservedspecimen			uaic1063411	insecta	uaic	aef2ae41-e2ab-4c73-a616-036ba2fc2326					north america	6526.0	united states	usa	imperial		2016-06-14T09:19:13.119197+00:00	0.2898550724637681						d5effdb1522792f2277968229fa2c03acf2a6b76		tenebrionidae		["idigbio_isocountrycode_added", "dwc_continent_added"]				{"lat": 32.878535, "lon": -114.76559200000001}		true	true					ua			animalia
14e69636-9f10-40ef-a380-db58317b5e53			preservedspecimen			uaic1053617	insecta	uaic	aef2ae41-e2ab-4c73-a616-036ba2fc2326					north america	1807.0	united states	usa	imperial		2016-03-21T21:48:46.146992+00:00	0.30434782608695654						75e5660437f3d807660973515e787807dcc33824		tenebrionidae		["idigbio_isocountrycode_added", "dwc_continent_added", "taxon_match_failed"]		araeoschizus		{"lat": 32.958376, "lon": -115.084139}		true	true					ua			animalia
23f42ddb-e5db-4552-a7de-e4b57db9bd9b			preservedspecimen			uaic1065153	insecta	uaic	aef2ae41-e2ab-4c73-a616-036ba2fc2326					north america	3036.0	united states	usa	imperial		2016-06-14T09:19:13.119197+00:00	0.2898550724637681						da923a1b6efa398805150518e755c488d6e1568b		tenebrionidae		["idigbio_isocountrycode_added", "dwc_continent_added"]				{"lat": 32.81699, "lon": -114.83885}		true	true					ua			animalia
2e4ec029-5a14-4875-bb79-774c22a1d8f3			preservedspecimen			uaic1053712	insecta	uaic	aef2ae41-e2ab-4c73-a616-036ba2fc2326					north america	3036.0	united states	usa	imperial		2016-03-21T21:48:46.146992+00:00	0.30434782608695654						b89f7246867ca651f3d395b53834ce2782cff16a		tenebrionidae		["idigbio_isocountrycode_added", "dwc_continent_added", "taxon_match_failed"]		araeoschizus		{"lat": 32.997542, "lon": -115.07191600000002}		true	true					ua			animalia
08b9d261-3939-4a36-b06b-b0884b56f977			preservedspecimen			uaic1063370	insecta	uaic	aef2ae41-e2ab-4c73-a616-036ba2fc2326					north america	6526.0	united states	usa	imperial		2016-06-14T09:19:13.119197+00:00	0.2898550724637681						c4ac3ff8384c1813b0e833ffac19582b0baf6b3d		tenebrionidae		["idigbio_isocountrycode_added", "dwc_continent_added"]				{"lat": 32.878535, "lon": -114.76559200000001}		true	true					ua			animalia
889851ae-6f5b-4ec2-8485-75ed62c0ad7f			preservedspecimen			uaic1063377	insecta	uaic	aef2ae41-e2ab-4c73-a616-036ba2fc2326					north america	6526.0	united states	usa	imperial		2016-06-14T09:19:13.119197+00:00	0.2898550724637681						62f668078c42d74c05d6bb4268086426efd82027		tenebrionidae		["idigbio_isocountrycode_added", "dwc_continent_added"]				{"lat": 32.878535, "lon": -114.76559200000001}		true	true					ua			animalia
95aafb54-18e4-4642-8322-c84fb3f1442c			preservedspecimen			uaic1063420	insecta	uaic	aef2ae41-e2ab-4c73-a616-036ba2fc2326					north america	6526.0	united states	usa	imperial		2016-06-14T09:19:13.119197+00:00	0.2898550724637681						a3ebad5e32f8ffc88aff339a6812d79c642d217d		tenebrionidae		["idigbio_isocountrycode_added", "dwc_continent_added"]				{"lat": 32.878535, "lon": -114.76559200000001}		true	true					ua			animalia
759fe073-c098-4a05-959f-887bc1336080			preservedspecimen			uaic1063304	insecta	uaic	aef2ae41-e2ab-4c73-a616-036ba2fc2326					north america	6526.0	united states	usa	imperial		2016-06-14T09:19:13.119197+00:00	0.2898550724637681						099afedb23952b2d96fc8b4e384b36ce9d5e3385		tenebrionidae		["idigbio_isocountrycode_added", "dwc_continent_added"]				{"lat": 32.878535, "lon": -114.76559200000001}		true	true					ua			animalia
85c75133-6673-48b7-81fb-0198c0de49f2			preservedspecimen			uaic1065166	insecta	uaic	aef2ae41-e2ab-4c73-a616-036ba2fc2326					north america	3036.0	united states	usa	imperial		2016-06-14T09:19:13.119197+00:00	0.2898550724637681						c919371422a506780d6e059bb32ceb9c836479ce		tenebrionidae		["idigbio_isocountrycode_added", "dwc_continent_added"]				{"lat": 32.889832, "lon": -114.78417400000001}		true	true					ua			animalia
436ca2c6-1102-480b-bd65-b377b798e977			preservedspecimen			asuhic0040023	insecta	asuhic	98d9b8ed-08d6-47fc-b324-2853e44d75d1		m. harding			north america		united states	usa	imperial county	1988-02-27T00:00:00+00:00	2016-03-21T21:45:25.862658+00:00	0.3333333333333333						05de5bd016cb8c8953422f40a1ab0ba2f5f225c6	1988-02-27	tenebrionidae		["dwc_country_replaced", "idigbio_isocountrycode_added", "dwc_continent_added", "taxon_match_failed"]		edrotes		{"lat": 32.756784, "lon": -114.817031}		false	false					asu			animalia
48839df8-598a-4877-86bf-75424f4b10a2			preservedspecimen			uaic1060246	insecta	uaic	aef2ae41-e2ab-4c73-a616-036ba2fc2326					north america	9021.0	united states	usa	imperial		2017-02-20T09:11:43.987351+00:00	0.2898550724637681						2cdeda1764d8de69b59d1e9ad6cf3ff748c7ea2a		tenebrionidae		["idigbio_isocountrycode_added", "dwc_continent_added"]				{"lat": 32.81696, "lon": -114.925186}		true	true					ua			animalia
54b27106-4179-4e85-8d37-307115723510			preservedspecimen			csu ent0000321	insecta	csuc	6ca25e61-71fe-4605-848f-86f9b72a87df		h.e. evans			north america	3820.0	united states	usa	imperial	1968-04-23T00:00:00+00:00	2017-03-24T13:31:10.458713+00:00	0.36231884057971014						c799e5f6c0e54c11f1b485503422938b3b9e0d3d	1968-04-23	tenebrionidae		["idigbio_isocountrycode_added", "dwc_continent_added", "taxon_match_failed"]		cryptoglossa		{"lat": 32.837116, "lon": -115.002814}		false	false			1.0		csu			animalia
6142657b-230a-4334-b388-ce7d2e597565			preservedspecimen			byuc062038	insecta	byuc	ad64ad57-a281-457e-b398-964dddc7e953		l. d. moore			north america	10666.0	united states	usa	imperial	1953-07-30T00:00:00+00:00	2017-02-20T09:14:51.943068+00:00	0.36231884057971014						9d728c72b0d2c380f9bea6371fa716bd029b0141	1953-07-30	tenebrionidae		["idigbio_isocountrycode_added", "dwc_continent_added", "taxon_match_failed"]		edrotes		{"lat": 32.800419, "lon": -114.815035}		false	false					byu			animalia
3dc41f33-b70e-4eb6-83f8-5b17da1af568			preservedspecimen			byuc061838	insecta	byuc	ad64ad57-a281-457e-b398-964dddc7e953		l. d. moore			north america	10666.0	united states	usa	imperial	1953-07-30T00:00:00+00:00	2017-02-20T09:14:51.943068+00:00	0.36231884057971014						409344c07b12b4ab81b4f68c1e2e53f4a2bd264b	1953-07-30	tenebrionidae		["idigbio_isocountrycode_added", "dwc_continent_added", "taxon_match_failed"]		edrotes		{"lat": 32.800419, "lon": -114.815035}		false	false					byu			animalia
862c8565-616c-45ee-80c0-243e2e57728c			preservedspecimen		batulius	nauf4a0003012	insecta	cpmab	c87a0756-fdd7-4cb6-9921-ca5774f8330e		andrews; hardy			north america		united states	usa	imperial	1973-03-10T00:00:00+00:00	2016-06-14T09:20:01.301490+00:00	0.2753623188405797						80a3ebe070f8cf9d27c2e8f1aeac3133948e81f9	1973-03-10	tenebrionidae		["geopoint_datum_missing", "dwc_taxonrank_added", "dwc_scientificnameauthorship_added", "gbif_canonicalname_added", "dwc_taxonomicstatus_added", "gbif_genericname_added", "dwc_datasetid_added", "dwc_parentnameusageid_added", "dwc_taxonid_added", "idigbio_isocountrycode_added", "gbif_taxon_corrected", "dwc_continent_added"]		batulius		{"lat": 33.033405, "lon": -115.11393}		false	false					nauf			animalia
faa98a4c-bb2f-438b-bdd3-d0a12a51264c			preservedspecimen			asuhic0014299	insecta	asuhic	98d9b8ed-08d6-47fc-b324-2853e44d75d1		stanley c. williams			north america		united states	usa	imperial county	1962-06-25	2016-03-21T21:45:25.862658+00:00	0.3333333333333333						8c0cd7f2e1004b3ddbd5b83a2422ce44155202b6	1962-06-00	tenebrionidae		["dwc_country_replaced", "idigbio_isocountrycode_added", "dwc_continent_added", "taxon_match_failed"]		centrioptera		{"lat": 32.9975, "lon": -115.07111}		false	false					asu			animalia
fbf5204e-9433-4621-a678-2cfd15a76339			preservedspecimen			uaic1063344	insecta	uaic	aef2ae41-e2ab-4c73-a616-036ba2fc2326					north america	6526.0	united states	usa	imperial		2016-06-14T09:19:13.119197+00:00	0.2898550724637681						78b96780c404afdfda6ad59734f87971d2381ab9		tenebrionidae		["idigbio_isocountrycode_added", "dwc_continent_added"]				{"lat": 32.878535, "lon": -114.76559200000001}		true	true					ua			animalia
fec1edff-f623-433e-81c9-7a4026b1b3e3			preservedspecimen			uaic1063363	insecta	uaic	aef2ae41-e2ab-4c73-a616-036ba2fc2326					north america	6526.0	united states	usa	imperial		2016-06-14T09:19:13.119197+00:00	0.2898550724637681						7099c20b32b4afaed92da58ad8574cac45b17376		tenebrionidae		["idigbio_isocountrycode_added", "dwc_continent_added"]				{"lat": 32.878535, "lon": -114.76559200000001}		true	true					ua			animalia
84a487f7-efde-4428-b7be-845af7562de1			preservedspecimen			asuhic0086280	insecta	asuhic	98d9b8ed-08d6-47fc-b324-2853e44d75d1		mike chinos			north america		united states	usa	imperial county	1988-11-27T00:00:00+00:00	2017-02-20T09:15:28.483998+00:00	0.37681159420289856						16667f36ceb6177ccb8ecc2c668c030fc2d751c6	1988-11-27	tenebrionidae		["dwc_country_replaced", "idigbio_isocountrycode_added", "dwc_continent_added", "taxon_match_failed"]		eleodes		{"lat": 32.756784, "lon": -114.817031}		false	false					asu			animalia
ce6362b2-0f11-4e46-9af9-b2a750424c0e			preservedspecimen			asuhic0086277	insecta	asuhic	98d9b8ed-08d6-47fc-b324-2853e44d75d1		j. gelligano			north america		united states	usa	imperial county	1988-11-27T00:00:00+00:00	2017-02-20T09:15:28.483998+00:00	0.34782608695652173						1586a8aa2008c6b40e26f0aac0400eb56f221148	1988-11-27	tenebrionidae		["dwc_country_replaced", "idigbio_isocountrycode_added", "dwc_continent_added", "taxon_match_failed"]		eleodes		{"lat": 32.756784, "lon": -114.817031}		false	false					asu			animalia
24a07f96-8eef-4e8a-9084-bfb414873934			preservedspecimen			uaic1061853	insecta	uaic	aef2ae41-e2ab-4c73-a616-036ba2fc2326					north america	3036.0	united states	usa	imperial		2016-03-21T21:48:46.146992+00:00	0.30434782608695654						c7265c05997bdcf3763734d66c2f696c48250fb3		tenebrionidae		["idigbio_isocountrycode_added", "dwc_continent_added", "taxon_match_failed"]		notibius		{"lat": 32.878535, "lon": -114.76559200000001}		true	true					ua			animalia
8bff5af7-c80e-488c-bbf4-e9a1e46aa02d			preservedspecimen			asuhic0078286	insecta	asuhic	98d9b8ed-08d6-47fc-b324-2853e44d75d1		k.a. smith			north america		united states	usa	imperial county	1980-04-19T00:00:00+00:00	2016-03-21T21:45:25.862658+00:00	0.3188405797101449						e9affb950531783d4c5a985aaed1ae52607f3e6f	1980-04-19	tenebrionidae		["dwc_country_replaced", "idigbio_isocountrycode_added", "dwc_continent_added"]				{"lat": 32.994794, "lon": -115.091867}		false	false					asu			animalia
22cdf56f-862d-4c4b-8c3a-756e92de04a3			preservedspecimen			osuc 590639	insecta	insects			mccleve, s. (scott) & jump, f.			north america		united states	usa	imperial	1981-05-28T00:00:00+00:00	2015-09-12T20:33:01.366040+00:00	0.30434782608695654						9ae6748098ea6d666a9c027e44822a9cc4acd7e3	1981-05-28	tenebrionidae		["geopoint_datum_missing", "idigbio_isocountrycode_added", "dwc_class_replaced", "dwc_continent_added", "taxon_match_failed"]		eleodes		{"lat": 32.8172, "lon": -114.8906}		false	false			1.0		c.a. triplehorn insect collection, ohio state university, columbus, oh (osuc)			animalia
4849a1f5-f7eb-423b-ba3e-cdbf895f67e5			preservedspecimen			uaic1053879	insecta	uaic	aef2ae41-e2ab-4c73-a616-036ba2fc2326					north america	12508.0	united states	usa	imperial		2017-02-20T09:11:43.987351+00:00	0.30434782608695654						d37981dbbda8fd7738d88ac0e5fd987ad44bfc8e		tenebrionidae		["idigbio_isocountrycode_added", "dwc_continent_added", "taxon_match_failed"]		asbolus		{"lat": 32.878535, "lon": -114.76559200000001}		true	true					ua			animalia
87ab97e7-33a6-4291-bc67-635f29ac2a7c			preservedspecimen			uaic1053919	insecta	uaic	aef2ae41-e2ab-4c73-a616-036ba2fc2326					north america	6954.0	united states	usa	imperial		2017-02-20T09:11:43.987351+00:00	0.30434782608695654						8bcb7ad18112d70a0363e9bd9298369a7bae6a0d		tenebrionidae		["idigbio_isocountrycode_added", "dwc_continent_added", "taxon_match_failed"]		asbolus		{"lat": 32.816979, "lon": -114.89065200000002}		true	true					ua			animalia
b08b4d96-a305-4263-867b-02ce9562ea5c			preservedspecimen			byuc057427	insecta	byuc	ad64ad57-a281-457e-b398-964dddc7e953		l.d. moore			north america	8830.0	united states	usa	imperial	1953-07-30T00:00:00+00:00	2017-02-20T09:14:51.943068+00:00	0.36231884057971014						64e600c140b9b294966575ed5377e4dcfa8e5f7d	1953-07-30	tenebrionidae		["idigbio_isocountrycode_added", "dwc_continent_added", "taxon_match_failed"]		edrotes		{"lat": 32.785411, "lon": -114.797182}		false	false					byu			animalia
86dd0be1-21be-4201-b6e3-7273705280c5			preservedspecimen			majc0002049	insecta	majc	792ded92-38ec-4cb7-b69e-b44ea00880cf		m. andrew johnston			north america		united states	usa	imperial	2014-09-27T00:00:00+00:00	2017-03-17T21:11:47.626743+00:00	0.34782608695652173						63de0627815a76bd4572eb38bfec8944862c4b48	2014-09-27	tenebrionidae		["dwc_country_replaced", "idigbio_isocountrycode_added", "dwc_continent_added"]				{"lat": 33.003, "lon": -115.081}		false	false					majc			animalia
818af067-906b-4888-906d-33ba5f2288bd			preservedspecimen			majc0003116	insecta	majc	792ded92-38ec-4cb7-b69e-b44ea00880cf		m. andrew johnston			north america		united states	usa	imperial	2015-01-30T00:00:00+00:00	2017-03-17T21:11:47.626743+00:00	0.36231884057971014						fddf8e6ed8de16cce76e7a61fa0fd681f16d5143	2015-01-30	tenebrionidae		["dwc_country_replaced", "idigbio_isocountrycode_added", "dwc_continent_added", "taxon_match_failed"]		cerenopus		{"lat": 32.97330000000001, "lon": -115.1781}		false	false					majc			animalia
2fa1e072-d097-403b-a235-747caa4bf9bd			preservedspecimen			sbmnhent0112179	insecta	sbmnhent	a8a49613-67d0-48cc-8563-14c76462a46d		michael & katie caterino			north america		united states	usa	imperial	2014-01-24T00:00:00+00:00	2017-02-20T09:12:19.521637+00:00	0.3333333333333333						4d24d932f2ce5f94f7da89a7ddc9a34f56d03715	2014-01-24	tenebrionidae		["geopoint_datum_missing", "idigbio_isocountrycode_added", "dwc_continent_added", "taxon_match_failed"]		araeoschizus		{"lat": 33.148, "lon": -115.314}		false	false			1.0		sbmnh			animalia
cb32c1c3-25a8-497a-b03f-cba74489c83e			preservedspecimen			nauf4a0002837	insecta	cpmab	c87a0756-fdd7-4cb6-9921-ca5774f8330e		doyen, j; veirs, d			north america		united states	usa	imperial	1972-04-28T00:00:00+00:00	2016-06-14T09:20:01.301490+00:00	0.3188405797101449						801c0df14a56d245948bc9a51e8f07e93d21fa59	1972-04-28	tenebrionidae		["geopoint_datum_missing", "idigbio_isocountrycode_added", "dwc_continent_added"]				{"lat": 33.012011, "lon": -115.07111}		false	false					nauf			animalia
4c8686ff-9fe4-4d0d-be5c-ea4a189b3197			preservedspecimen		cnemodinus	nauf4a0002864	insecta	cpmab	c87a0756-fdd7-4cb6-9921-ca5774f8330e		doyen; veirs, d			north america		united states	usa	imperial	1972-04-28T00:00:00+00:00	2016-06-14T09:20:01.301490+00:00	0.2753623188405797						2bb2c93aa3d386a15deb114519189e925571da42	1972-04-28	tenebrionidae		["geopoint_datum_missing", "dwc_taxonrank_added", "dwc_scientificnameauthorship_added", "gbif_canonicalname_added", "dwc_taxonomicstatus_added", "gbif_genericname_added", "dwc_datasetid_added", "dwc_parentnameusageid_added", "dwc_taxonid_added", "idigbio_isocountrycode_added", "gbif_taxon_corrected", "dwc_continent_added"]		cnemodinus		{"lat": 33.012011, "lon": -115.07111}		false	false					nauf			animalia
f0a77724-d095-4426-97f2-d2750f89bc1e			preservedspecimen			uaic1065168	insecta	uaic	aef2ae41-e2ab-4c73-a616-036ba2fc2326					north america	3036.0	united states	usa	imperial		2016-06-14T09:19:13.119197+00:00	0.2898550724637681						836f2618cf6c611c8598f0c815af303323b8a0f4		tenebrionidae		["idigbio_isocountrycode_added", "dwc_continent_added"]				{"lat": 32.889255, "lon": -114.78486}		true	true					ua			animalia
da8b0fa3-0fca-4dae-8fa5-8fbf6f1534c6			preservedspecimen			uaic1063397	insecta	uaic	aef2ae41-e2ab-4c73-a616-036ba2fc2326					north america	6526.0	united states	usa	imperial		2016-06-14T09:19:13.119197+00:00	0.2898550724637681						3603a6750c263538b999a18d4810f3ea3485ca6e		tenebrionidae		["idigbio_isocountrycode_added", "dwc_continent_added"]				{"lat": 32.878535, "lon": -114.76559200000001}		true	true					ua			animalia
dc0f17fd-04d0-4a6c-986b-9a659cba8881			preservedspecimen		batulius	nauf4a0003013	insecta	cpmab	c87a0756-fdd7-4cb6-9921-ca5774f8330e		andrews; hardy			north america		united states	usa	imperial	1973-03-10T00:00:00+00:00	2016-06-14T09:20:01.301490+00:00	0.2753623188405797						b555a4bddfacbfeea5e794af6911cc70cfab7f21	1973-03-10	tenebrionidae		["geopoint_datum_missing", "dwc_taxonrank_added", "dwc_scientificnameauthorship_added", "gbif_canonicalname_added", "dwc_taxonomicstatus_added", "gbif_genericname_added", "dwc_datasetid_added", "dwc_parentnameusageid_added", "dwc_taxonid_added", "idigbio_isocountrycode_added", "gbif_taxon_corrected", "dwc_continent_added"]		batulius		{"lat": 33.033405, "lon": -115.11393}		false	false					nauf			animalia
f8d4da9d-b6e8-4637-a5ed-73311b05cad2			preservedspecimen			uaic1063353	insecta	uaic	aef2ae41-e2ab-4c73-a616-036ba2fc2326					north america	6526.0	united states	usa	imperial		2016-06-14T09:19:13.119197+00:00	0.2898550724637681						e11b1a241c7df6a12b7286619ec9c54d37d518ac		tenebrionidae		["idigbio_isocountrycode_added", "dwc_continent_added"]				{"lat": 32.878535, "lon": -114.76559200000001}		true	true					ua			animalia
aaf5c0a1-f0dc-4677-ad94-d523afdd25ed			preservedspecimen			uaic1063346	insecta	uaic	aef2ae41-e2ab-4c73-a616-036ba2fc2326					north america	6526.0	united states	usa	imperial		2016-06-14T09:19:13.119197+00:00	0.2898550724637681						2141beb922ee47da1152c84e76eb03b57559a898		tenebrionidae		["idigbio_isocountrycode_added", "dwc_continent_added"]				{"lat": 32.878535, "lon": -114.76559200000001}		true	true					ua			animalia
88e46773-580d-4a47-b2e0-d2ebd675b2b8			preservedspecimen			uaic1059492	insecta	uaic	aef2ae41-e2ab-4c73-a616-036ba2fc2326					north america	3036.0	united states	usa	imperial		2016-03-21T21:48:46.146992+00:00	0.30434782608695654						23bdaaa0b2be965484c9942ac98e7b07942efba1		tenebrionidae		["idigbio_isocountrycode_added", "dwc_continent_added", "taxon_match_failed"]		chilometopon		{"lat": 32.81699, "lon": -114.83885}		true	true					ua			animalia
9c66b9de-68f3-4cd9-bbba-949b579718ef			preservedspecimen			uaic1059488	insecta	uaic	aef2ae41-e2ab-4c73-a616-036ba2fc2326					north america	3036.0	united states	usa	imperial		2016-03-21T21:48:46.146992+00:00	0.30434782608695654						af7791b8717f39ec50940e33dbdd2a315c896ae5		tenebrionidae		["idigbio_isocountrycode_added", "dwc_continent_added", "taxon_match_failed"]		chilometopon		{"lat": 32.81699, "lon": -114.83885}		true	true					ua			animalia
111cf118-af20-4421-9a73-b8432eef6c4b			preservedspecimen			uaic1059795	insecta	uaic	aef2ae41-e2ab-4c73-a616-036ba2fc2326					north america	1807.0	united states	usa	imperial		2016-03-21T21:48:46.146992+00:00	0.30434782608695654						3cb54558807693a1886b93c9eb2c8b05113df24a		tenebrionidae		["idigbio_isocountrycode_added", "dwc_continent_added", "taxon_match_failed"]		edrotes		{"lat": 32.958376, "lon": -115.084139}		true	true					ua			animalia
3395e76b-41b7-482c-a102-2eeb1a8da8c1			preservedspecimen			uaic1053620	insecta	uaic	aef2ae41-e2ab-4c73-a616-036ba2fc2326					north america	3036.0	united states	usa	imperial		2016-03-21T21:48:46.146992+00:00	0.30434782608695654						6e52afed30ff49b768528356f882e16a17368aff		tenebrionidae		["idigbio_isocountrycode_added", "dwc_continent_added", "taxon_match_failed"]		araeoschizus		{"lat": 32.997542, "lon": -115.07191600000002}		true	true					ua			animalia
395da5c3-325c-4819-b332-a3957d993214			preservedspecimen			8522	insecta	msba	cf2cd47f-8b74-43a7-b5e4-5bedf5d18cde		r. cunningham			north america	3450.0	united states	usa	imperial	1996-09-20T00:00:00+00:00	2016-03-21T21:47:37.773941+00:00	0.36231884057971014						f21fee90876e5976340839ab3b21d85a6d65768b	1996-09-20	tenebrionidae	none	["geopoint_datum_missing", "dwc_country_replaced", "idigbio_isocountrycode_added", "dwc_continent_added", "taxon_match_failed"]		asidina		{"lat": 32.984202, "lon": -115.08782}		false	false					unm			animalia
3b3e3805-7c30-450c-a4cb-549dc525394e			preservedspecimen			uaic1063405	insecta	uaic	aef2ae41-e2ab-4c73-a616-036ba2fc2326					north america	6526.0	united states	usa	imperial		2016-06-14T09:19:13.119197+00:00	0.2898550724637681						50b615557bd8bb990f2a21646903ec90c0565fac		tenebrionidae		["idigbio_isocountrycode_added", "dwc_continent_added"]				{"lat": 32.878535, "lon": -114.76559200000001}		true	true					ua			animalia
9661d1d6-6fef-4283-9dc5-569b733be8db			preservedspecimen			uaic1063385	insecta	uaic	aef2ae41-e2ab-4c73-a616-036ba2fc2326					north america	6526.0	united states	usa	imperial		2016-06-14T09:19:13.119197+00:00	0.2898550724637681						d1990ee2680865cadb57b62e120afebce349be27		tenebrionidae		["idigbio_isocountrycode_added", "dwc_continent_added"]				{"lat": 32.878535, "lon": -114.76559200000001}		true	true					ua			animalia
8cfa156c-4f03-48f3-887a-bdcfcc7e8d26			preservedspecimen			asuhic0040409	insecta	asuhic	98d9b8ed-08d6-47fc-b324-2853e44d75d1		m. mustain			north america		united states	usa	imperial county	1988-02-24	2016-03-21T21:45:25.862658+00:00	0.3333333333333333						139c7eb3a0125d421604487d321ded8f1f8eece4	1988-02-00	tenebrionidae		["dwc_country_replaced", "idigbio_isocountrycode_added", "dwc_continent_added", "taxon_match_failed"]		cryptoglossa		{"lat": 32.756784, "lon": -114.817031}		false	false					asu			animalia
833119fd-87bb-43da-9c5c-af0d969f0a83			preservedspecimen			asuhic0014293	insecta	asuhic	98d9b8ed-08d6-47fc-b324-2853e44d75d1		stanley c. williams			north america		united states	usa	imperial county	1962-06-24	2016-03-21T21:45:25.862658+00:00	0.3333333333333333						c49cfefa28b42a924d06054d92c61e07c16d9453	1962-06-00	tenebrionidae		["dwc_country_replaced", "idigbio_isocountrycode_added", "dwc_continent_added", "taxon_match_failed"]		centrioptera		{"lat": 32.9975, "lon": -115.07111}		false	false					asu			animalia
6a1632ac-8b2e-47ec-8674-4ca43c6cddbb			preservedspecimen			csu ent0000299	insecta	csuc	6ca25e61-71fe-4605-848f-86f9b72a87df		r.w. duff			north america	3036.0	united states	usa	imperial	1973-09-01T00:00:00+00:00	2017-03-24T13:31:10.458713+00:00	0.36231884057971014						80e1c40389c5dba37ce5c1251f5319edc4414304	1973-09-01	tenebrionidae		["idigbio_isocountrycode_added", "dwc_continent_added", "taxon_match_failed"]		cryptoglossa		{"lat": 32.989437, "lon": -115.102696}		false	false			1.0		csu			animalia
3cf263b2-97c0-4c21-a2f2-416b42fba9d2			preservedspecimen			uaic1063351	insecta	uaic	aef2ae41-e2ab-4c73-a616-036ba2fc2326					north america	6526.0	united states	usa	imperial		2016-06-14T09:19:13.119197+00:00	0.2898550724637681						c145aa3e39af67a64151b273529774a636b30208		tenebrionidae		["idigbio_isocountrycode_added", "dwc_continent_added"]				{"lat": 32.878535, "lon": -114.76559200000001}		true	true					ua			animalia
61b384d7-f056-41bf-99ef-5ceb2a99b252			preservedspecimen			uaic1065157	insecta	uaic	aef2ae41-e2ab-4c73-a616-036ba2fc2326					north america	3036.0	united states	usa	imperial		2016-06-14T09:19:13.119197+00:00	0.2898550724637681						8bf9daeb07a7fb997c640313683158dc46c8368e		tenebrionidae		["idigbio_isocountrycode_added", "dwc_continent_added"]				{"lat": 32.888102, "lon": -114.78692}		true	true					ua			animalia
6369c162-57ba-4a75-aae2-9622ceb489bc			preservedspecimen			uaic1063386	insecta	uaic	aef2ae41-e2ab-4c73-a616-036ba2fc2326					north america	6526.0	united states	usa	imperial		2016-06-14T09:19:13.119197+00:00	0.2898550724637681						133ee3a8f64b766fd15bcb700084e7868373fb45		tenebrionidae		["idigbio_isocountrycode_added", "dwc_continent_added"]				{"lat": 32.878535, "lon": -114.76559200000001}		true	true					ua			animalia
48976a04-884e-4cc0-9b89-2ca10b9e89bd			preservedspecimen			uaic1063415	insecta	uaic	aef2ae41-e2ab-4c73-a616-036ba2fc2326					north america	6526.0	united states	usa	imperial		2016-06-14T09:19:13.119197+00:00	0.2898550724637681						34b7c601f00910fe255934726152fa81ca0d63c8		tenebrionidae		["idigbio_isocountrycode_added", "dwc_continent_added"]				{"lat": 32.878535, "lon": -114.76559200000001}		true	true					ua			animalia
42c7a741-6d15-4126-9545-3fbe76469353			preservedspecimen			uaic1063373	insecta	uaic	aef2ae41-e2ab-4c73-a616-036ba2fc2326					north america	6526.0	united states	usa	imperial		2016-06-14T09:19:13.119197+00:00	0.2898550724637681						5c47763a9e6a29c9ff6be21cc4c7d14657bd5b3b		tenebrionidae		["idigbio_isocountrycode_added", "dwc_continent_added"]				{"lat": 32.878535, "lon": -114.76559200000001}		true	true					ua			animalia
2499dca8-77f4-4ac0-a1f7-33519e95872a			preservedspecimen			uaic1060248	insecta	uaic	aef2ae41-e2ab-4c73-a616-036ba2fc2326					north america	9021.0	united states	usa	imperial		2017-02-20T09:11:43.987351+00:00	0.2898550724637681						15ebca8ae21027c74db9a44c3b5ba2ce3eef7e88		tenebrionidae		["idigbio_isocountrycode_added", "dwc_continent_added"]				{"lat": 32.81696, "lon": -114.925186}		true	true					ua			animalia
022f82cd-5ed9-432d-a035-c124371264a0			preservedspecimen			uaic1063350	insecta	uaic	aef2ae41-e2ab-4c73-a616-036ba2fc2326					north america	6526.0	united states	usa	imperial		2016-06-14T09:19:13.119197+00:00	0.2898550724637681						7c0a760c7e7792cc4edc25453deee81234e6c0c6		tenebrionidae		["idigbio_isocountrycode_added", "dwc_continent_added"]				{"lat": 32.878535, "lon": -114.76559200000001}		true	true					ua			animalia
763b4e53-4a87-42fc-9fe7-76ce35076b6e			preservedspecimen			asuhic0086279	insecta	asuhic	98d9b8ed-08d6-47fc-b324-2853e44d75d1		m. mustain			north america		united states	usa	imperial county		2017-02-20T09:15:28.483998+00:00	0.34782608695652173						679a0e7ec77b2e87b672c37dffa834ea1d3e61d5	1988-00-00	tenebrionidae		["dwc_country_replaced", "idigbio_isocountrycode_added", "dwc_continent_added", "taxon_match_failed"]		eleodes		{"lat": 32.756784, "lon": -114.817031}		false	false					asu			animalia
021059be-7521-4ae1-8ffa-a0fdb7606167			preservedspecimen			x1003841	insecta	ento	13b264e0-ea1c-4ff2-8229-0507f8dbf46a		chamberlain, w. f.			north america		united states	usa	imperial	1985-04-29T00:00:00+00:00	2016-06-14T09:19:23.463416+00:00	0.34782608695652173						686295ba821dcea1e95879cd411c25d0557717a6	1985-04-29	tenebrionidae		["dwc_country_replaced", "idigbio_isocountrycode_added", "dwc_continent_added", "taxon_match_failed"]		eupsophulus		{"lat": 32.97870242280053, "lon": -115.18673872917678}		false	false					tamu			animalia
22dae96c-4177-4d94-820a-e2eea0d9786b			preservedspecimen			x1004256	insecta	ento	13b264e0-ea1c-4ff2-8229-0507f8dbf46a		chamberlain, w. f.			north america		united states	usa	imperial	1985-04-29T00:00:00+00:00	2016-06-14T09:19:23.463416+00:00	0.34782608695652173						a895baa683c1d87bc5608008ded132e6b3d7e236	1985-04-29	tenebrionidae		["dwc_country_replaced", "idigbio_isocountrycode_added", "dwc_continent_added", "taxon_match_failed"]		eupsophulus		{"lat": 32.97870242280053, "lon": -115.18673872917678}		false	false					tamu			animalia
bbd14e98-df16-453d-9d6b-013bf31d7466			preservedspecimen		eusattus	x1067018	insecta	ento	13b264e0-ea1c-4ff2-8229-0507f8dbf46a					north america		united states	usa	imperial	1972-01-30T00:00:00+00:00	2016-06-14T09:19:23.463416+00:00	0.2753623188405797						ac02dd8ded8acfcb3330f77af77daf8a18be78f1	1972-01-30	tenebrionidae		["dwc_taxonrank_added", "gbif_canonicalname_added", "dwc_taxonomicstatus_added", "gbif_genericname_added", "dwc_datasetid_added", "dwc_parentnameusageid_added", "dwc_scientificnameauthorship_added", "dwc_country_replaced", "dwc_taxonid_added", "idigbio_isocountrycode_added", "gbif_taxon_corrected", "dwc_continent_added"]		eusattus		{"lat": 32.99758200114879, "lon": -115.07272474967847}		false	false					tamu			animalia
7ebf8a2b-d71e-42e6-8821-64e639b7f68e			preservedspecimen			osuc 590649	insecta	insects			mccleve, s. (scott) & jump, f.			north america		united states	usa	imperial	1981-05-28T00:00:00+00:00	2015-09-12T20:33:01.366040+00:00	0.30434782608695654						4c7d9a4a3517135b94fff3a1d297b9f951f22bdd	1981-05-28	tenebrionidae		["geopoint_datum_missing", "idigbio_isocountrycode_added", "dwc_class_replaced", "dwc_continent_added", "taxon_match_failed"]		eleodes		{"lat": 32.8172, "lon": -114.8906}		false	false			1.0		c.a. triplehorn insect collection, ohio state university, columbus, oh (osuc)			animalia
e57c3f73-08aa-4a6f-b896-f167a14c5c28			preservedspecimen			osuc 590662	insecta	insects			huether, m. & delconte, d.			north america		united states	usa	imperial	2006-02-16T00:00:00+00:00	2015-09-12T20:33:01.366040+00:00	0.30434782608695654						efb2ff11bd9d7f58e94caf05249205d6ff1caad7	2006-02-16	tenebrionidae		["geopoint_datum_missing", "idigbio_isocountrycode_added", "dwc_class_replaced", "dwc_continent_added", "taxon_match_failed"]		eleodes		{"lat": 32.9583, "lon": -115.0842}		false	false			1.0		c.a. triplehorn insect collection, ohio state university, columbus, oh (osuc)			animalia
37f4ec8d-240b-412d-923b-7931ec90b031			preservedspecimen			uaic1053869	insecta	uaic	aef2ae41-e2ab-4c73-a616-036ba2fc2326					north america	12508.0	united states	usa	imperial		2017-02-20T09:11:43.987351+00:00	0.30434782608695654						2b81a5e8751e595af60b0833cc4705dc81b14c17		tenebrionidae		["idigbio_isocountrycode_added", "dwc_continent_added", "taxon_match_failed"]		asbolus		{"lat": 32.878535, "lon": -114.76559200000001}		true	true					ua			animalia
d1224183-c537-41da-a1ec-3ef28b746ef1			preservedspecimen			uaic1053878	insecta	uaic	aef2ae41-e2ab-4c73-a616-036ba2fc2326					north america	12508.0	united states	usa	imperial		2017-02-20T09:11:43.987351+00:00	0.30434782608695654						356f6804cf33399b20df688bbdda08bd11be3230		tenebrionidae		["idigbio_isocountrycode_added", "dwc_continent_added", "taxon_match_failed"]		asbolus		{"lat": 32.878535, "lon": -114.76559200000001}		true	true					ua			animalia
a8526465-ea9d-4daf-b8ac-b1cbf07b2221			preservedspecimen			uaic1053916	insecta	uaic	aef2ae41-e2ab-4c73-a616-036ba2fc2326					north america	9021.0	united states	usa	imperial		2017-02-20T09:11:43.987351+00:00	0.30434782608695654						81b45b8e7e3c4b61cb17d28c71c2c7d9120d1292		tenebrionidae		["idigbio_isocountrycode_added", "dwc_continent_added", "taxon_match_failed"]		asbolus		{"lat": 32.81696, "lon": -114.925186}		true	true					ua			animalia
239aea80-5414-48f0-aa29-9178c7e15f99			preservedspecimen			uaic1057015	insecta	uaic	aef2ae41-e2ab-4c73-a616-036ba2fc2326					north america	1807.0	united states	usa	imperial		2017-02-20T09:11:43.987351+00:00	0.30434782608695654						bcbc3a7f451b8e835b70dbbad87cdfca6f07b967		tenebrionidae		["idigbio_isocountrycode_added", "dwc_continent_added", "taxon_match_failed"]		asbolus		{"lat": 32.958376, "lon": -115.084139}		true	true					ua			animalia
7c7463d2-a80c-4c53-9c09-a2d242a5c621			preservedspecimen			uaic1057022	insecta	uaic	aef2ae41-e2ab-4c73-a616-036ba2fc2326					north america	9021.0	united states	usa	imperial		2017-02-20T09:11:43.987351+00:00	0.30434782608695654						7acbd1807d74672ae544783c3513bb75eaeb1a5b		tenebrionidae		["idigbio_isocountrycode_added", "dwc_continent_added", "taxon_match_failed"]		asbolus		{"lat": 32.81696, "lon": -114.925186}		true	true					ua			animalia
4c87c77c-b385-4214-b890-e89f7c5f1b3f			preservedspecimen			sbmnhent0069042	insecta	sbmnhent	a8a49613-67d0-48cc-8563-14c76462a46d		m. caterino			north america		united states	usa	imperial county	2007-07-25T00:00:00+00:00	2016-08-05T15:29:12.192047+00:00	0.3333333333333333						e5296b96eda17509e7d2d8d1128e83dc182c02bd	2007-07-25	tenebrionidae		["geopoint_datum_missing", "idigbio_isocountrycode_added", "dwc_continent_added", "taxon_match_failed"]		araeoschizus		{"lat": 33.0175, "lon": -115.1046}		false	false			1.0		sbmnh			animalia
79fe4be5-1ff3-4bb4-8ef7-4766d45d8163			preservedspecimen			sbmnhent0069050	insecta	sbmnhent	a8a49613-67d0-48cc-8563-14c76462a46d		m. caterino			north america		united states	usa	imperial county	2007-07-25T00:00:00+00:00	2016-08-05T15:29:12.192047+00:00	0.3333333333333333						d93f2ed343c8cfeec7ddde88a4890ea50f5967bd	2007-07-25	tenebrionidae		["geopoint_datum_missing", "idigbio_isocountrycode_added", "dwc_continent_added", "taxon_match_failed"]		notibius		{"lat": 33.0175, "lon": -115.1046}		false	false			1.0		sbmnh			animalia
58419b39-8879-41a8-a79a-fdf2e0893c37			preservedspecimen			sbmnhent0069051	insecta	sbmnhent	a8a49613-67d0-48cc-8563-14c76462a46d		m. caterino			north america		united states	usa	imperial county	2007-07-25T00:00:00+00:00	2016-08-05T15:29:12.192047+00:00	0.3188405797101449						697e6ee524f1c0749f3212632440973a364a75a7	2007-07-25	tenebrionidae		["geopoint_datum_missing", "idigbio_isocountrycode_added", "dwc_continent_added"]				{"lat": 33.0175, "lon": -115.1046}		false	false			1.0		sbmnh			animalia
ee50738f-5d39-4954-9378-79ba139c5550			preservedspecimen			sbmnhent0069918	insecta	sbmnhent	a8a49613-67d0-48cc-8563-14c76462a46d		m.s.caterino			north america		united states	usa	imperial county	1993-04-04T00:00:00+00:00	2016-08-05T15:29:12.192047+00:00	0.3333333333333333						d78c03262e3e43163585434e9825de2b03c5be5f	1993-04-04	tenebrionidae		["geopoint_datum_missing", "idigbio_isocountrycode_added", "dwc_continent_added", "taxon_match_failed"]		edrotes		{"lat": 32.7428, "lon": -115.1981}		false	false			1.0		sbmnh			animalia
fd7f7ebb-6364-4b25-b6cd-f5b3a1594290			preservedspecimen			asuhic0040024	insecta	asuhic	98d9b8ed-08d6-47fc-b324-2853e44d75d1		ron shill			north america		united states	usa	imperial county	1988-02-27T00:00:00+00:00	2016-03-21T21:45:25.862658+00:00	0.3333333333333333						5822fcd5f4dbdadae584d0b325eaf873724059dd	1988-02-27	tenebrionidae		["dwc_country_replaced", "idigbio_isocountrycode_added", "dwc_continent_added", "taxon_match_failed"]		edrotes		{"lat": 32.756784, "lon": -114.817031}		false	false					asu			animalia
fdf95e9d-ce0d-4601-bd81-fbf3df5ea394			preservedspecimen		notibius	sbmnhent0112234	insecta	sbmnhent	a8a49613-67d0-48cc-8563-14c76462a46d		michael & katie caterino			north america		united states	usa	imperial	2014-01-24T00:00:00+00:00	2017-02-20T09:12:19.521637+00:00	0.2753623188405797						93610c3280595d5b3454d618e047c0c428709968	2014-01-24	tenebrionidae		["geopoint_datum_missing", "dwc_taxonrank_added", "gbif_canonicalname_added", "dwc_taxonomicstatus_added", "gbif_genericname_added", "dwc_datasetid_added", "dwc_scientificnameauthorship_added", "dwc_taxonid_added", "idigbio_isocountrycode_added", "gbif_taxon_corrected", "dwc_continent_added", "dwc_parentnameusageid_added"]		notibius		{"lat": 33.148, "lon": -115.314}		false	false			1.0		sbmnh			animalia
a0dd50d9-d267-4fbb-99b1-6a5159b4d900			preservedspecimen		coelometopon zulu	uaic1059449	insecta	uaic	aef2ae41-e2ab-4c73-a616-036ba2fc2326					north america	3036.0	united states	usa	imperial		2017-07-10T22:23:26.130631+00:00	0.2028985507246377						56f4a34954137709c63b000e8c45b6457a532bf4		hydraenidae		["dwc_taxonrank_added", "dwc_family_replaced", "gbif_reference_added", "gbif_canonicalname_added", "dwc_taxonomicstatus_added", "gbif_genericname_added", "dwc_datasetid_added", "dwc_scientificnameauthorship_replaced", "dwc_specificepithet_replaced", "dwc_parentnameusageid_added", "dwc_taxonid_added", "idigbio_isocountrycode_added", "gbif_taxon_corrected", "dwc_continent_added", "dwc_genus_replace…		coelometopon		{"lat": 32.997542, "lon": -115.07191600000002}		true	true					ua			animalia
964984f8-5050-423c-9f53-20358ab8091b			preservedspecimen			uaic1065169	insecta	uaic	aef2ae41-e2ab-4c73-a616-036ba2fc2326					north america	3036.0	united states	usa	imperial		2016-06-14T09:19:13.119197+00:00	0.2898550724637681						ca501d398e22c1e5c1ca2dde360307247ce90080		tenebrionidae		["idigbio_isocountrycode_added", "dwc_continent_added"]				{"lat": 32.888678, "lon": -114.78554699999998}		true	true					ua			animalia
985904e0-322e-4504-b4ad-e100f9621af9			preservedspecimen			uaic1063393	insecta	uaic	aef2ae41-e2ab-4c73-a616-036ba2fc2326					north america	6526.0	united states	usa	imperial		2016-06-14T09:19:13.119197+00:00	0.2898550724637681						7ff775fa45fbd6251e2ca9dc2b4706f452ef3e00		tenebrionidae		["idigbio_isocountrycode_added", "dwc_continent_added"]				{"lat": 32.878535, "lon": -114.76559200000001}		true	true					ua			animalia
ebb61439-64d1-4850-8d85-04b7b76d924d			preservedspecimen			uaic1063362	insecta	uaic	aef2ae41-e2ab-4c73-a616-036ba2fc2326					north america	6526.0	united states	usa	imperial		2016-06-14T09:19:13.119197+00:00	0.2898550724637681						59267c19bd8a194797d729c9bbc00987af43aef4		tenebrionidae		["idigbio_isocountrycode_added", "dwc_continent_added"]				{"lat": 32.878535, "lon": -114.76559200000001}		true	true					ua			animalia
ceda0fb2-e936-45c5-b81b-2026cfb44daa			preservedspecimen			uaic1063308	insecta	uaic	aef2ae41-e2ab-4c73-a616-036ba2fc2326					north america	6526.0	united states	usa	imperial		2016-06-14T09:19:13.119197+00:00	0.2898550724637681						978e485ac2b9e5a905583c924b040aa704d6c090		tenebrionidae		["idigbio_isocountrycode_added", "dwc_continent_added"]				{"lat": 32.878535, "lon": -114.76559200000001}		true	true					ua			animalia
da88da3b-62c8-4250-acef-520991337ad7			preservedspecimen			nauf4a0002829	insecta	cpmab	c87a0756-fdd7-4cb6-9921-ca5774f8330e		doyen; veirs, d			north america		united states	usa	imperial	1972-04-28T00:00:00+00:00	2016-06-14T09:20:01.301490+00:00	0.3188405797101449						1d78b5372c0f7f12c7c3da6ac0c3414bb9b94121	1972-04-28	tenebrionidae		["geopoint_datum_missing", "idigbio_isocountrycode_added", "dwc_continent_added"]				{"lat": 33.012011, "lon": -115.07111}		false	false					nauf			animalia
3d0297fd-65a9-4c0c-86e8-88fddb8c0f52			preservedspecimen			nauf4a0002854	insecta	cpmab	c87a0756-fdd7-4cb6-9921-ca5774f8330e		doyen; veirs, d			north america		united states	usa	imperial	1972-04-28T00:00:00+00:00	2016-06-14T09:20:01.301490+00:00	0.3188405797101449						c5d036af943de10777773e01e4b822f14445f32d	1972-04-28	tenebrionidae		["geopoint_datum_missing", "idigbio_isocountrycode_added", "dwc_continent_added"]				{"lat": 33.012011, "lon": -115.07111}		false	false					nauf			animalia
c70be0d4-c6a6-47d2-8d04-ca654adb16e9			preservedspecimen			uaic1059796	insecta	uaic	aef2ae41-e2ab-4c73-a616-036ba2fc2326					north america	6954.0	united states	usa	imperial		2016-03-21T21:48:46.146992+00:00	0.30434782608695654						aba10b4deb927987cad2eda4c20116e626801989		tenebrionidae		["idigbio_isocountrycode_added", "dwc_continent_added", "taxon_match_failed"]		edrotes		{"lat": 32.816979, "lon": -114.89065200000002}		true	true					ua			animalia
c71b4af6-df6e-4e34-b8d1-9de3bfc5e05a			preservedspecimen			uaic1059622	insecta	uaic	aef2ae41-e2ab-4c73-a616-036ba2fc2326					north america	9021.0	united states	usa	imperial		2016-03-21T21:48:46.146992+00:00	0.30434782608695654						d9798a610da37dfdc3d11cf3ac95fd408367f935		tenebrionidae		["idigbio_isocountrycode_added", "dwc_continent_added", "taxon_match_failed"]		edrotes		{"lat": 32.81696, "lon": -114.925186}		true	true					ua			animalia
df2a0aa0-752e-4cdd-868d-a4e3d05541fe			preservedspecimen			csu ent0000320	insecta	csuc	6ca25e61-71fe-4605-848f-86f9b72a87df		h.e. evans			north america	3820.0	united states	usa	imperial	1968-04-23T00:00:00+00:00	2017-03-24T13:31:10.458713+00:00	0.36231884057971014						8936e885b371180bfe67217a80ae20059dcc50b9	1968-04-23	tenebrionidae		["idigbio_isocountrycode_added", "dwc_continent_added", "taxon_match_failed"]		cryptoglossa		{"lat": 32.837116, "lon": -115.002814}		false	false			1.0		csu			animalia
e24894e9-193a-44fa-9c33-af5f2454118d			preservedspecimen		coelometopon zulu	uaic1059443	insecta	uaic	aef2ae41-e2ab-4c73-a616-036ba2fc2326					north america	3036.0	united states	usa	imperial		2017-07-10T22:23:26.130631+00:00	0.2028985507246377						4c8da6bfdb7b395f64327b493fcf7483d1c0ec6b		hydraenidae		["dwc_taxonrank_added", "dwc_family_replaced", "gbif_reference_added", "gbif_canonicalname_added", "dwc_taxonomicstatus_added", "gbif_genericname_added", "dwc_datasetid_added", "dwc_scientificnameauthorship_replaced", "dwc_specificepithet_replaced", "dwc_parentnameusageid_added", "dwc_taxonid_added", "idigbio_isocountrycode_added", "gbif_taxon_corrected", "dwc_continent_added", "dwc_genus_replace…		coelometopon		{"lat": 32.81699, "lon": -114.83885}		true	true					ua			animalia
e371122b-d3de-44dc-9425-532900865a54			preservedspecimen			uaic1063316	insecta	uaic	aef2ae41-e2ab-4c73-a616-036ba2fc2326					north america	6526.0	united states	usa	imperial		2016-06-14T09:19:13.119197+00:00	0.2898550724637681						cf777c5dc8e70da3ba4c4cd24a4247c123ce9944		tenebrionidae		["idigbio_isocountrycode_added", "dwc_continent_added"]				{"lat": 32.878535, "lon": -114.76559200000001}		true	true					ua			animalia
8ded6c73-cd54-4f1d-bf2d-80a6796c5d2a			preservedspecimen			uaic1063402	insecta	uaic	aef2ae41-e2ab-4c73-a616-036ba2fc2326					north america	6526.0	united states	usa	imperial		2016-06-14T09:19:13.119197+00:00	0.2898550724637681						b304bd46ef0f7a2fa2e73976176f84d95c5a1e73		tenebrionidae		["idigbio_isocountrycode_added", "dwc_continent_added"]				{"lat": 32.878535, "lon": -114.76559200000001}		true	true					ua			animalia
8af10411-f00f-4900-8c83-dc1d8dda237b			preservedspecimen			csu ent0000298	insecta	csuc	6ca25e61-71fe-4605-848f-86f9b72a87df		h.e. evans			north america	3820.0	united states	usa	imperial	1968-04-23T00:00:00+00:00	2017-03-24T13:31:10.458713+00:00	0.36231884057971014						475ade09017ea73b172e92d59e32e4958a92f599	1968-04-23	tenebrionidae		["idigbio_isocountrycode_added", "dwc_continent_added", "taxon_match_failed"]		cryptoglossa		{"lat": 32.837116, "lon": -115.002814}		false	false			1.0		csu			animalia
132cc2b6-276c-4263-80cd-4527738f1caa			preservedspecimen		betulodes	nauf4a0002838	insecta	cpmab	c87a0756-fdd7-4cb6-9921-ca5774f8330e		wasbauer, m			north america		united states	usa	imperial	1971-05-29T00:00:00+00:00	2016-06-14T09:20:01.301490+00:00	0.2318840579710145						0b17d86da7e3262288f1a848cb3203871a749b60	1971-05-29	geometridae		["geopoint_datum_missing", "dwc_taxonrank_added", "dwc_family_replaced", "dwc_scientificnameauthorship_added", "gbif_canonicalname_added", "dwc_taxonomicstatus_added", "gbif_genericname_added", "dwc_datasetid_added", "dwc_parentnameusageid_added", "dwc_taxonid_added", "idigbio_isocountrycode_added", "gbif_taxon_corrected", "dwc_order_replaced", "dwc_continent_added", "dwc_genus_replaced"]		betulodes		{"lat": 32.9975, "lon": -115.07111}		false	false					nauf			animalia
08fb2d96-2b9a-4004-bd01-57ed35665be1			preservedspecimen			uaic1065159	insecta	uaic	aef2ae41-e2ab-4c73-a616-036ba2fc2326					north america	3036.0	united states	usa	imperial		2016-06-14T09:19:13.119197+00:00	0.2898550724637681						79d97179b32292dbe9f2ddcc612a1fc4e97af274		tenebrionidae		["idigbio_isocountrycode_added", "dwc_continent_added"]				{"lat": 32.897327, "lon": -114.78211399999999}		true	true					ua			animalia
0b530620-fa21-4ff8-adf8-c98cad514fc7			preservedspecimen			uaic1059570	insecta	uaic	aef2ae41-e2ab-4c73-a616-036ba2fc2326					north america	9021.0	united states	usa	imperial		2016-03-21T21:48:46.146992+00:00	0.30434782608695654						f56a9b37970545983802d7dec87661435ea2640b		tenebrionidae		["idigbio_isocountrycode_added", "dwc_continent_added", "taxon_match_failed"]		edrotes		{"lat": 32.81696, "lon": -114.925186}		true	true					ua			animalia
2a11a6e6-67a1-4d7f-84ce-4aa23e496aca			preservedspecimen			asuhic0014286	insecta	asuhic	98d9b8ed-08d6-47fc-b324-2853e44d75d1		stanley c. williams			north america		united states	usa	imperial county	1962-06-24	2016-03-21T21:45:25.862658+00:00	0.3333333333333333						3d9e857cd006efb67f5efee1c7a617db2f050ee8	1962-06-00	tenebrionidae		["dwc_country_replaced", "idigbio_isocountrycode_added", "dwc_continent_added", "taxon_match_failed"]		centrioptera		{"lat": 32.9975, "lon": -115.07111}		false	false					asu			animalia
4e6656d2-56fa-4d76-8fd0-9216e7929a05			preservedspecimen			majc0003734	insecta	majc	792ded92-38ec-4cb7-b69e-b44ea00880cf		m. andrew johnston			north america		united states	usa	imperial	2015-02-14T00:00:00+00:00	2017-09-25T09:10:52.665707+00:00	0.37681159420289856						a792498b30a95883c56a473368e8e773d04f6a66	2015-02-14	tenebrionidae		["dwc_country_replaced", "idigbio_isocountrycode_added", "dwc_continent_added"]		batuliomorpha		{"lat": 32.757, "lon": -114.84800000000001}		false	false					majc			animalia
8c93f896-a4b1-4940-bfee-ade8a5e5a020			preservedspecimen			majc0003736	insecta	majc	792ded92-38ec-4cb7-b69e-b44ea00880cf		m. andrew johnston			north america		united states	usa	imperial	2015-02-14T00:00:00+00:00	2017-09-25T09:10:52.665707+00:00	0.37681159420289856						18f0bb5014db9b6a42b3bf572f8dafe22309d4be	2015-02-14	tenebrionidae		["dwc_country_replaced", "idigbio_isocountrycode_added", "dwc_continent_added"]		batuliomorpha		{"lat": 32.757, "lon": -114.84800000000001}		false	false					majc			animalia
dba050cd-21d1-44d5-9fec-cc6d75c219a8			preservedspecimen		telabis	x1009466	insecta	ento	13b264e0-ea1c-4ff2-8229-0507f8dbf46a					north america		united states	usa	imperial		2016-06-14T09:19:23.463416+00:00	0.2608695652173913						2ee35d6b2914a81739d38992aaf85934447c88e8	1979-00-00	tenebrionidae		["dwc_taxonrank_added", "gbif_canonicalname_added", "dwc_taxonomicstatus_added", "gbif_genericname_added", "dwc_datasetid_added", "dwc_parentnameusageid_added", "dwc_country_replaced", "dwc_taxonid_added", "idigbio_isocountrycode_added", "gbif_taxon_corrected", "dwc_continent_added"]		telabis		{"lat": 32.99758200114879, "lon": -115.07272474967847}		false	false					tamu			animalia
4e8bc83f-6dce-42fc-a05d-f4ddc9ea61d4			preservedspecimen			x1010114	insecta	ento	13b264e0-ea1c-4ff2-8229-0507f8dbf46a		chamberlain, w. f.			north america		united states	usa	imperial	1985-04-29T00:00:00+00:00	2016-06-14T09:19:23.463416+00:00	0.34782608695652173						70d368f7aad25aa8bc2d9a51b93cd34cd093c9f2	1985-04-29	tenebrionidae		["dwc_country_replaced", "idigbio_isocountrycode_added", "dwc_continent_added", "taxon_match_failed"]		eupsophulus		{"lat": 32.97870242280053, "lon": -115.18673872917678}		false	false					tamu			animalia
acabc23f-5820-4b55-92b7-5dfad8fcd2e2			preservedspecimen			x1026027	insecta	ento	13b264e0-ea1c-4ff2-8229-0507f8dbf46a		warner, w. b.			north america		united states	usa	imperial	1988-03-05T00:00:00+00:00	2016-06-14T09:19:23.463416+00:00	0.34782608695652173						3e38ab57f33836c6ef2172c2fbc189b7992a39af	1988-03-05	tenebrionidae		["dwc_country_replaced", "idigbio_isocountrycode_added", "dwc_continent_added", "taxon_match_failed"]		edrotes		{"lat": 32.7601, "lon": -114.8373}		false	false					tamu			animalia
36ef0c56-f10e-4b46-8297-52a0ebb50755			preservedspecimen			x1041482	insecta	ento	13b264e0-ea1c-4ff2-8229-0507f8dbf46a					north america		united states	usa	imperial	1980-09-17T00:00:00+00:00	2016-06-14T09:19:23.463416+00:00	0.3333333333333333						aae617a63c4032892ded80415183eeadec068399	1980-09-17	tenebrionidae		["dwc_country_replaced", "idigbio_isocountrycode_added", "dwc_continent_added", "taxon_match_failed"]		eleodes		{"lat": 32.99758200172292, "lon": -115.0899453222176}		false	false					tamu			animalia
aa7f2473-8cd7-4d60-ac97-8b0c7c59f230			preservedspecimen			sbmnhent0041149	insecta	sbmnhent	a8a49613-67d0-48cc-8563-14c76462a46d		j.n. maris			north america		united states	usa	imperial county	1957-05-05T00:00:00+00:00	2016-08-05T15:29:12.192047+00:00	0.3333333333333333						622ac0ade8d1e991a1fac3b3741d235e039e77f7	1957-05-05	tenebrionidae		["geopoint_datum_missing", "idigbio_isocountrycode_added", "dwc_continent_added", "taxon_match_failed"]		asbolus		{"lat": 32.7092, "lon": -114.9636}		false	false			1.0		sbmnh			animalia
ca7a4cb6-7a54-46be-a5fb-d6ed147e480e			preservedspecimen			sbmnhent0069030	insecta	sbmnhent	a8a49613-67d0-48cc-8563-14c76462a46d		m. caterino			north america		united states	usa	imperial county	2007-07-24T00:00:00+00:00	2017-07-10T22:22:53.191386+00:00	0.3333333333333333						d26eea4e18a4901e0347f3cf7760f54be7d7349e	2007-07-24	tenebrionidae		["geopoint_datum_missing", "idigbio_isocountrycode_added", "dwc_continent_added", "taxon_match_failed"]		asbolus		{"lat": 33.0175, "lon": -115.1046}		false	false			1.0		sbmnh			animalia
d980192b-a31e-411e-8427-0a88a4ed22e4			preservedspecimen			sbmnhent0069031	insecta	sbmnhent	a8a49613-67d0-48cc-8563-14c76462a46d		m. caterino			north america		united states	usa	imperial county	2007-07-24T00:00:00+00:00	2016-08-05T15:29:12.192047+00:00	0.3333333333333333						42d451ebe06f2ae5542f79f19707dd85c33a9d03	2007-07-24	tenebrionidae		["geopoint_datum_missing", "idigbio_isocountrycode_added", "dwc_continent_added", "taxon_match_failed"]		notibius		{"lat": 33.0175, "lon": -115.1046}		false	false			1.0		sbmnh			animalia
750b48de-a600-42be-a6ab-726ad71e1cfe			preservedspecimen			sbmnhent0069032	insecta	sbmnhent	a8a49613-67d0-48cc-8563-14c76462a46d		m. caterino			north america		united states	usa	imperial county	2007-07-24T00:00:00+00:00	2017-07-10T22:22:53.191386+00:00	0.3333333333333333						e077dd5320d2df2c78518dd0542d756bb152a39a	2007-07-24	tenebrionidae		["geopoint_datum_missing", "idigbio_isocountrycode_added", "dwc_continent_added", "taxon_match_failed"]		asbolus		{"lat": 33.0175, "lon": -115.1046}		false	false			1.0		sbmnh			animalia
eae57221-2548-42c9-9770-6affc96ed192			preservedspecimen			sbmnhent0069043	insecta	sbmnhent	a8a49613-67d0-48cc-8563-14c76462a46d		m. caterino			north america		united states	usa	imperial county	2007-07-25T00:00:00+00:00	2016-08-05T15:29:12.192047+00:00	0.3333333333333333						293f21475c0ad60074e66cbe37e43a71c838a08f	2007-07-25	tenebrionidae		["geopoint_datum_missing", "idigbio_isocountrycode_added", "dwc_continent_added", "taxon_match_failed"]		edrotes		{"lat": 33.0175, "lon": -115.1046}		false	false			1.0		sbmnh			animalia
4527a515-3f89-408e-b6b5-4b9be996d588			preservedspecimen		zopherus tristis	sbmnhent0069052	insecta	sbmnhent	a8a49613-67d0-48cc-8563-14c76462a46d		m. caterino			north america		united states	usa	imperial county	2007-07-25T00:00:00+00:00	2016-08-05T15:29:12.192047+00:00	0.2753623188405797						a339992069b7b2af1cd8a27e1acd52bba42c783b	2007-07-25	zopheridae		["geopoint_datum_missing", "dwc_taxonrank_added", "gbif_reference_added", "gbif_canonicalname_added", "dwc_taxonomicstatus_added", "gbif_genericname_added", "dwc_datasetid_added", "dwc_scientificnameauthorship_added", "dwc_taxonid_added", "idigbio_isocountrycode_added", "gbif_taxon_corrected", "dwc_continent_added", "dwc_parentnameusageid_added"]		zopherus		{"lat": 33.0175, "lon": -115.1046}		false	false			1.0		sbmnh			animalia
cd85036e-b03a-4d3d-8e1c-89ee78d92d38			preservedspecimen			sbmnhent0069068	insecta	sbmnhent	a8a49613-67d0-48cc-8563-14c76462a46d		m. caterino			north america		united states	usa	imperial county	2007-07-25T00:00:00+00:00	2016-08-05T15:29:12.192047+00:00	0.3333333333333333						bc1abdc447901c1bb554ac63a2e217b1cabc5902	2007-07-25	tenebrionidae		["geopoint_datum_missing", "idigbio_isocountrycode_added", "dwc_continent_added", "taxon_match_failed"]		chilometopon		{"lat": 33.0175, "lon": -115.1046}		false	false			1.0		sbmnh			animalia
4d98a077-321b-401e-bc89-9ea249ef496a			preservedspecimen			sbmnhent0069105	insecta	sbmnhent	a8a49613-67d0-48cc-8563-14c76462a46d		m. caterino			north america		united states	usa	imperial county	2007-07-24T00:00:00+00:00	2017-07-10T22:22:53.191386+00:00	0.3333333333333333						7b35f052140ebd091e6a0a5eafdccae85e045898	2007-07-24	tenebrionidae		["geopoint_datum_missing", "idigbio_isocountrycode_added", "dwc_continent_added", "taxon_match_failed"]		eleodes		{"lat": 33.0175, "lon": -115.1046}		false	false			1.0		sbmnh			animalia
a03aa009-de7b-43be-87c8-ab102a79835e			preservedspecimen		leptohoplia	nauf4a0003007	insecta	cpmab	c87a0756-fdd7-4cb6-9921-ca5774f8330e		doyen, j; veirs, d			north america		united states	usa	imperial	1972-04-28T00:00:00+00:00	2016-06-14T09:20:01.301490+00:00	0.2608695652173913						4c9c82300f3e73cbe0271e0a8975c0d9cf72f52b	1972-04-28	rutelidae		["geopoint_datum_missing", "dwc_taxonrank_added", "dwc_family_replaced", "dwc_scientificnameauthorship_added", "gbif_canonicalname_added", "dwc_taxonomicstatus_added", "gbif_genericname_added", "dwc_datasetid_added", "dwc_parentnameusageid_added", "dwc_taxonid_added", "idigbio_isocountrycode_added", "gbif_taxon_corrected", "dwc_continent_added"]		leptohoplia		{"lat": 33.012011, "lon": -115.07111}		false	false					nauf			animalia
f8a24498-8d7e-4c29-8737-27dc19b61a39			preservedspecimen			asuhic0040066	insecta	asuhic	98d9b8ed-08d6-47fc-b324-2853e44d75d1		c. bagnoli			north america		united states	usa	imperial county	1988-02-27T00:00:00+00:00	2016-03-21T21:45:25.862658+00:00	0.3333333333333333						9487bf1efae3a7e9603f32c0287d19d65826a357	1988-02-27	tenebrionidae		["dwc_country_replaced", "idigbio_isocountrycode_added", "dwc_continent_added", "taxon_match_failed"]		edrotes		{"lat": 32.756784, "lon": -114.817031}		false	false					asu			animalia
97b78edc-7b70-4a07-8a2a-d8f70a4361c0			preservedspecimen			nauf4a0003295	insecta	cpmab	c87a0756-fdd7-4cb6-9921-ca5774f8330e		wasbauer, m			north america		united states	usa	imperial	1971-05-29T00:00:00+00:00	2016-06-14T09:20:01.301490+00:00	0.3333333333333333						404ca7558dbd42d240440dd3ca425dd207dcb163	1971-05-29	tenebrionidae		["geopoint_datum_missing", "idigbio_isocountrycode_added", "dwc_continent_added", "taxon_match_failed"]		anepsius		{"lat": 32.9975, "lon": -115.07111}		false	false					nauf			animalia
c167455c-d5d3-43be-bd42-8d5b9fd7f039			preservedspecimen			nauf4a0003333	insecta	cpmab	c87a0756-fdd7-4cb6-9921-ca5774f8330e		doyen, j			north america		united states	usa	imperial	1972-04-28T00:00:00+00:00	2016-06-14T09:20:01.301490+00:00	0.3188405797101449						77164b8da3245f16a5712f92177152a76a28da8b	1972-04-28	tenebrionidae		["geopoint_datum_missing", "idigbio_isocountrycode_added", "dwc_continent_added"]				{"lat": 33.012011, "lon": -115.07111}		false	false					nauf			animalia
fa61a116-4087-4eee-8596-4b9aa139c101			preservedspecimen			8769	insecta	msba	cf2cd47f-8b74-43a7-b5e4-5bedf5d18cde		r. cunningham			north america	3450.0	united states	usa	imperial	1996-09-20T00:00:00+00:00	2016-03-21T21:47:37.773941+00:00	0.36231884057971014						04a3d1144f995c644ed5c925fc98e0692cfc049c	1996-09-20	tenebrionidae	none	["geopoint_datum_missing", "dwc_country_replaced", "idigbio_isocountrycode_added", "dwc_continent_added", "taxon_match_failed"]		eleodes		{"lat": 32.984202, "lon": -115.08782}		false	false					unm			animalia
fa8a7f3d-ef81-465e-b317-12464a9481f7			preservedspecimen			uaic1053622	insecta	uaic	aef2ae41-e2ab-4c73-a616-036ba2fc2326					north america	3036.0	united states	usa	imperial		2016-03-21T21:48:46.146992+00:00	0.30434782608695654						413e8242d745bad0d8c3c39089dd85b362159998		tenebrionidae		["idigbio_isocountrycode_added", "dwc_continent_added", "taxon_match_failed"]		araeoschizus		{"lat": 32.997542, "lon": -115.07191600000002}		true	true					ua			animalia
55a8b0fd-942f-4563-a42c-e5244365b4dd			preservedspecimen			uaic1059483	insecta	uaic	aef2ae41-e2ab-4c73-a616-036ba2fc2326					north america	3036.0	united states	usa	imperial		2016-03-21T21:48:46.146992+00:00	0.30434782608695654						6a8c4567e8bd95b69d82d62a0ce61e24c22ce22e		tenebrionidae		["idigbio_isocountrycode_added", "dwc_continent_added", "taxon_match_failed"]		chilometopon		{"lat": 32.81699, "lon": -114.83885}		true	true					ua			animalia
3de3b8c5-1c20-480f-b002-8394719ccfe3			preservedspecimen			uaic1059484	insecta	uaic	aef2ae41-e2ab-4c73-a616-036ba2fc2326					north america	3036.0	united states	usa	imperial		2016-03-21T21:48:46.146992+00:00	0.30434782608695654						3c9c339da6666ebf5072bf6aac04c091967d8401		tenebrionidae		["idigbio_isocountrycode_added", "dwc_continent_added", "taxon_match_failed"]		chilometopon		{"lat": 32.81699, "lon": -114.83885}		true	true					ua			animalia
3f342240-346c-4067-9d49-70cf52bdc880			preservedspecimen			8770	insecta	msba	cf2cd47f-8b74-43a7-b5e4-5bedf5d18cde		r. cunningham			north america	3450.0	united states	usa	imperial	1996-09-20T00:00:00+00:00	2016-03-21T21:47:37.773941+00:00	0.36231884057971014						fa5f75dfae2242957993f464dcc8bcbc8133260c	1996-09-20	tenebrionidae	none	["geopoint_datum_missing", "dwc_country_replaced", "idigbio_isocountrycode_added", "dwc_continent_added", "taxon_match_failed"]		eleodes		{"lat": 32.984202, "lon": -115.08782}		false	false					unm			animalia
49b74af5-d5fd-413b-ad25-daff85a4c696			preservedspecimen			uaic1063305	insecta	uaic	aef2ae41-e2ab-4c73-a616-036ba2fc2326					north america	6526.0	united states	usa	imperial		2016-06-14T09:19:13.119197+00:00	0.2898550724637681						d68b84cc7c92c544c08bb48633697ac3264bf91b		tenebrionidae		["idigbio_isocountrycode_added", "dwc_continent_added"]				{"lat": 32.878535, "lon": -114.76559200000001}		true	true					ua			animalia
4c0fa132-9b84-4eb8-8680-6bdbc5be85d7			preservedspecimen			uaic1063419	insecta	uaic	aef2ae41-e2ab-4c73-a616-036ba2fc2326					north america	6526.0	united states	usa	imperial		2016-06-14T09:19:13.119197+00:00	0.2898550724637681						a21b4884d72a1af9b6336a33c548d303c7cb330e		tenebrionidae		["idigbio_isocountrycode_added", "dwc_continent_added"]				{"lat": 32.878535, "lon": -114.76559200000001}		true	true					ua			animalia
5cdbb5ab-5ffb-4a5e-82ee-9cea8af1816e			preservedspecimen			uaic1065160	insecta	uaic	aef2ae41-e2ab-4c73-a616-036ba2fc2326					north america	3036.0	united states	usa	imperial		2016-06-14T09:19:13.119197+00:00	0.2898550724637681						0413094eb84b0518164483938186261a687b1b17		tenebrionidae		["idigbio_isocountrycode_added", "dwc_continent_added"]				{"lat": 32.892138, "lon": -114.78486}		true	true					ua			animalia
05117288-e194-441f-84cf-eb21373064f4			preservedspecimen			asuhic0040070	insecta	asuhic	98d9b8ed-08d6-47fc-b324-2853e44d75d1		l. danson			north america		united states	usa	imperial county	1988-02-27T00:00:00+00:00	2016-03-21T21:45:25.862658+00:00	0.3333333333333333						b5a6e2bf586257a840e67a7646ee4ec114e592f1	1988-02-27	tenebrionidae		["dwc_country_replaced", "idigbio_isocountrycode_added", "dwc_continent_added", "taxon_match_failed"]		edrotes		{"lat": 32.756784, "lon": -114.817031}		false	false					asu			animalia
059d5ff0-9aaa-4448-87c5-0eab181e2831			preservedspecimen			uaic1065158	insecta	uaic	aef2ae41-e2ab-4c73-a616-036ba2fc2326					north america	3036.0	united states	usa	imperial		2016-06-14T09:19:13.119197+00:00	0.2898550724637681						d7030dc81d266c2e5b43c209be8ba12ae5452dd2		tenebrionidae		["idigbio_isocountrycode_added", "dwc_continent_added"]				{"lat": 32.893868, "lon": -114.78554699999998}		true	true					ua			animalia
00d09e65-92e6-4623-b673-cd18f6502929			preservedspecimen			uaic1063374	insecta	uaic	aef2ae41-e2ab-4c73-a616-036ba2fc2326					north america	6526.0	united states	usa	imperial		2016-06-14T09:19:13.119197+00:00	0.2898550724637681						a5f80a2aa3569c43e1fe42e7b8800b2dc5d5a269		tenebrionidae		["idigbio_isocountrycode_added", "dwc_continent_added"]				{"lat": 32.878535, "lon": -114.76559200000001}		true	true					ua			animalia
0bb54175-9e86-466f-97ea-2d210c6b996f			preservedspecimen			uaic1061879	insecta	uaic	aef2ae41-e2ab-4c73-a616-036ba2fc2326					north america	9021.0	united states	usa	imperial		2017-02-20T09:11:43.987351+00:00	0.30434782608695654						4bda50f9a6f5ad3e5b0a1b154a52c980e7f44f1a		tenebrionidae		["idigbio_isocountrycode_added", "dwc_continent_added", "taxon_match_failed"]		notibius		{"lat": 32.81696, "lon": -114.925186}		true	true					ua			animalia
3d302178-f66e-4693-903d-4ea4dfa67ee1			preservedspecimen			byuc064281	insecta	byuc	ad64ad57-a281-457e-b398-964dddc7e953		l.d. moore			north america	8830.0	united states	usa	imperial	1953-07-30T00:00:00+00:00	2017-02-20T09:14:51.943068+00:00	0.36231884057971014						5465c2e1a21ebc23910902dd2dcbd2218af30594	1953-07-30	tenebrionidae		["idigbio_isocountrycode_added", "dwc_continent_added", "taxon_match_failed"]		asbolus		{"lat": 32.785411, "lon": -114.797182}		false	false					byu			animalia
dea1a046-e678-42b5-b757-5228fe392ee2			preservedspecimen			byuc061210	insecta	byuc	ad64ad57-a281-457e-b398-964dddc7e953		s. w. glamis			north america	10000.0	united states	usa	imperial	1988-06-21T00:00:00+00:00	2017-07-10T22:22:15.963183+00:00	0.36231884057971014						1698add028951050a9da4bedbb5881ebcbaab42c	1988-06-21	tenebrionidae		["idigbio_isocountrycode_added", "dwc_continent_added", "taxon_match_failed"]		cryptoglossa		{"lat": 32.980335, "lon": -115.150753}		false	false					byu			animalia
66c4ad03-c526-4dd0-8358-5c7e551696d4			preservedspecimen			majc0001130	insecta	majc	792ded92-38ec-4cb7-b69e-b44ea00880cf		m. andrew johnston			north america		united states	usa	imperial county	2014-09-27T00:00:00+00:00	2017-03-17T21:11:47.626743+00:00	0.36231884057971014						b1505d964ad5036caf473d1300be9b548f8d09d5	2014-09-27	tenebrionidae		["dwc_country_replaced", "idigbio_isocountrycode_added", "dwc_continent_added", "taxon_match_failed"]		eleodes		{"lat": 33.003, "lon": -115.081}		false	false					majc			animalia
c0692235-f80e-4341-b1fe-2a174124529c			preservedspecimen		edrotes	majctc00562	insecta	majc	792ded92-38ec-4cb7-b69e-b44ea00880cf		m. andrew johnston; s. s. anzaldo			north america		united states	usa	imperial	2014-07-05T00:00:00+00:00	2017-03-17T21:11:47.626743+00:00	0.30434782608695654						62b8a1e8baa99b131824d2854f3591a7e0d4db6f	2014-07-05	tenebrionidae		["dwc_taxonrank_added", "dwc_scientificnameauthorship_added", "gbif_canonicalname_added", "dwc_taxonomicstatus_added", "gbif_genericname_added", "dwc_datasetid_added", "dwc_country_replaced", "idigbio_isocountrycode_added", "gbif_taxon_corrected", "dwc_continent_added", "dwc_taxonid_added", "dwc_parentnameusageid_added"]		edrotes		{"lat": 32.97330000000001, "lon": -115.1781}		false	false					majc			animalia
99c16e8b-ea00-402a-97f8-a1acaa462c8b			preservedspecimen		edrotes	majctc00564	insecta	majc	792ded92-38ec-4cb7-b69e-b44ea00880cf		m. andrew johnston; s. s. anzaldo			north america		united states	usa	imperial county	2014-07-05T00:00:00+00:00	2017-03-17T21:11:47.626743+00:00	0.30434782608695654						371098be82b11c90adaac31ca7c7864f80d9edd4	2014-07-05	tenebrionidae		["dwc_taxonrank_added", "dwc_scientificnameauthorship_added", "gbif_canonicalname_added", "dwc_taxonomicstatus_added", "gbif_genericname_added", "dwc_datasetid_added", "dwc_country_replaced", "idigbio_isocountrycode_added", "gbif_taxon_corrected", "dwc_continent_added", "dwc_taxonid_added", "dwc_parentnameusageid_added"]		edrotes		{"lat": 32.97330000000001, "lon": -115.1781}		false	false					majc			animalia
aa4e7621-e6a4-46bb-8570-d82d485f0056			preservedspecimen			majc0003121	insecta	majc	792ded92-38ec-4cb7-b69e-b44ea00880cf		m. andrew johnston			north america		united states	usa	imperial	2015-01-30T00:00:00+00:00	2017-03-17T21:11:47.626743+00:00	0.36231884057971014						d880e262e5bc0966f2d2c05005b90a885d8f6ae2	2015-01-30	tenebrionidae		["dwc_country_replaced", "idigbio_isocountrycode_added", "dwc_continent_added", "taxon_match_failed"]		cerenopus		{"lat": 32.97330000000001, "lon": -115.1781}		false	false					majc			animalia
d322e0e1-3019-4b4c-8748-42e646861ff4			preservedspecimen			uaic1053865	insecta	uaic	aef2ae41-e2ab-4c73-a616-036ba2fc2326					north america	12508.0	united states	usa	imperial		2017-02-20T09:11:43.987351+00:00	0.30434782608695654						9852a06ddfd101aff76b0b94db33ee44e6544784		tenebrionidae		["idigbio_isocountrycode_added", "dwc_continent_added", "taxon_match_failed"]		asbolus		{"lat": 32.878535, "lon": -114.76559200000001}		true	true					ua			animalia
e6e3e80d-b15e-4aae-b80c-e7d5197365f7			preservedspecimen			uaic1057025	insecta	uaic	aef2ae41-e2ab-4c73-a616-036ba2fc2326					north america	9021.0	united states	usa	imperial		2017-02-20T09:11:43.987351+00:00	0.30434782608695654						4a7f2c682e4f20d452dc9941b6f37379064f7064		tenebrionidae		["idigbio_isocountrycode_added", "dwc_continent_added", "taxon_match_failed"]		asbolus		{"lat": 32.81696, "lon": -114.925186}		true	true					ua			animalia
086591b9-75e0-4313-8cbd-c1201fc4beb2			preservedspecimen			x1002077	insecta	ento	13b264e0-ea1c-4ff2-8229-0507f8dbf46a		lenczy, d.			north america		united states	usa	imperial		2016-06-14T09:19:23.463416+00:00	0.3188405797101449						b5ce35f83c2ca40e4e6f20c47ace5f7763006232	1978-00-00	tenebrionidae		["dwc_country_replaced", "idigbio_isocountrycode_added", "dwc_continent_added", "taxon_match_failed"]		araeoschizus		{"lat": 32.99758200114879, "lon": -115.07272474967847}		false	false					tamu			animalia
d3a0c866-4437-43dc-8bc4-98a54c4c6b12			preservedspecimen			x1009631	insecta	ento	13b264e0-ea1c-4ff2-8229-0507f8dbf46a		chamberlain, w. f.			north america		united states	usa	imperial	1985-04-29T00:00:00+00:00	2016-06-14T09:19:23.463416+00:00	0.34782608695652173						0da52732c02073e5e92b0f3e19872a080fa1afd7	1985-04-29	tenebrionidae		["dwc_country_replaced", "idigbio_isocountrycode_added", "dwc_continent_added", "taxon_match_failed"]		eupsophulus		{"lat": 32.97870242280053, "lon": -115.18673872917678}		false	false					tamu			animalia
719d3c57-5818-42f6-88b1-c5dc02acab2f			preservedspecimen			x1010071	insecta	ento	13b264e0-ea1c-4ff2-8229-0507f8dbf46a		chamberlain, w. f.			north america		united states	usa	imperial	1985-04-29T00:00:00+00:00	2016-06-14T09:19:23.463416+00:00	0.34782608695652173						2f800aa95e403c1028d4183741f3a5163f6df500	1985-04-29	tenebrionidae		["dwc_country_replaced", "idigbio_isocountrycode_added", "dwc_continent_added", "taxon_match_failed"]		eupsophulus		{"lat": 32.97870242280053, "lon": -115.18673872917678}		false	false					tamu			animalia
f809b38b-7ba6-4c35-b2ba-1aa4911e3244			preservedspecimen			sbmnhent0069029	insecta	sbmnhent	a8a49613-67d0-48cc-8563-14c76462a46d		m. caterino			north america		united states	usa	imperial county	2007-07-24T00:00:00+00:00	2016-08-05T15:29:12.192047+00:00	0.3333333333333333						d00c72108b8806be4a03d56283c02be626486ae3	2007-07-24	tenebrionidae		["geopoint_datum_missing", "idigbio_isocountrycode_added", "dwc_continent_added", "taxon_match_failed"]		asbolus		{"lat": 33.0175, "lon": -115.1046}		false	false			1.0		sbmnh			animalia
916ec1e9-406f-4d00-8817-6d95b98b384f			preservedspecimen			sbmnhent0069046	insecta	sbmnhent	a8a49613-67d0-48cc-8563-14c76462a46d		m. caterino			north america		united states	usa	imperial county	2007-07-25T00:00:00+00:00	2016-08-05T15:29:12.192047+00:00	0.3333333333333333						f942a75b7c647dc86231f5d6f106e5740f7fa80d	2007-07-25	tenebrionidae		["geopoint_datum_missing", "idigbio_isocountrycode_added", "dwc_continent_added", "taxon_match_failed"]		notibius		{"lat": 33.0175, "lon": -115.1046}		false	false			1.0		sbmnh			animalia
38c07e05-0a03-4893-8f36-3c0241281674			preservedspecimen			sbmnhent0069048	insecta	sbmnhent	a8a49613-67d0-48cc-8563-14c76462a46d		m. caterino			north america		united states	usa	imperial county	2007-07-25T00:00:00+00:00	2016-08-05T15:29:12.192047+00:00	0.3333333333333333						6f4f1a9b768e6eed5290990cd8ea9a903052defb	2007-07-25	tenebrionidae		["geopoint_datum_missing", "idigbio_isocountrycode_added", "dwc_continent_added", "taxon_match_failed"]		edrotes		{"lat": 33.0175, "lon": -115.1046}		false	false			1.0		sbmnh			animalia
b25834b1-4ed7-4c9a-870c-513dcb34abac			preservedspecimen		coelometopon zulu	sbmnhent0069053	insecta	sbmnhent	a8a49613-67d0-48cc-8563-14c76462a46d		m. caterino			north america		united states	usa	imperial county	2007-07-25T00:00:00+00:00	2017-07-10T22:22:53.191386+00:00	0.2318840579710145						ccb2cc9863b47aef1604f998115f56401a252d9d	2007-07-25	hydraenidae		["geopoint_datum_missing", "dwc_taxonrank_added", "dwc_family_replaced", "dwc_specificepithet_replaced", "gbif_reference_added", "gbif_canonicalname_added", "dwc_taxonomicstatus_added", "gbif_genericname_added", "dwc_datasetid_added", "dwc_scientificnameauthorship_replaced", "dwc_taxonid_added", "idigbio_isocountrycode_added", "gbif_taxon_corrected", "dwc_continent_added", "dwc_parentnameusageid_…		coelometopon		{"lat": 33.0175, "lon": -115.1046}		false	false			1.0		sbmnh			animalia
3cc2236e-09a8-46ff-9dfb-259cf9a3f78d			preservedspecimen			sbmnhent0069055	insecta	sbmnhent	a8a49613-67d0-48cc-8563-14c76462a46d		m. caterino			north america		united states	usa	imperial county	2007-07-25T00:00:00+00:00	2017-07-10T22:22:53.191386+00:00	0.3333333333333333						ae2fb637ed8b921b74b8fe3d7d7d139680410fb3	2007-07-25	tenebrionidae		["geopoint_datum_missing", "idigbio_isocountrycode_added", "dwc_continent_added", "taxon_match_failed"]		eleodes		{"lat": 33.0175, "lon": -115.1046}		false	false			1.0		sbmnh			animalia
28a881ae-1cc0-4974-80de-26275c08334e			preservedspecimen			sbmnhent0069094	insecta	sbmnhent	a8a49613-67d0-48cc-8563-14c76462a46d		m. caterino			north america		united states	usa	imperial county	2007-07-24T00:00:00+00:00	2017-07-10T22:22:53.191386+00:00	0.3333333333333333						72a74533fb3650aefd48c24e1faa657e876e80a9	2007-07-24	tenebrionidae		["geopoint_datum_missing", "idigbio_isocountrycode_added", "dwc_continent_added", "taxon_match_failed"]		asbolus		{"lat": 33.0175, "lon": -115.1046}		false	false			1.0		sbmnh			animalia
aa6300e9-69bb-46f2-8146-c16ee2b8eff9			preservedspecimen			sbmnhent0069903	insecta	sbmnhent	a8a49613-67d0-48cc-8563-14c76462a46d		m. caterino			north america		united states	usa	imperial county	1998-03-14T00:00:00+00:00	2016-08-05T15:29:12.192047+00:00	0.3188405797101449						ade6b368a053b83ed56dd2a208ab2a966141c53a	1998-03-14	tenebrionidae		["geopoint_datum_missing", "idigbio_isocountrycode_added", "dwc_continent_added"]				{"lat": 33.1472, "lon": -115.3236}		false	false			1.0		sbmnh			animalia
bf776972-4646-4bdb-b857-277082925f27			preservedspecimen			byuc105504	insecta	byuc	ad64ad57-a281-457e-b398-964dddc7e953		f.e. blaisdell			north america	1506.0	united states	usa	imperial	1959-05-02	2017-02-20T09:14:51.943068+00:00	0.3333333333333333						92959d40ed92cc10c3a6b8dcf6075810a81a917d		tenebrionidae		["dwc_country_replaced", "idigbio_isocountrycode_added", "dwc_continent_added", "taxon_match_failed"]		centrioptera		{"lat": 32.737548, "lon": -114.963301}		false	false					byu			animalia
66d28c2f-dadc-40cf-be88-24ca314b0aa7			preservedspecimen			byuc064751	insecta	byuc	ad64ad57-a281-457e-b398-964dddc7e953		l.d. moore			north america	8830.0	united states	usa	imperial	1953-07-30T00:00:00+00:00	2017-02-20T09:14:51.943068+00:00	0.36231884057971014						3a6e0ee796addc936eaad84003b2563db6f28abf	1953-07-30	tenebrionidae		["idigbio_isocountrycode_added", "dwc_continent_added", "taxon_match_failed"]		asbolus		{"lat": 32.785411, "lon": -114.797182}		false	false					byu			animalia
2b8e7c67-b10c-491e-a69b-58b11bf64e9a			preservedspecimen			byuc064348	insecta	byuc	ad64ad57-a281-457e-b398-964dddc7e953		l.d. moore			north america	32847.0	united states	usa	imperial	1953-07-30T00:00:00+00:00	2017-02-20T09:14:51.943068+00:00	0.36231884057971014						bff6e1959afd510b4a1b0a3e92064d4204bcfc6a	1953-07-30	tenebrionidae		["idigbio_isocountrycode_added", "dwc_continent_added", "taxon_match_failed"]		asbolus		{"lat": 32.843425, "lon": -115.21588100000001}		false	false					byu			animalia
3212e16b-5a22-4723-9e68-94bdcb711cbe			preservedspecimen			byuc062129	insecta	byuc	ad64ad57-a281-457e-b398-964dddc7e953		l. d. moore			north america	10666.0	united states	usa	imperial	1953-07-30T00:00:00+00:00	2017-02-20T09:14:51.943068+00:00	0.36231884057971014						b368bc44e8099ab3814a348b91bf2f4f29aae7c4	1953-07-30	tenebrionidae		["idigbio_isocountrycode_added", "dwc_continent_added", "taxon_match_failed"]		edrotes		{"lat": 32.800419, "lon": -114.815035}		false	false					byu			animalia
194cc4b7-2d3c-436d-b335-f1a838c23ebf			preservedspecimen			nauf4a0002845	insecta	cpmab	c87a0756-fdd7-4cb6-9921-ca5774f8330e		doyen, j t			north america		united states	usa	imperial	1965-06-10T00:00:00+00:00	2016-06-14T09:20:01.301490+00:00	0.3188405797101449						90c5f1d44f963c92c8f39394bc15ce4bd9edafcb	1965-06-10	tenebrionidae		["geopoint_datum_missing", "idigbio_isocountrycode_added", "dwc_continent_added"]				{"lat": 33.100048, "lon": -115.193452}		false	false					nauf			animalia
0beb6efd-2500-4ed9-bddd-c7d4d6217e6a			preservedspecimen			nauf4a0002853	insecta	cpmab	c87a0756-fdd7-4cb6-9921-ca5774f8330e		doyen; veirs, d			north america		united states	usa	imperial	1972-04-28T00:00:00+00:00	2016-06-14T09:20:01.301490+00:00	0.3188405797101449						86056ad0e1b87c3e7e4fe973edbd9d1f954363f0	1972-04-28	tenebrionidae		["geopoint_datum_missing", "idigbio_isocountrycode_added", "dwc_continent_added"]				{"lat": 33.012011, "lon": -115.07111}		false	false					nauf			animalia
4ffe1d2e-ec6d-4a85-9300-294f13344186			preservedspecimen			nauf4a0002855	insecta	cpmab	c87a0756-fdd7-4cb6-9921-ca5774f8330e		doyen; veirs, d			north america		united states	usa	imperial	1972-04-27T00:00:00+00:00	2016-06-14T09:20:01.301490+00:00	0.3188405797101449						082b6296e04e37a4baf2b1453b025db1b6ebc226	1972-04-27	tenebrionidae		["geopoint_datum_missing", "idigbio_isocountrycode_added", "dwc_continent_added"]				{"lat": 33.012011, "lon": -115.07111}		false	false					nauf			animalia
f4e3968e-c7c0-4077-a573-aee3fe6b4ecc			preservedspecimen			8570	insecta	msba	cf2cd47f-8b74-43a7-b5e4-5bedf5d18cde		r. cunningham			north america	3450.0	united states	usa	imperial	1996-07-27T00:00:00+00:00	2016-03-21T21:47:37.773941+00:00	0.36231884057971014						3a0902e8268e00ca901c21de7f25ee556c848323	1996-07-27	tenebrionidae	none	["geopoint_datum_missing", "dwc_country_replaced", "idigbio_isocountrycode_added", "dwc_continent_added", "taxon_match_failed"]		cryptoglossa		{"lat": 32.984202, "lon": -115.08782}		false	false					unm			animalia
90b2caa3-6d7b-4820-b2be-c7b05e9fe8ac			preservedspecimen			nauf4a0002980	insecta	cpmab	c87a0756-fdd7-4cb6-9921-ca5774f8330e		andrews; hardy			north america		united states	usa	imperial	1973-03-10T00:00:00+00:00	2016-06-14T09:20:01.301490+00:00	0.3333333333333333						55aa8206c0cf4fbfdf4b21fea6881de41b917363	1973-03-10	tenebrionidae		["geopoint_datum_missing", "idigbio_isocountrycode_added", "dwc_continent_added", "taxon_match_failed"]		centrioptera		{"lat": 33.033405, "lon": -115.11393}		false	false					nauf			animalia
d83c6485-05e6-42af-aa01-5c2c1419158e			preservedspecimen			asuhic0040410	insecta	asuhic	98d9b8ed-08d6-47fc-b324-2853e44d75d1		maxwell thomas			north america		united states	usa	imperial county	1988-02-27T00:00:00+00:00	2016-03-21T21:45:25.862658+00:00	0.3333333333333333						d69a0a0e963a854564c82ca0aee3f62dd67fc6c0	1988-02-27	tenebrionidae		["dwc_country_replaced", "idigbio_isocountrycode_added", "dwc_continent_added", "taxon_match_failed"]		cryptoglossa		{"lat": 32.756784, "lon": -114.817031}		false	false					asu			animalia
dfa9a53d-956d-4337-99f6-b79eb84eb522			preservedspecimen			uaic1063381	insecta	uaic	aef2ae41-e2ab-4c73-a616-036ba2fc2326					north america	6526.0	united states	usa	imperial		2016-06-14T09:19:13.119197+00:00	0.2898550724637681						ed5446be9aab87d1fdfca4798df28471eb2e2f9c		tenebrionidae		["idigbio_isocountrycode_added", "dwc_continent_added"]				{"lat": 32.878535, "lon": -114.76559200000001}		true	true					ua			animalia
e011df69-d2fc-497a-a64a-b28cb23645d4			preservedspecimen			nauf4a0003296	insecta	cpmab	c87a0756-fdd7-4cb6-9921-ca5774f8330e		wasbauer, m			north america		united states	usa	imperial	1971-05-29T00:00:00+00:00	2016-06-14T09:20:01.301490+00:00	0.3333333333333333						db2fa52a88c8ae50c1b6704dda560bf4a1c50e12	1971-05-29	tenebrionidae		["geopoint_datum_missing", "idigbio_isocountrycode_added", "dwc_continent_added", "taxon_match_failed"]		anepsius		{"lat": 32.9975, "lon": -115.07111}		false	false					nauf			animalia
ac82558e-6c27-41ab-9b17-9a15ee6a9966			preservedspecimen			csu ent0005111	insecta	csuc	6ca25e61-71fe-4605-848f-86f9b72a87df		r.w. duff			north america	2596.0	united states	usa	imperial	1976-05-02T00:00:00+00:00	2017-03-24T13:31:10.458713+00:00	0.36231884057971014						77d75b624d4f11d0a53943c74412b85bc1743c8e	1976-05-02	tenebrionidae		["idigbio_isocountrycode_added", "dwc_continent_added", "taxon_match_failed"]		edrotes		{"lat": 32.997499, "lon": -115.08841199999999}		false	false			1.0		csu			animalia
bcaee73c-b715-4c74-9ff5-557a864733b5			preservedspecimen			asuhic0014288	insecta	asuhic	98d9b8ed-08d6-47fc-b324-2853e44d75d1		stanley c. williams			north america		united states	usa	imperial county	1962-06-24	2016-03-21T21:45:25.862658+00:00	0.3333333333333333						e300ac6ca4b1f2104e678ced57f55bdb8ed42246	1962-06-00	tenebrionidae		["dwc_country_replaced", "idigbio_isocountrycode_added", "dwc_continent_added", "taxon_match_failed"]		centrioptera		{"lat": 32.9975, "lon": -115.07111}		false	false					asu			animalia
0501ff98-33c3-4301-937b-c45e8c792655			preservedspecimen		coelometopon zulu	uaic1059442	insecta	uaic	aef2ae41-e2ab-4c73-a616-036ba2fc2326					north america	3036.0	united states	usa	imperial		2017-07-10T22:23:26.130631+00:00	0.2028985507246377						013ac07dc4f0a7772e936a84764188095165ad52		hydraenidae		["dwc_taxonrank_added", "dwc_family_replaced", "gbif_reference_added", "gbif_canonicalname_added", "dwc_taxonomicstatus_added", "gbif_genericname_added", "dwc_datasetid_added", "dwc_scientificnameauthorship_replaced", "dwc_specificepithet_replaced", "dwc_parentnameusageid_added", "dwc_taxonid_added", "idigbio_isocountrycode_added", "gbif_taxon_corrected", "dwc_continent_added", "dwc_genus_replace…		coelometopon		{"lat": 32.81699, "lon": -114.83885}		true	true					ua			animalia
92458edc-99f6-492c-9df5-d119fbd6ab2d			preservedspecimen			uaic1063312	insecta	uaic	aef2ae41-e2ab-4c73-a616-036ba2fc2326					north america	6526.0	united states	usa	imperial		2016-06-14T09:19:13.119197+00:00	0.2898550724637681						ec949783adb993a1d41c4877baeb28d77fb66693		tenebrionidae		["idigbio_isocountrycode_added", "dwc_continent_added"]				{"lat": 32.878535, "lon": -114.76559200000001}		true	true					ua			animalia
6fcc1567-143c-4a04-812b-b325fac618a0			preservedspecimen			uaic1058478	insecta	uaic	aef2ae41-e2ab-4c73-a616-036ba2fc2326					north america	3036.0	united states	usa	imperial		2017-02-20T09:11:43.987351+00:00	0.2898550724637681						614e0cca81b11e7d11e826c206ca1168136e5a71		tenebrionidae		["idigbio_isocountrycode_added", "dwc_continent_added"]				{"lat": 32.878535, "lon": -114.76559200000001}		true	true					ua			animalia
7416f021-9107-4b4a-b91f-06c29ed17c8d			preservedspecimen			uaic1059479	insecta	uaic	aef2ae41-e2ab-4c73-a616-036ba2fc2326					north america	3036.0	united states	usa	imperial		2016-03-21T21:48:46.146992+00:00	0.30434782608695654						0fcf0062d696ab565705794c89674d52d4557af7		tenebrionidae		["idigbio_isocountrycode_added", "dwc_continent_added", "taxon_match_failed"]		chilometopon		{"lat": 32.81699, "lon": -114.83885}		true	true					ua			animalia
41d5a252-cb6f-4b0d-8835-4b7faab0834d			preservedspecimen			csu ent0000297	insecta	csuc	6ca25e61-71fe-4605-848f-86f9b72a87df		h.e. evans			north america	3820.0	united states	usa	imperial	1968-04-23T00:00:00+00:00	2017-03-24T13:31:10.458713+00:00	0.36231884057971014						4359d1cf3878bf70e792720e68c6af3f6b8f58bb	1968-04-23	tenebrionidae		["idigbio_isocountrycode_added", "dwc_continent_added", "taxon_match_failed"]		cryptoglossa		{"lat": 32.837116, "lon": -115.002814}		false	false			1.0		csu			animalia
6490ff86-1b2d-4660-bb88-ca373078f49f			preservedspecimen			uaic1063358	insecta	uaic	aef2ae41-e2ab-4c73-a616-036ba2fc2326					north america	6526.0	united states	usa	imperial		2016-06-14T09:19:13.119197+00:00	0.2898550724637681						4ff6312483a5aaab7669a2bc5d26f81fdb884c43		tenebrionidae		["idigbio_isocountrycode_added", "dwc_continent_added"]				{"lat": 32.878535, "lon": -114.76559200000001}		true	true					ua			animalia
67733f84-78e9-4170-a386-bf94ba8718ac			preservedspecimen			uaic1063318	insecta	uaic	aef2ae41-e2ab-4c73-a616-036ba2fc2326					north america	6526.0	united states	usa	imperial		2016-06-14T09:19:13.119197+00:00	0.2898550724637681						a0a7e7e622bfe469a375ca5a180e814157f8adbd		tenebrionidae		["idigbio_isocountrycode_added", "dwc_continent_added"]				{"lat": 32.878535, "lon": -114.76559200000001}		true	true					ua			animalia
1b8df408-ed18-4bf7-8d36-11ad9e4cfea0			preservedspecimen			uaic1063404	insecta	uaic	aef2ae41-e2ab-4c73-a616-036ba2fc2326					north america	6526.0	united states	usa	imperial		2016-06-14T09:19:13.119197+00:00	0.2898550724637681						0fc977097475f5f987d4763b7f6b5bdf3783a4c6		tenebrionidae		["idigbio_isocountrycode_added", "dwc_continent_added"]				{"lat": 32.878535, "lon": -114.76559200000001}		true	true					ua			animalia
35b0673c-dd99-4088-843a-c4c36432b8f6			preservedspecimen			uaic1059491	insecta	uaic	aef2ae41-e2ab-4c73-a616-036ba2fc2326					north america	3036.0	united states	usa	imperial		2016-03-21T21:48:46.146992+00:00	0.30434782608695654						9425c7925fcb2949c3b8506c20785ff4c66e1d93		tenebrionidae		["idigbio_isocountrycode_added", "dwc_continent_added", "taxon_match_failed"]		chilometopon		{"lat": 32.81699, "lon": -114.83885}		true	true					ua			animalia
2c56babe-b720-43b3-8032-9302193eceae			preservedspecimen			uaic1060247	insecta	uaic	aef2ae41-e2ab-4c73-a616-036ba2fc2326					north america	9021.0	united states	usa	imperial		2017-02-20T09:11:43.987351+00:00	0.2898550724637681						dd709ba84e0616e49402496d43af0fda4de1221a		tenebrionidae		["idigbio_isocountrycode_added", "dwc_continent_added"]				{"lat": 32.81696, "lon": -114.925186}		true	true					ua			animalia
0161f4cc-87b5-4a47-a04e-3f7adbe2ff03			preservedspecimen			asuhic0086276	insecta	asuhic	98d9b8ed-08d6-47fc-b324-2853e44d75d1		j. gelligano			north america		united states	usa	imperial county	1988-11-27T00:00:00+00:00	2017-02-20T09:15:28.483998+00:00	0.34782608695652173						82f4c172b16ad781411e8901b28d48adeb7b328a	1988-11-27	tenebrionidae		["dwc_country_replaced", "idigbio_isocountrycode_added", "dwc_continent_added", "taxon_match_failed"]		eleodes		{"lat": 32.756784, "lon": -114.817031}		false	false					asu			animalia
8a0d46c9-0275-42cd-9872-9331d29c964a			preservedspecimen			uaic1061854	insecta	uaic	aef2ae41-e2ab-4c73-a616-036ba2fc2326					north america	3036.0	united states	usa	imperial		2016-03-21T21:48:46.146992+00:00	0.30434782608695654						af1528428e31f9ab7040afae7dfc19f6ab8b9222		tenebrionidae		["idigbio_isocountrycode_added", "dwc_continent_added", "taxon_match_failed"]		notibius		{"lat": 32.878535, "lon": -114.76559200000001}		true	true					ua			animalia
5a169e0b-dda6-4d2d-9213-49a1a95fc061			preservedspecimen			uaic1063917	insecta	uaic	aef2ae41-e2ab-4c73-a616-036ba2fc2326					north america	6526.0	united states	usa	imperial		2017-02-20T09:11:43.987351+00:00	0.2898550724637681						e96196fb3819860e32f991e3d608117940944afe		tenebrionidae		["idigbio_isocountrycode_added", "dwc_continent_added"]				{"lat": 32.878535, "lon": -114.76559200000001}		true	true					ua			animalia
caac49de-b9cb-4e7a-9948-d4ff92e732e9			preservedspecimen			uaic1063918	insecta	uaic	aef2ae41-e2ab-4c73-a616-036ba2fc2326					north america	6526.0	united states	usa	imperial		2017-02-20T09:11:43.987351+00:00	0.2898550724637681						af54a96c9259f620d77eacd75d839b87615e0254		tenebrionidae		["idigbio_isocountrycode_added", "dwc_continent_added"]				{"lat": 32.878535, "lon": -114.76559200000001}		true	true					ua			animalia
8c9b153d-7f8a-49f8-9341-dbc053ad0830			preservedspecimen			uaic1053863	insecta	uaic	aef2ae41-e2ab-4c73-a616-036ba2fc2326					north america	12508.0	united states	usa	imperial		2017-02-20T09:11:43.987351+00:00	0.30434782608695654						e4a9d68fd923f4926f2b3226e8493e5ab4145f0d		tenebrionidae		["idigbio_isocountrycode_added", "dwc_continent_added", "taxon_match_failed"]		asbolus		{"lat": 32.878535, "lon": -114.76559200000001}		true	true					ua			animalia
cc81309f-e76a-4efb-95fc-7d5c488eeaaf			preservedspecimen			uaic1053886	insecta	uaic	aef2ae41-e2ab-4c73-a616-036ba2fc2326					north america	9021.0	united states	usa	imperial		2017-02-20T09:11:43.987351+00:00	0.30434782608695654						f2c80c710ffc3a96a6331566ed36904711c4ad31		tenebrionidae		["idigbio_isocountrycode_added", "dwc_continent_added", "taxon_match_failed"]		asbolus		{"lat": 32.81696, "lon": -114.925186}		true	true					ua			animalia
abb9ce31-76bd-4a48-8d4b-63652b28d247			preservedspecimen			uaic1053889	insecta	uaic	aef2ae41-e2ab-4c73-a616-036ba2fc2326					north america	12508.0	united states	usa	imperial		2017-02-20T09:11:43.987351+00:00	0.30434782608695654						5943f738cc8ea384d5f8f4a6760cd4767cc96db1		tenebrionidae		["idigbio_isocountrycode_added", "dwc_continent_added", "taxon_match_failed"]		asbolus		{"lat": 32.878535, "lon": -114.76559200000001}		true	true					ua			animalia
4813cae5-46b8-49fd-96f9-9f3d3a544ec5			preservedspecimen			uaic1053920	insecta	uaic	aef2ae41-e2ab-4c73-a616-036ba2fc2326					north america	6954.0	united states	usa	imperial		2017-02-20T09:11:43.987351+00:00	0.30434782608695654						8795dd81e0157ee47f3a0c3a523d4840afa0a12b		tenebrionidae		["idigbio_isocountrycode_added", "dwc_continent_added", "taxon_match_failed"]		asbolus		{"lat": 32.816979, "lon": -114.89065200000002}		true	true					ua			animalia
52e7db74-d127-463d-9b07-bacfd27a5337			preservedspecimen			majc0001120	insecta	majc	792ded92-38ec-4cb7-b69e-b44ea00880cf		m. andrew johnston; s. s. anzaldo			north america		united states	usa	imperial county	2014-07-05T00:00:00+00:00	2017-03-17T21:11:47.626743+00:00	0.36231884057971014						3d635724abf46b548d36855edccb627bc1537c65	2014-07-05	tenebrionidae		["dwc_country_replaced", "idigbio_isocountrycode_added", "dwc_continent_added", "taxon_match_failed"]		eleodes		{"lat": 32.99733, "lon": -115.1781}		false	false					majc			animalia
[truncated: 31 more columns]
