# Supplementary material for: An updated checklist of the Tenebrionidae sec. Bousquet et al. 2018 of the Algodones Dunes of California, with comments on checklist data practices
Source: Biodivers Data J. 2018 Jun 14;(6):e24927. doi: 10.3897/BDJ.6.e24927 (PMC6013544; doi:10.3897/BDJ.6.e24927)
Supplement: Supplementary material 3 — iDigBio occurrences pertinent to the checklist update [file bdj-06-e24927-s003.zip › multimedia_raw.csv]

coreid	Iptc4xmpExt:CountryCode	Iptc4xmpExt:CountryName	Iptc4xmpExt:ProvinceState	Iptc4xmpExt:WorldRegion	ac:accessURI	ac:associatedSpecimenReference	ac:attributionLogoURL	ac:bestQualityAccessURI	ac:bestQualityFormat	ac:caption	ac:captureDevice	ac:comments	ac:digitizationDate	ac:furtherInformationURL	ac:goodQualityAccessURI	ac:hashFunction	ac:hashValue	ac:licenseLogoURL	ac:metadataCreator	ac:metadataLanguage	ac:metadataLanguageLiteral	ac:metadataProvider	ac:metadataProviderLiteral	ac:physicalSetting	ac:provider	ac:providerID	ac:providerLiteral	ac:providerManagedID	ac:resourceCreationTechnique	ac:serviceExpectation	ac:subjectCategoryVocabulary	ac:subjectOrientation	ac:subjectPart	ac:subtype	ac:subtypeLiteral	ac:tag	ac:taxonCount	ac:taxonCoverage	ac:thumbnailAccessURI	ac:variant	ac:variantLiteral	dc:creator	dc:format	dc:language	dc:rights	dc:source	dc:type	dcterms:accessRights	dcterms:audience
84a38445-525e-473e-82ab-e2f5707f9a88					http://storage.idigbio.org/uaic/scan/UAIC1053/UAIC_1053864_labels_dorsal.JPG	http://symbiota4.acis.ufl.edu/scan/portal/collections/individual/index.php?occid=13149938									http://storage.idigbio.org/uaic/scan/UAIC1053/UAIC_1053864_labels_dorsal.JPG					en								urn:uuid:4c00ca27-d338-467c-922a-46a841067fd5						Photograph					http://storage.idigbio.org/uaic/scan/UAIC1053/UAIC_1053864_labels_dorsal_tn.jpg
147c6c93-2ff3-423a-882b-973347096dcc					http://osuc.osu.edu/spm_images/OSUC 26625/12024_compress.jpg					thorax, dorsal view										en									AutoMontage extended-focus imaging					Photograph
bdfc2a7c-7b6a-42bd-9e52-41094ae1066c					http://storage.idigbio.org/uaic/scan/UAIC1063/UAIC_1063383_labels_dorsal_lg.jpg	http://symbiota4.acis.ufl.edu/scan/portal/collections/individual/index.php?occid=13144544									http://storage.idigbio.org/uaic/scan/UAIC1063/UAIC_1063383_labels_dorsal.JPG					en								urn:uuid:ab563e2e-d2c9-4b7c-b2c1-79ed521d1e48						Photograph					http://storage.idigbio.org/uaic/scan/UAIC1063/UAIC_1063383_labels_dorsal_tn.jpg
9063c150-8079-403e-b71d-8ef3f17b50f5					http://storage.idigbio.org/uaic/scan/UAIC1053/UAIC_1053621_labels_dorsal.JPG	http://symbiota4.acis.ufl.edu/scan/portal/collections/individual/index.php?occid=13149696									http://storage.idigbio.org/uaic/scan/UAIC1053/UAIC_1053621_labels_dorsal.JPG					en								urn:uuid:11eb0b28-24a9-4e6c-86b7-adb4b1c7d42b						Photograph					http://storage.idigbio.org/uaic/scan/UAIC1053/UAIC_1053621_labels_dorsal_tn.jpg
3584fa3f-429a-44d3-9c71-3dabcce3eb1b					http://storage.idigbio.org/uaic/scan/UAIC1063/UAIC_1063310_labels_dorsal_lg.jpg	http://symbiota4.acis.ufl.edu/scan/portal/collections/individual/index.php?occid=13144471									http://storage.idigbio.org/uaic/scan/UAIC1063/UAIC_1063310_labels_dorsal.JPG					en								urn:uuid:3a5ee138-b357-404f-a667-678b774d4b5b						Photograph					http://storage.idigbio.org/uaic/scan/UAIC1063/UAIC_1063310_labels_dorsal_tn.jpg
3e7bf174-2359-4cf7-90f9-ffda438909b0					http://storage.idigbio.org/uaic/scan/UAIC1065/UAIC_1065162_labels_dorsal.JPG	http://symbiota4.acis.ufl.edu/scan/portal/collections/individual/index.php?occid=13146943									http://storage.idigbio.org/uaic/scan/UAIC1065/UAIC_1065162_labels_dorsal.JPG					en								urn:uuid:9ff0bfa8-b05b-4b2a-8ea9-d0a753bc57fc						Photograph					http://storage.idigbio.org/uaic/scan/UAIC1065/UAIC_1065162_labels_dorsal_tn.jpg
92e79df8-afdc-4c32-96b1-1ec97a49492e					http://storage.idigbio.org/uaic/scan/UAIC1053/UAIC_1053618_labels_dorsal.JPG	http://symbiota4.acis.ufl.edu/scan/portal/collections/individual/index.php?occid=13149693									http://storage.idigbio.org/uaic/scan/UAIC1053/UAIC_1053618_labels_dorsal.JPG					en								urn:uuid:7fdff2d5-9d4a-490f-ba7b-a1708e94305b						Photograph					http://storage.idigbio.org/uaic/scan/UAIC1053/UAIC_1053618_labels_dorsal_tn.jpg
fedbd394-d924-4118-ae9c-6ea08fb61715					http://storage.idigbio.org/uaic/scan/UAIC1063/UAIC_1063315_labels_dorsal_lg.jpg	http://symbiota4.acis.ufl.edu/scan/portal/collections/individual/index.php?occid=13144476									http://storage.idigbio.org/uaic/scan/UAIC1063/UAIC_1063315_labels_dorsal.JPG					en								urn:uuid:30f203bb-9669-4680-bf21-0860ca179d16						Photograph					http://storage.idigbio.org/uaic/scan/UAIC1063/UAIC_1063315_labels_dorsal_tn.jpg
9ab37878-8d35-48de-a2f5-b188b2ceeaaa					http://storage.idigbio.org/uaic/scan/UAIC1063/UAIC_1063343_labels_dorsal_lg.jpg	http://symbiota4.acis.ufl.edu/scan/portal/collections/individual/index.php?occid=13144504									http://storage.idigbio.org/uaic/scan/UAIC1063/UAIC_1063343_labels_dorsal.JPG					en								urn:uuid:2316cc4e-d6a8-4f43-b5a1-b7ed8751a89d						Photograph					http://storage.idigbio.org/uaic/scan/UAIC1063/UAIC_1063343_labels_dorsal_tn.jpg
95915335-e8fa-4442-a044-21b9fbf1999c					http://storage.idigbio.org/uaic/scan/UAIC1063/UAIC_1063396_labels_dorsal_lg.jpg	http://symbiota4.acis.ufl.edu/scan/portal/collections/individual/index.php?occid=13144557									http://storage.idigbio.org/uaic/scan/UAIC1063/UAIC_1063396_labels_dorsal.JPG					en								urn:uuid:cde89030-46d9-4274-88e8-222ac1f78518						Photograph					http://storage.idigbio.org/uaic/scan/UAIC1063/UAIC_1063396_labels_dorsal_tn.jpg
5975d06e-b5cf-43b5-9503-824880c192c4					http://storage.idigbio.org/uaic/scan/UAIC1063/UAIC_1063306_labels_dorsal_lg.jpg	http://symbiota4.acis.ufl.edu/scan/portal/collections/individual/index.php?occid=13144467									http://storage.idigbio.org/uaic/scan/UAIC1063/UAIC_1063306_labels_dorsal.JPG					en								urn:uuid:d85a5422-53eb-45d2-a094-5574d860e2b9						Photograph					http://storage.idigbio.org/uaic/scan/UAIC1063/UAIC_1063306_labels_dorsal_tn.jpg
6ba03a9b-0241-4291-9947-0fb9cc8c7218					http://storage.idigbio.org/uaic/scan/UAIC1053/UAIC_1053615_labels_dorsal.JPG	http://symbiota4.acis.ufl.edu/scan/portal/collections/individual/index.php?occid=13149690									http://storage.idigbio.org/uaic/scan/UAIC1053/UAIC_1053615_labels_dorsal.JPG					en								urn:uuid:d4586576-8dc8-433d-bc57-f00a658475eb						Photograph					http://storage.idigbio.org/uaic/scan/UAIC1053/UAIC_1053615_labels_dorsal_tn.jpg
36714bbb-07fd-412b-bee6-b916327c0fcb					http://storage.idigbio.org/uaic/scan/UAIC1059/UAIC_1059566_labels_dorsal.JPG	http://symbiota4.acis.ufl.edu/scan/portal/collections/individual/index.php?occid=13152640									http://storage.idigbio.org/uaic/scan/UAIC1059/UAIC_1059566_labels_dorsal.JPG					en								urn:uuid:4cbc1189-3f08-43a6-91c9-4b4e1f72ffc1						Photograph					http://storage.idigbio.org/uaic/scan/UAIC1059/UAIC_1059566_labels_dorsal_tn.jpg
147c6c93-2ff3-423a-882b-973347096dcc					http://osuc.osu.edu/spm_images/OSUC 26625/12023_compress.jpg					head, anterolateral view										en									AutoMontage extended-focus imaging					Photograph
c4b27aae-e46e-425a-84df-c1918a903986					http://storage.idigbio.org/uaic/scan/UAIC1065/UAIC_1065165_labels_dorsal.JPG	http://symbiota4.acis.ufl.edu/scan/portal/collections/individual/index.php?occid=13146946									http://storage.idigbio.org/uaic/scan/UAIC1065/UAIC_1065165_labels_dorsal.JPG					en								urn:uuid:8d38d70e-c044-46a3-ac40-1519d8a65bda						Photograph					http://storage.idigbio.org/uaic/scan/UAIC1065/UAIC_1065165_labels_dorsal_tn.jpg
a34b9f6f-a1c0-41af-a8e8-180aef7e7c45					http://storage.idigbio.org/uaic/scan/UAIC1053/UAIC_1053844_labels_dorsal.JPG	http://symbiota4.acis.ufl.edu/scan/portal/collections/individual/index.php?occid=13149918									http://storage.idigbio.org/uaic/scan/UAIC1053/UAIC_1053844_labels_dorsal.JPG					en								urn:uuid:95cb3d39-f8e4-4671-81ac-efd367adac8a						Photograph					http://storage.idigbio.org/uaic/scan/UAIC1053/UAIC_1053844_labels_dorsal_tn.jpg
0650b606-8cad-4473-9cfa-a2cd7c3e6746					http://storage.idigbio.org/uaic/scan/UAIC1057/UAIC_1057413_labels_dorsal_lg.jpg	http://symbiota4.acis.ufl.edu/scan/portal/collections/individual/index.php?occid=13150487									http://storage.idigbio.org/uaic/scan/UAIC1057/UAIC_1057413_labels_dorsal.JPG					en								urn:uuid:a57bc900-c76f-49f8-a6d3-e5c5fd8acf50						Photograph					http://storage.idigbio.org/uaic/scan/UAIC1057/UAIC_1057413_labels_dorsal_tn.jpg
619a6724-5f40-4dd5-b38b-f4f411dcfc05					http://storage.idigbio.org/uaic/scan/UAIC1063/UAIC_1063409_labels_dorsal_lg.jpg	http://symbiota4.acis.ufl.edu/scan/portal/collections/individual/index.php?occid=13144570									http://storage.idigbio.org/uaic/scan/UAIC1063/UAIC_1063409_labels_dorsal.JPG					en								urn:uuid:e11cc173-344a-4314-ba3b-cbbdfbd145a0						Photograph					http://storage.idigbio.org/uaic/scan/UAIC1063/UAIC_1063409_labels_dorsal_tn.jpg
d545e6a3-2dd0-4715-a8a7-2613379c3170					http://storage.idigbio.org/uaic/scan/UAIC1063/UAIC_1063354_labels_dorsal_lg.jpg	http://symbiota4.acis.ufl.edu/scan/portal/collections/individual/index.php?occid=13144515									http://storage.idigbio.org/uaic/scan/UAIC1063/UAIC_1063354_labels_dorsal.JPG					en								urn:uuid:ad9e8151-5ab9-4810-87ac-0f6f23bb236b						Photograph					http://storage.idigbio.org/uaic/scan/UAIC1063/UAIC_1063354_labels_dorsal_tn.jpg
e83118ce-3521-414e-af03-70fbd220b92c					http://storage.idigbio.org/uaic/scan/UAIC1063/UAIC_1063394_labels_dorsal_lg.jpg	http://symbiota4.acis.ufl.edu/scan/portal/collections/individual/index.php?occid=13144555									http://storage.idigbio.org/uaic/scan/UAIC1063/UAIC_1063394_labels_dorsal.JPG					en								urn:uuid:caa5ba7a-ab35-4d7c-8df3-d583735973c7						Photograph					http://storage.idigbio.org/uaic/scan/UAIC1063/UAIC_1063394_labels_dorsal_tn.jpg
f8696158-f68d-43bf-a2ec-d5d0a02a019e					http://storage.idigbio.org/uaic/scan/UAIC1063/UAIC_1063357_labels_dorsal_lg.jpg	http://symbiota4.acis.ufl.edu/scan/portal/collections/individual/index.php?occid=13144518									http://storage.idigbio.org/uaic/scan/UAIC1063/UAIC_1063357_labels_dorsal.JPG					en								urn:uuid:17543b38-d3b6-4ecd-b589-c2ddaf061c34						Photograph					http://storage.idigbio.org/uaic/scan/UAIC1063/UAIC_1063357_labels_dorsal_tn.jpg
8843c221-53d4-47ba-8b32-cde21122d2c0					http://storage.idigbio.org/uaic/scan/UAIC1059/UAIC_1059797_labels_dorsal.JPG	http://symbiota4.acis.ufl.edu/scan/portal/collections/individual/index.php?occid=13152871									http://storage.idigbio.org/uaic/scan/UAIC1059/UAIC_1059797_labels_dorsal.JPG					en								urn:uuid:82a6cf50-6cb2-48e2-b9c3-144f56f5f0a5						Photograph					http://storage.idigbio.org/uaic/scan/UAIC1059/UAIC_1059797_labels_dorsal_tn.jpg
8d072217-28b8-4378-b593-6a56acf72ebe					http://storage.idigbio.org/uaic/scan/UAIC1053/UAIC_1053866_labels_dorsal.JPG	http://symbiota4.acis.ufl.edu/scan/portal/collections/individual/index.php?occid=13149940									http://storage.idigbio.org/uaic/scan/UAIC1053/UAIC_1053866_labels_dorsal.JPG					en								urn:uuid:f962b83e-bd42-4768-aa94-5cf21d806484						Photograph					http://storage.idigbio.org/uaic/scan/UAIC1053/UAIC_1053866_labels_dorsal_tn.jpg
d3eebe26-aea9-4c62-8163-2e3867e871e3					http://storage.idigbio.org/uaic/scan/UAIC1063/UAIC_1063345_labels_dorsal_lg.jpg	http://symbiota4.acis.ufl.edu/scan/portal/collections/individual/index.php?occid=13144506									http://storage.idigbio.org/uaic/scan/UAIC1063/UAIC_1063345_labels_dorsal.JPG					en								urn:uuid:536aa2f3-791f-4964-adfc-477e4ea313ee						Photograph					http://storage.idigbio.org/uaic/scan/UAIC1063/UAIC_1063345_labels_dorsal_tn.jpg
b5008c4f-52c5-4086-9ca3-7e8ba366c91b					http://storage.idigbio.org/uaic/scan/UAIC1053/UAIC_1053870_labels_dorsal.JPG	http://symbiota4.acis.ufl.edu/scan/portal/collections/individual/index.php?occid=13149944									http://storage.idigbio.org/uaic/scan/UAIC1053/UAIC_1053870_labels_dorsal.JPG					en								urn:uuid:d81887a1-126d-4f36-a737-4e4610eb5bdd						Photograph					http://storage.idigbio.org/uaic/scan/UAIC1053/UAIC_1053870_labels_dorsal_tn.jpg
c8c7bf5d-33ee-469e-911a-16dc12807005					http://storage.idigbio.org/uaic/scan/UAIC1060/UAIC_1060381_labels_dorsal_lg.jpg	http://symbiota4.acis.ufl.edu/scan/portal/collections/individual/index.php?occid=13143542									http://storage.idigbio.org/uaic/scan/UAIC1060/UAIC_1060381_labels_dorsal.JPG					en								urn:uuid:9078765b-a124-447c-ae84-5b49cbfe2d15						Photograph					http://storage.idigbio.org/uaic/scan/UAIC1060/UAIC_1060381_labels_dorsal_tn.jpg
05ba11cb-8f0b-474d-ba7b-fc796260a3cf					http://storage.idigbio.org/uaic/scan/UAIC1063/UAIC_1063309_labels_dorsal_lg.jpg	http://symbiota4.acis.ufl.edu/scan/portal/collections/individual/index.php?occid=13144470									http://storage.idigbio.org/uaic/scan/UAIC1063/UAIC_1063309_labels_dorsal.JPG					en								urn:uuid:edf02d6f-46b7-41c1-a00b-7de149ee8b5a						Photograph					http://storage.idigbio.org/uaic/scan/UAIC1063/UAIC_1063309_labels_dorsal_tn.jpg
096d97b4-2961-4e45-821b-daf6d73e8df6					http://storage.idigbio.org/uaic/scan/UAIC1063/UAIC_1063313_labels_dorsal_lg.jpg	http://symbiota4.acis.ufl.edu/scan/portal/collections/individual/index.php?occid=13144474									http://storage.idigbio.org/uaic/scan/UAIC1063/UAIC_1063313_labels_dorsal.JPG					en								urn:uuid:6ad64c6c-eead-4832-b12d-f84dbd0a55e5						Photograph					http://storage.idigbio.org/uaic/scan/UAIC1063/UAIC_1063313_labels_dorsal_tn.jpg
064a2406-3280-4bfe-8c46-43949af5e8a5					http://storage.idigbio.org/uaic/scan/UAIC1063/UAIC_1063311_labels_dorsal_lg.jpg	http://symbiota4.acis.ufl.edu/scan/portal/collections/individual/index.php?occid=13144472									http://storage.idigbio.org/uaic/scan/UAIC1063/UAIC_1063311_labels_dorsal.JPG					en								urn:uuid:84a1f1b7-2838-4cff-bf63-e8ad388b547c						Photograph					http://storage.idigbio.org/uaic/scan/UAIC1063/UAIC_1063311_labels_dorsal_tn.jpg
f2971df0-3e37-40a0-bb43-c8d7f5e4e4fb					http://storage.idigbio.org/uaic/scan/UAIC1063/UAIC_1063380_labels_dorsal_lg.jpg	http://symbiota4.acis.ufl.edu/scan/portal/collections/individual/index.php?occid=13144541									http://storage.idigbio.org/uaic/scan/UAIC1063/UAIC_1063380_labels_dorsal.JPG					en								urn:uuid:add7fbe5-753a-4e80-81ae-ec9f33767af3						Photograph					http://storage.idigbio.org/uaic/scan/UAIC1063/UAIC_1063380_labels_dorsal_tn.jpg
005f6c8f-0f2d-4552-9250-3652258d80a7					http://storage.idigbio.org/uaic/scan/UAIC1065/UAIC_1065164_labels_dorsal.JPG	http://symbiota4.acis.ufl.edu/scan/portal/collections/individual/index.php?occid=13146945									http://storage.idigbio.org/uaic/scan/UAIC1065/UAIC_1065164_labels_dorsal.JPG					en								urn:uuid:23a41aa6-ad86-4c82-bac2-d61b4b2291c2						Photograph					http://storage.idigbio.org/uaic/scan/UAIC1065/UAIC_1065164_labels_dorsal_tn.jpg
3430dfaf-3ef7-4a13-ad3b-7efa430e2b85					http://storage.idigbio.org/uaic/scan/UAIC1059/UAIC_1059794_labels_dorsal_lg.jpg	http://symbiota4.acis.ufl.edu/scan/portal/collections/individual/index.php?occid=13152868									http://storage.idigbio.org/uaic/scan/UAIC1059/UAIC_1059794_labels_dorsal.JPG					en								urn:uuid:d07ba882-d5ee-4260-9e67-c9bfe45ff7c3						Photograph					http://storage.idigbio.org/uaic/scan/UAIC1059/UAIC_1059794_labels_dorsal_tn.jpg
f8626cd8-4adf-4ce6-ac0f-ef4001aaa5b7					http://storage.idigbio.org/uaic/scan/UAIC1063/UAIC_1063359_labels_dorsal_lg.jpg	http://symbiota4.acis.ufl.edu/scan/portal/collections/individual/index.php?occid=13144520									http://storage.idigbio.org/uaic/scan/UAIC1063/UAIC_1063359_labels_dorsal.JPG					en								urn:uuid:993cfea1-ecb1-4a8c-bc18-3de06ca83d81						Photograph					http://storage.idigbio.org/uaic/scan/UAIC1063/UAIC_1063359_labels_dorsal_tn.jpg
ba3ec960-d076-4a1a-ae14-12af66d4fc02					http://storage.idigbio.org/uaic/scan/UAIC1063/UAIC_1063410_labels_dorsal_lg.jpg	http://symbiota4.acis.ufl.edu/scan/portal/collections/individual/index.php?occid=13144571									http://storage.idigbio.org/uaic/scan/UAIC1063/UAIC_1063410_labels_dorsal.JPG					en								urn:uuid:337a6c82-10b2-48fb-8bac-e4c8b745af26						Photograph					http://storage.idigbio.org/uaic/scan/UAIC1063/UAIC_1063410_labels_dorsal_tn.jpg
77d3de2d-749c-46ac-8d7a-1079b5f5f89b					http://storage.idigbio.org/uaic/scan/UAIC1065/UAIC_1065171_labels_dorsal.JPG	http://symbiota4.acis.ufl.edu/scan/portal/collections/individual/index.php?occid=13146952									http://storage.idigbio.org/uaic/scan/UAIC1065/UAIC_1065171_labels_dorsal.JPG					en								urn:uuid:aa474ee7-4f03-4a4f-9660-f48c8f70f387						Photograph					http://storage.idigbio.org/uaic/scan/UAIC1065/UAIC_1065171_labels_dorsal_tn.jpg
5bc6af7f-d412-4356-9aa8-48edea0a6e09					http://storage.idigbio.org/uaic/scan/UAIC1063/UAIC_1063356_labels_dorsal_lg.jpg	http://symbiota4.acis.ufl.edu/scan/portal/collections/individual/index.php?occid=13144517									http://storage.idigbio.org/uaic/scan/UAIC1063/UAIC_1063356_labels_dorsal.JPG					en								urn:uuid:09ced512-aaf0-4816-802d-82703c6a4b8c						Photograph					http://storage.idigbio.org/uaic/scan/UAIC1063/UAIC_1063356_labels_dorsal_tn.jpg
412e9c4c-02cc-40e3-b01b-890a0b97d1da					http://storage.idigbio.org/uaic/scan/UAIC1063/UAIC_1063365_labels_dorsal_lg.jpg	http://symbiota4.acis.ufl.edu/scan/portal/collections/individual/index.php?occid=13144526									http://storage.idigbio.org/uaic/scan/UAIC1063/UAIC_1063365_labels_dorsal.JPG					en								urn:uuid:3903763d-7807-4b90-9750-c6e5dfb7efd5						Photograph					http://storage.idigbio.org/uaic/scan/UAIC1063/UAIC_1063365_labels_dorsal_tn.jpg
57eeccff-fd91-4384-8064-7e9ca6ef2383					http://storage.idigbio.org/uaic/scan/UAIC1063/UAIC_1063375_labels_dorsal_lg.jpg	http://symbiota4.acis.ufl.edu/scan/portal/collections/individual/index.php?occid=13144536									http://storage.idigbio.org/uaic/scan/UAIC1063/UAIC_1063375_labels_dorsal.JPG					en								urn:uuid:19ef4d55-7eda-44ed-89a7-4d7b93b4a0fe						Photograph					http://storage.idigbio.org/uaic/scan/UAIC1063/UAIC_1063375_labels_dorsal_tn.jpg
60e58d55-1035-443b-9636-131e9dce1721					http://storage.idigbio.org/uaic/scan/UAIC1053/UAIC_1053625_labels_dorsal.JPG	http://symbiota4.acis.ufl.edu/scan/portal/collections/individual/index.php?occid=13149700									http://storage.idigbio.org/uaic/scan/UAIC1053/UAIC_1053625_labels_dorsal.JPG					en								urn:uuid:b7e050c6-39aa-4079-ba0f-0edacc3fab72						Photograph					http://storage.idigbio.org/uaic/scan/UAIC1053/UAIC_1053625_labels_dorsal_tn.jpg
31596231-23d1-4b2d-9e8e-84d1facec06e					http://storage.idigbio.org/uaic/scan/UAIC1063/UAIC_1063355_labels_dorsal_lg.jpg	http://symbiota4.acis.ufl.edu/scan/portal/collections/individual/index.php?occid=13144516									http://storage.idigbio.org/uaic/scan/UAIC1063/UAIC_1063355_labels_dorsal.JPG					en								urn:uuid:066db224-9225-4206-a14e-6df5068f428a						Photograph					http://storage.idigbio.org/uaic/scan/UAIC1063/UAIC_1063355_labels_dorsal_tn.jpg
6e58bc70-5512-492d-ba18-4872651c20ee					http://storage.idigbio.org/uaic/scan/UAIC1060/UAIC_1060243_labels_dorsal_lg.jpg	http://symbiota4.acis.ufl.edu/scan/portal/collections/individual/index.php?occid=13143404									http://storage.idigbio.org/uaic/scan/UAIC1060/UAIC_1060243_labels_dorsal.JPG					en								urn:uuid:cce24867-d0b0-48ae-9252-16ea36f598dc						Photograph					http://storage.idigbio.org/uaic/scan/UAIC1060/UAIC_1060243_labels_dorsal_tn.jpg
29dab1b6-7d8f-481c-a24a-092604a14e2d					http://storage.idigbio.org/uaic/scan/UAIC1059/UAIC_1059486_labels_dorsal.JPG	http://symbiota4.acis.ufl.edu/scan/portal/collections/individual/index.php?occid=13152560									http://storage.idigbio.org/uaic/scan/UAIC1059/UAIC_1059486_labels_dorsal.JPG					en								urn:uuid:1c230972-90dc-4ded-a476-df386b8a68f6						Photograph					http://storage.idigbio.org/uaic/scan/UAIC1059/UAIC_1059486_labels_dorsal_tn.jpg
b78e246c-77ce-49f3-b242-a26523d8b65f					http://storage.idigbio.org/uaic/scan/UAIC1065/UAIC_1065170_labels_dorsal.JPG	http://symbiota4.acis.ufl.edu/scan/portal/collections/individual/index.php?occid=13146951									http://storage.idigbio.org/uaic/scan/UAIC1065/UAIC_1065170_labels_dorsal.JPG					en								urn:uuid:cfdace6b-6f0f-4af2-a17a-c2d8e78b39c9						Photograph					http://storage.idigbio.org/uaic/scan/UAIC1065/UAIC_1065170_labels_dorsal_tn.jpg
ab49fcd2-c65e-4bc6-adff-04680d329fe0					http://storage.idigbio.org/uaic/scan/UAIC1063/UAIC_1063407_labels_dorsal_lg.jpg	http://symbiota4.acis.ufl.edu/scan/portal/collections/individual/index.php?occid=13144568									http://storage.idigbio.org/uaic/scan/UAIC1063/UAIC_1063407_labels_dorsal.JPG					en								urn:uuid:cccaa61b-8f86-4780-ac49-29340fe2eb0e						Photograph					http://storage.idigbio.org/uaic/scan/UAIC1063/UAIC_1063407_labels_dorsal_tn.jpg
8f5e0826-e3bf-405d-b78a-e21e0a5f3dc8					http://storage.idigbio.org/uaic/scan/UAIC1053/UAIC_1053888_labels_dorsal.JPG	http://symbiota4.acis.ufl.edu/scan/portal/collections/individual/index.php?occid=13149962									http://storage.idigbio.org/uaic/scan/UAIC1053/UAIC_1053888_labels_dorsal.JPG					en								urn:uuid:6953e709-9364-4a16-a4de-020bd784f343						Photograph					http://storage.idigbio.org/uaic/scan/UAIC1053/UAIC_1053888_labels_dorsal_tn.jpg
36791912-ab90-4109-b7cb-f8256cd1823b					http://storage.idigbio.org/uaic/scan/UAIC1053/UAIC_1053880_labels_dorsal.JPG	http://symbiota4.acis.ufl.edu/scan/portal/collections/individual/index.php?occid=13149954									http://storage.idigbio.org/uaic/scan/UAIC1053/UAIC_1053880_labels_dorsal.JPG					en								urn:uuid:9d243a17-0eef-43d5-b700-aa168de764b2						Photograph					http://storage.idigbio.org/uaic/scan/UAIC1053/UAIC_1053880_labels_dorsal_tn.jpg
9f783956-fdcd-4ded-8e81-4523f62dd7ef					http://storage.idigbio.org/uaic/scan/UAIC1059/UAIC_1059481_labels_dorsal.JPG	http://symbiota4.acis.ufl.edu/scan/portal/collections/individual/index.php?occid=13152555									http://storage.idigbio.org/uaic/scan/UAIC1059/UAIC_1059481_labels_dorsal.JPG					en								urn:uuid:fd94cdac-38b4-43aa-9d67-621868b64aae						Photograph					http://storage.idigbio.org/uaic/scan/UAIC1059/UAIC_1059481_labels_dorsal_tn.jpg
ebc48f7e-6f4e-4ec3-b13b-c378a59f2ed0					http://storage.idigbio.org/uaic/scan/UAIC1057/UAIC_1057023_labels_dorsal_lg.jpg	http://symbiota4.acis.ufl.edu/scan/portal/collections/individual/index.php?occid=13150097									http://storage.idigbio.org/uaic/scan/UAIC1057/UAIC_1057023_labels_dorsal.JPG					en								urn:uuid:a3ceda0a-7ea6-40ca-823b-3a483b82cf9d						Photograph					http://storage.idigbio.org/uaic/scan/UAIC1057/UAIC_1057023_labels_dorsal_tn.jpg
ee293036-8120-421c-bf06-3a04514a849f					http://storage.idigbio.org/uaic/scan/UAIC1059/UAIC_1059489_labels_dorsal.JPG	http://symbiota4.acis.ufl.edu/scan/portal/collections/individual/index.php?occid=13152563									http://storage.idigbio.org/uaic/scan/UAIC1059/UAIC_1059489_labels_dorsal.JPG					en								urn:uuid:a6a48165-3a1c-43cd-bb51-d18a8d273a58						Photograph					http://storage.idigbio.org/uaic/scan/UAIC1059/UAIC_1059489_labels_dorsal_tn.jpg
c46762da-77bb-4cdf-a1bd-18b2a8aa78e7					http://storage.idigbio.org/uaic/scan/UAIC1063/UAIC_1063368_labels_dorsal_lg.jpg	http://symbiota4.acis.ufl.edu/scan/portal/collections/individual/index.php?occid=13144529									http://storage.idigbio.org/uaic/scan/UAIC1063/UAIC_1063368_labels_dorsal.JPG					en								urn:uuid:97be4704-d862-497c-bcd6-166262af364a						Photograph					http://storage.idigbio.org/uaic/scan/UAIC1063/UAIC_1063368_labels_dorsal_tn.jpg
9fdcc434-2046-48a8-a244-b30255e14340					http://storage.idigbio.org/uaic/scan/UAIC1063/UAIC_1063408_labels_dorsal_lg.jpg	http://symbiota4.acis.ufl.edu/scan/portal/collections/individual/index.php?occid=13144569									http://storage.idigbio.org/uaic/scan/UAIC1063/UAIC_1063408_labels_dorsal.JPG					en								urn:uuid:30716e70-cd6c-4426-9a75-c845df7d0e32						Photograph					http://storage.idigbio.org/uaic/scan/UAIC1063/UAIC_1063408_labels_dorsal_tn.jpg
0f713b02-a56a-4d36-85e4-9bd8bfdc71d8					http://storage.idigbio.org/uaic/scan/UAIC1063/UAIC_1063352_labels_dorsal_lg.jpg	http://symbiota4.acis.ufl.edu/scan/portal/collections/individual/index.php?occid=13144513									http://storage.idigbio.org/uaic/scan/UAIC1063/UAIC_1063352_labels_dorsal.JPG					en								urn:uuid:4c139f08-8a7f-4628-ab99-18e9af67d132						Photograph					http://storage.idigbio.org/uaic/scan/UAIC1063/UAIC_1063352_labels_dorsal_tn.jpg
235629c2-e570-4b95-a510-16f7fa7b9c59					http://storage.idigbio.org/uaic/scan/UAIC1063/UAIC_1063376_labels_dorsal_lg.jpg	http://symbiota4.acis.ufl.edu/scan/portal/collections/individual/index.php?occid=13144537									http://storage.idigbio.org/uaic/scan/UAIC1063/UAIC_1063376_labels_dorsal.JPG					en								urn:uuid:527f69da-4ac9-4059-955f-4a7639620c82						Photograph					http://storage.idigbio.org/uaic/scan/UAIC1063/UAIC_1063376_labels_dorsal_tn.jpg
ecaf9e2d-5591-4e5d-a08b-d64944a97297					http://storage.idigbio.org/uaic/scan/UAIC1063/UAIC_1063384_labels_dorsal_lg.jpg	http://symbiota4.acis.ufl.edu/scan/portal/collections/individual/index.php?occid=13144545									http://storage.idigbio.org/uaic/scan/UAIC1063/UAIC_1063384_labels_dorsal.JPG					en								urn:uuid:9b754d6d-3baf-432d-a0c2-42b24a9b34c5						Photograph					http://storage.idigbio.org/uaic/scan/UAIC1063/UAIC_1063384_labels_dorsal_tn.jpg
c808c151-8b54-4572-8381-63e7f732930a					http://storage.idigbio.org/uaic/scan/UAIC1063/UAIC_1063342_labels_dorsal_lg.jpg	http://symbiota4.acis.ufl.edu/scan/portal/collections/individual/index.php?occid=13144503									http://storage.idigbio.org/uaic/scan/UAIC1063/UAIC_1063342_labels_dorsal.JPG					en								urn:uuid:bbc2df3b-0f0c-4bad-bed2-a5dc4bae4281						Photograph					http://storage.idigbio.org/uaic/scan/UAIC1063/UAIC_1063342_labels_dorsal_tn.jpg
d01a7c75-ce9c-4093-87b6-b46df86fe070					http://storage.idigbio.org/uaic/scan/UAIC1053/UAIC_1053867_labels_dorsal.JPG	http://symbiota4.acis.ufl.edu/scan/portal/collections/individual/index.php?occid=13149941									http://storage.idigbio.org/uaic/scan/UAIC1053/UAIC_1053867_labels_dorsal.JPG					en								urn:uuid:237f16f3-6607-4f62-845d-36c0b5238105						Photograph					http://storage.idigbio.org/uaic/scan/UAIC1053/UAIC_1053867_labels_dorsal_tn.jpg
f7080060-8dce-4b94-a915-7f32e99a72fd					http://storage.idigbio.org/uaic/scan/UAIC1065/UAIC_1065154_labels_dorsal_lg.jpg	http://symbiota4.acis.ufl.edu/scan/portal/collections/individual/index.php?occid=13146935									http://storage.idigbio.org/uaic/scan/UAIC1065/UAIC_1065154_labels_dorsal.JPG					en								urn:uuid:84102297-d8f5-4e8f-b267-d79f47d92a48						Photograph					http://storage.idigbio.org/uaic/scan/UAIC1065/UAIC_1065154_labels_dorsal_tn.jpg
3734749a-ab98-437e-a034-bac08ee6d224					http://storage.idigbio.org/uaic/scan/UAIC1063/UAIC_1063395_labels_dorsal_lg.jpg	http://symbiota4.acis.ufl.edu/scan/portal/collections/individual/index.php?occid=13144556									http://storage.idigbio.org/uaic/scan/UAIC1063/UAIC_1063395_labels_dorsal.JPG					en								urn:uuid:1af96855-c5eb-4b28-ac2c-0f0172ddb5c0						Photograph					http://storage.idigbio.org/uaic/scan/UAIC1063/UAIC_1063395_labels_dorsal_tn.jpg
0569a2e0-98ca-44fd-a313-c2fab82b0241					http://storage.idigbio.org/uaic/scan/UAIC1063/UAIC_1063916_labels_dorsal_lg.jpg	http://symbiota4.acis.ufl.edu/scan/portal/collections/individual/index.php?occid=13145077									http://storage.idigbio.org/uaic/scan/UAIC1063/UAIC_1063916_labels_dorsal.JPG					en								urn:uuid:b0a7f992-b09b-41fc-8a1a-03f68317499d						Photograph					http://storage.idigbio.org/uaic/scan/UAIC1063/UAIC_1063916_labels_dorsal_tn.jpg
f66be23d-e553-4cdb-8503-8e94f3a08d47					http://storage.idigbio.org/uaic/scan/UAIC1059/UAIC_1059490_labels_dorsal.JPG	http://symbiota4.acis.ufl.edu/scan/portal/collections/individual/index.php?occid=13152564									http://storage.idigbio.org/uaic/scan/UAIC1059/UAIC_1059490_labels_dorsal.JPG					en								urn:uuid:323abffc-e0b8-4353-b426-9b9bdd0f3eaf						Photograph					http://storage.idigbio.org/uaic/scan/UAIC1059/UAIC_1059490_labels_dorsal_tn.jpg
41991cb0-3b8c-4584-9755-4b71a3a158de					http://storage.idigbio.org/uaic/scan/UAIC1059/UAIC_1059441_labels_dorsal.JPG	http://symbiota4.acis.ufl.edu/scan/portal/collections/individual/index.php?occid=13152515									http://storage.idigbio.org/uaic/scan/UAIC1059/UAIC_1059441_labels_dorsal.JPG					en								urn:uuid:36324afb-3309-448f-8c92-0be636663957						Photograph					http://storage.idigbio.org/uaic/scan/UAIC1059/UAIC_1059441_labels_dorsal_tn.jpg
aa85dacc-70c1-46ec-a602-570804d6f7e0					http://storage.idigbio.org/uaic/scan/UAIC1053/UAIC_1053627_labels_dorsal.JPG	http://symbiota4.acis.ufl.edu/scan/portal/collections/individual/index.php?occid=13149702									http://storage.idigbio.org/uaic/scan/UAIC1053/UAIC_1053627_labels_dorsal.JPG					en								urn:uuid:9cb6bbde-d263-4c1d-a53d-66488ebedba8						Photograph					http://storage.idigbio.org/uaic/scan/UAIC1053/UAIC_1053627_labels_dorsal_tn.jpg
9f7dd253-7f27-43da-be25-e90dbb1a83c2					http://storage.idigbio.org/uaic/scan/UAIC1053/UAIC_1053843_labels_dorsal.JPG	http://symbiota4.acis.ufl.edu/scan/portal/collections/individual/index.php?occid=13149917									http://storage.idigbio.org/uaic/scan/UAIC1053/UAIC_1053843_labels_dorsal.JPG					en								urn:uuid:ce3234ee-5700-4f28-b81c-cec58b789f99						Photograph					http://storage.idigbio.org/uaic/scan/UAIC1053/UAIC_1053843_labels_dorsal_tn.jpg
e95cb4d4-9068-499c-8cfd-0798c1e7daa4					http://storage.idigbio.org/uaic/scan/UAIC1063/UAIC_1063401_labels_dorsal_lg.jpg	http://symbiota4.acis.ufl.edu/scan/portal/collections/individual/index.php?occid=13144562									http://storage.idigbio.org/uaic/scan/UAIC1063/UAIC_1063401_labels_dorsal.JPG					en								urn:uuid:9049a806-a7b7-4e4b-9cf5-65b0bf80d68d						Photograph					http://storage.idigbio.org/uaic/scan/UAIC1063/UAIC_1063401_labels_dorsal_tn.jpg
e1fab5a7-5ad3-418a-aa77-b09ec5c9718d					http://storage.idigbio.org/uaic/scan/UAIC1057/UAIC_1057024_labels_dorsal_lg.jpg	http://symbiota4.acis.ufl.edu/scan/portal/collections/individual/index.php?occid=13150098									http://storage.idigbio.org/uaic/scan/UAIC1057/UAIC_1057024_labels_dorsal.JPG					en								urn:uuid:9c6ce1a2-1350-48fb-ba5c-c4d4248b1bb8						Photograph					http://storage.idigbio.org/uaic/scan/UAIC1057/UAIC_1057024_labels_dorsal_tn.jpg
2c7e1dcd-5d76-4024-82b0-a660ad717506					http://storage.idigbio.org/uaic/scan/UAIC1063/UAIC_1063314_labels_dorsal_lg.jpg	http://symbiota4.acis.ufl.edu/scan/portal/collections/individual/index.php?occid=13144475									http://storage.idigbio.org/uaic/scan/UAIC1063/UAIC_1063314_labels_dorsal.JPG					en								urn:uuid:17eccb63-298d-4d1c-8f95-3dfc0df86cf8						Photograph					http://storage.idigbio.org/uaic/scan/UAIC1063/UAIC_1063314_labels_dorsal_tn.jpg
774ac8e0-0bb5-4777-9715-a5ded2b03c1c					http://storage.idigbio.org/uaic/scan/UAIC1063/UAIC_1063382_labels_dorsal_lg.jpg	http://symbiota4.acis.ufl.edu/scan/portal/collections/individual/index.php?occid=13144543									http://storage.idigbio.org/uaic/scan/UAIC1063/UAIC_1063382_labels_dorsal.JPG					en								urn:uuid:f96d1293-c01c-46e3-bf78-83a627f688ae						Photograph					http://storage.idigbio.org/uaic/scan/UAIC1063/UAIC_1063382_labels_dorsal_tn.jpg
9852426f-1326-4486-9000-faaf1107609a					http://storage.idigbio.org/uaic/scan/UAIC1053/UAIC_1053626_labels_dorsal.JPG	http://symbiota4.acis.ufl.edu/scan/portal/collections/individual/index.php?occid=13149701									http://storage.idigbio.org/uaic/scan/UAIC1053/UAIC_1053626_labels_dorsal.JPG					en								urn:uuid:3d07aba8-9143-418e-b395-cb794a7af4b4						Photograph					http://storage.idigbio.org/uaic/scan/UAIC1053/UAIC_1053626_labels_dorsal_tn.jpg
05258968-4aff-4074-b8e8-28efdebb3dd6					http://storage.idigbio.org/uaic/scan/UAIC1063/UAIC_1063349_labels_dorsal_lg.jpg	http://symbiota4.acis.ufl.edu/scan/portal/collections/individual/index.php?occid=13144510									http://storage.idigbio.org/uaic/scan/UAIC1063/UAIC_1063349_labels_dorsal.JPG					en								urn:uuid:74cbd5e7-c849-405c-9a6d-ae62e9cc58b4						Photograph					http://storage.idigbio.org/uaic/scan/UAIC1063/UAIC_1063349_labels_dorsal_tn.jpg
1a5cc7c1-2f3b-4885-8624-26576acaf286					http://storage.idigbio.org/uaic/scan/UAIC1057/UAIC_1057414_labels_dorsal.JPG	http://symbiota4.acis.ufl.edu/scan/portal/collections/individual/index.php?occid=13150488									http://storage.idigbio.org/uaic/scan/UAIC1057/UAIC_1057414_labels_dorsal.JPG					en								urn:uuid:d4e2db3f-7a8b-4a14-b577-47d526f75b38						Photograph					http://storage.idigbio.org/uaic/scan/UAIC1057/UAIC_1057414_labels_dorsal_tn.jpg
308a4e8e-2749-43f8-a97c-7740d7b1278c					http://storage.idigbio.org/uaic/scan/UAIC1063/UAIC_1063398_labels_dorsal_lg.jpg	http://symbiota4.acis.ufl.edu/scan/portal/collections/individual/index.php?occid=13144559									http://storage.idigbio.org/uaic/scan/UAIC1063/UAIC_1063398_labels_dorsal.JPG					en								urn:uuid:1a2d1853-d144-491e-b2c2-fb9c46568341						Photograph					http://storage.idigbio.org/uaic/scan/UAIC1063/UAIC_1063398_labels_dorsal_tn.jpg
5e00a4ae-2764-4f0b-9c6a-6a348d4a7edd					http://storage.idigbio.org/uaic/scan/UAIC1061/UAIC_1061880_labels_dorsal.JPG	http://symbiota4.acis.ufl.edu/scan/portal/collections/individual/index.php?occid=13671202									http://storage.idigbio.org/uaic/scan/UAIC1061/UAIC_1061880_labels_dorsal.JPG					en								urn:uuid:ab303b98-5cd4-47b9-a5f4-e0c4a8a68e31						Photograph					http://storage.idigbio.org/uaic/scan/UAIC1061/UAIC_1061880_labels_dorsal_tn.jpg
b35f48c5-709f-423a-b761-c073d52f2920					http://storage.idigbio.org/uaic/scan/UAIC1065/UAIC_1065155_labels_dorsal_lg.jpg	http://symbiota4.acis.ufl.edu/scan/portal/collections/individual/index.php?occid=13146936									http://storage.idigbio.org/uaic/scan/UAIC1065/UAIC_1065155_labels_dorsal.JPG					en								urn:uuid:0f1958ec-9a12-4603-99d0-861d934c0e05						Photograph					http://storage.idigbio.org/uaic/scan/UAIC1065/UAIC_1065155_labels_dorsal_tn.jpg
a2447207-7691-402d-b8fc-c8025c263754					http://storage.idigbio.org/uaic/scan/UAIC1065/UAIC_1065094_labels_dorsal.JPG	http://symbiota4.acis.ufl.edu/scan/portal/collections/individual/index.php?occid=13146875									http://storage.idigbio.org/uaic/scan/UAIC1065/UAIC_1065094_labels_dorsal.JPG					en								urn:uuid:03bb5094-ad08-4558-b958-1ef967395a87						Photograph					http://storage.idigbio.org/uaic/scan/UAIC1065/UAIC_1065094_labels_dorsal_tn.jpg
813d766b-854f-4bc7-ab4c-e80c3d6f5615					http://storage.idigbio.org/uaic/scan/UAIC1053/UAIC_1053890_labels_dorsal.JPG	http://symbiota4.acis.ufl.edu/scan/portal/collections/individual/index.php?occid=13149964									http://storage.idigbio.org/uaic/scan/UAIC1053/UAIC_1053890_labels_dorsal.JPG					en								urn:uuid:88757844-5fea-41df-b5e6-55b8a6ebfd11						Photograph					http://storage.idigbio.org/uaic/scan/UAIC1053/UAIC_1053890_labels_dorsal_tn.jpg
2b173efb-a4b8-439c-8c01-aa59515dc33b					http://storage.idigbio.org/uaic/scan/UAIC1053/UAIC_1053619_labels_dorsal.JPG	http://symbiota4.acis.ufl.edu/scan/portal/collections/individual/index.php?occid=13149694									http://storage.idigbio.org/uaic/scan/UAIC1053/UAIC_1053619_labels_dorsal.JPG					en								urn:uuid:1dd004e5-6ec7-4585-8a7b-372f7a8e981d						Photograph					http://storage.idigbio.org/uaic/scan/UAIC1053/UAIC_1053619_labels_dorsal_tn.jpg
3e0e5a4c-1866-46a8-9de2-3f02b0a62800					http://storage.idigbio.org/uaic/scan/UAIC1063/UAIC_1063414_labels_dorsal_lg.jpg	http://symbiota4.acis.ufl.edu/scan/portal/collections/individual/index.php?occid=13144575									http://storage.idigbio.org/uaic/scan/UAIC1063/UAIC_1063414_labels_dorsal.JPG					en								urn:uuid:39e7c842-2500-4e68-9700-e9cd70b6c90a						Photograph					http://storage.idigbio.org/uaic/scan/UAIC1063/UAIC_1063414_labels_dorsal_tn.jpg
a614d744-102c-405e-9a04-7e5ccf29aad6					http://storage.idigbio.org/uaic/scan/UAIC1063/UAIC_1063403_labels_dorsal_lg.jpg	http://symbiota4.acis.ufl.edu/scan/portal/collections/individual/index.php?occid=13144564									http://storage.idigbio.org/uaic/scan/UAIC1063/UAIC_1063403_labels_dorsal.JPG					en								urn:uuid:ddcd8447-e48f-46e1-a7b5-3e91a1a87f6d						Photograph					http://storage.idigbio.org/uaic/scan/UAIC1063/UAIC_1063403_labels_dorsal_tn.jpg
b66675b4-1005-4d08-9cf2-d9b5c5d3b3e3					http://storage.idigbio.org/uaic/scan/UAIC1053/UAIC_1053616_labels_dorsal.JPG	http://symbiota4.acis.ufl.edu/scan/portal/collections/individual/index.php?occid=13149691									http://storage.idigbio.org/uaic/scan/UAIC1053/UAIC_1053616_labels_dorsal.JPG					en								urn:uuid:80498183-8544-4c13-a001-f21fab29c06c						Photograph					http://storage.idigbio.org/uaic/scan/UAIC1053/UAIC_1053616_labels_dorsal_tn.jpg
0be66953-ed15-4e68-af1d-1723dfe096fa					http://storage.idigbio.org/uaic/scan/UAIC1053/UAIC_1053987_labels_dorsal.JPG	http://symbiota4.acis.ufl.edu/scan/portal/collections/individual/index.php?occid=13150061									http://storage.idigbio.org/uaic/scan/UAIC1053/UAIC_1053987_labels_dorsal.JPG					en								urn:uuid:117f3856-e673-4f7b-a181-930cf3a553b5						Photograph					http://storage.idigbio.org/uaic/scan/UAIC1053/UAIC_1053987_labels_dorsal_tn.jpg
136d4991-d5e4-4824-be60-d8b076486dce					http://storage.idigbio.org/uaic/scan/UAIC1053/UAIC_1053614_labels_dorsal.JPG	http://symbiota4.acis.ufl.edu/scan/portal/collections/individual/index.php?occid=13149689									http://storage.idigbio.org/uaic/scan/UAIC1053/UAIC_1053614_labels_dorsal.JPG					en								urn:uuid:23a7cf7f-4d18-414a-9731-9a490b031cba						Photograph					http://storage.idigbio.org/uaic/scan/UAIC1053/UAIC_1053614_labels_dorsal_tn.jpg
335884be-8f2d-4c4d-9654-2bf669d9502d					http://storage.idigbio.org/uaic/scan/UAIC1063/UAIC_1063348_labels_dorsal_lg.jpg	http://symbiota4.acis.ufl.edu/scan/portal/collections/individual/index.php?occid=13144509									http://storage.idigbio.org/uaic/scan/UAIC1063/UAIC_1063348_labels_dorsal.JPG					en								urn:uuid:8826b3c7-f524-47b4-8600-22ca1193f221						Photograph					http://storage.idigbio.org/uaic/scan/UAIC1063/UAIC_1063348_labels_dorsal_tn.jpg
a1dd5b87-a5bd-4090-a555-722b5a275813					http://storage.idigbio.org/uaic/scan/UAIC1059/UAIC_1059565_labels_dorsal.JPG	http://symbiota4.acis.ufl.edu/scan/portal/collections/individual/index.php?occid=13152639									http://storage.idigbio.org/uaic/scan/UAIC1059/UAIC_1059565_labels_dorsal.JPG					en								urn:uuid:46c68b08-e135-4827-8427-ccf89aeec816						Photograph					http://storage.idigbio.org/uaic/scan/UAIC1059/UAIC_1059565_labels_dorsal_tn.jpg
bcf01802-89ef-4491-85f0-c836858b643f					http://storage.idigbio.org/uaic/scan/UAIC1053/UAIC_1053904_labels_dorsal_lg.jpg	http://symbiota4.acis.ufl.edu/scan/portal/collections/individual/index.php?occid=13149978									http://storage.idigbio.org/uaic/scan/UAIC1053/UAIC_1053904_labels_dorsal.JPG					en								urn:uuid:fae279c0-3096-419e-829c-567f788ded80						Photograph					http://storage.idigbio.org/uaic/scan/UAIC1053/UAIC_1053904_labels_dorsal_tn.jpg
6a8d4f80-a2ef-401f-8e29-e8ae45010a47					http://storage.idigbio.org/uaic/scan/UAIC1063/UAIC_1063416_labels_dorsal_lg.jpg	http://symbiota4.acis.ufl.edu/scan/portal/collections/individual/index.php?occid=13144577									http://storage.idigbio.org/uaic/scan/UAIC1063/UAIC_1063416_labels_dorsal.JPG					en								urn:uuid:eb287129-f0be-49a5-b2bb-6427ab2d6e48						Photograph					http://storage.idigbio.org/uaic/scan/UAIC1063/UAIC_1063416_labels_dorsal_tn.jpg
f7089b5f-5f94-4e4d-ad12-770d17025f93					http://storage.idigbio.org/uaic/scan/UAIC1063/UAIC_1063347_labels_dorsal_lg.jpg	http://symbiota4.acis.ufl.edu/scan/portal/collections/individual/index.php?occid=13144508									http://storage.idigbio.org/uaic/scan/UAIC1063/UAIC_1063347_labels_dorsal.JPG					en								urn:uuid:2662cba1-1acc-41fa-9518-16921a324b68						Photograph					http://storage.idigbio.org/uaic/scan/UAIC1063/UAIC_1063347_labels_dorsal_tn.jpg
e15984e4-6367-4148-9e58-06410d5aa8fb					http://storage.idigbio.org/uaic/scan/UAIC1053/UAIC_1053613_labels_dorsal.JPG	http://symbiota4.acis.ufl.edu/scan/portal/collections/individual/index.php?occid=13149688									http://storage.idigbio.org/uaic/scan/UAIC1053/UAIC_1053613_labels_dorsal.JPG					en								urn:uuid:021dedd5-4596-498c-bba9-6059b98b81e2						Photograph					http://storage.idigbio.org/uaic/scan/UAIC1053/UAIC_1053613_labels_dorsal_tn.jpg
da93d1b6-c729-4ece-9245-4f8a450e52c9					http://storage.idigbio.org/uaic/scan/UAIC1063/UAIC_1063379_labels_dorsal_lg.jpg	http://symbiota4.acis.ufl.edu/scan/portal/collections/individual/index.php?occid=13144540									http://storage.idigbio.org/uaic/scan/UAIC1063/UAIC_1063379_labels_dorsal.JPG					en								urn:uuid:240c6ac8-d61a-4239-97a4-a0fd0d7e4f26						Photograph					http://storage.idigbio.org/uaic/scan/UAIC1063/UAIC_1063379_labels_dorsal_tn.jpg
dcf3b2fc-81d5-4be8-95e1-a57a18647568					http://storage.idigbio.org/uaic/scan/UAIC1063/UAIC_1063399_labels_dorsal_lg.jpg	http://symbiota4.acis.ufl.edu/scan/portal/collections/individual/index.php?occid=13144560									http://storage.idigbio.org/uaic/scan/UAIC1063/UAIC_1063399_labels_dorsal.JPG					en								urn:uuid:e827dad4-f6e7-4e90-8ba3-775665ac5e3b						Photograph					http://storage.idigbio.org/uaic/scan/UAIC1063/UAIC_1063399_labels_dorsal_tn.jpg
f60e6ec6-c820-4206-a90a-4a29f2b74634					http://storage.idigbio.org/uaic/scan/UAIC1053/UAIC_1053911_labels_dorsal_lg.jpg	http://symbiota4.acis.ufl.edu/scan/portal/collections/individual/index.php?occid=13149985									http://storage.idigbio.org/uaic/scan/UAIC1053/UAIC_1053911_labels_dorsal.JPG					en								urn:uuid:f2d67305-6438-49e7-b392-1eca1b1c2086						Photograph					http://storage.idigbio.org/uaic/scan/UAIC1053/UAIC_1053911_labels_dorsal_tn.jpg
90d9b3b1-1360-40fb-a6b2-55a24e0ab4c5					http://storage.idigbio.org/uaic/scan/UAIC1059/UAIC_1059503_labels_dorsal.JPG	http://symbiota4.acis.ufl.edu/scan/portal/collections/individual/index.php?occid=13152577									http://storage.idigbio.org/uaic/scan/UAIC1059/UAIC_1059503_labels_dorsal.JPG					en								urn:uuid:58be0e0a-b2c2-4260-a913-26944b2b871c						Photograph					http://storage.idigbio.org/uaic/scan/UAIC1059/UAIC_1059503_labels_dorsal_tn.jpg
fbc9b029-dee2-4546-b516-039a9aac0f0b					http://storage.idigbio.org/uaic/scan/UAIC1065/UAIC_1065161_labels_dorsal.JPG	http://symbiota4.acis.ufl.edu/scan/portal/collections/individual/index.php?occid=13146942									http://storage.idigbio.org/uaic/scan/UAIC1065/UAIC_1065161_labels_dorsal.JPG					en								urn:uuid:65f4314c-91a8-4ad2-9811-095d984da618						Photograph					http://storage.idigbio.org/uaic/scan/UAIC1065/UAIC_1065161_labels_dorsal_tn.jpg
374f12cc-71f1-4da7-9d7f-5ccac2e8a782					http://storage.idigbio.org/uaic/scan/UAIC1053/UAIC_1053624_labels_dorsal.JPG	http://symbiota4.acis.ufl.edu/scan/portal/collections/individual/index.php?occid=13149699									http://storage.idigbio.org/uaic/scan/UAIC1053/UAIC_1053624_labels_dorsal.JPG					en								urn:uuid:36940dc2-49b6-4c2c-941b-928c4c2d40a8						Photograph					http://storage.idigbio.org/uaic/scan/UAIC1053/UAIC_1053624_labels_dorsal_tn.jpg
0de7f006-b66f-448a-8831-989b457538ea					http://storage.idigbio.org/uaic/scan/UAIC1053/UAIC_1053871_labels_dorsal.JPG	http://symbiota4.acis.ufl.edu/scan/portal/collections/individual/index.php?occid=13149945									http://storage.idigbio.org/uaic/scan/UAIC1053/UAIC_1053871_labels_dorsal.JPG					en								urn:uuid:25ab4cbc-f5fe-462b-a91d-151e3522c04e						Photograph					http://storage.idigbio.org/uaic/scan/UAIC1053/UAIC_1053871_labels_dorsal_tn.jpg
437ce1ff-c211-44b6-8da3-db424a56039b					http://storage.idigbio.org/uaic/scan/UAIC1053/UAIC_1053777_labels_dorsal.JPG	http://symbiota4.acis.ufl.edu/scan/portal/collections/individual/index.php?occid=13149851									http://storage.idigbio.org/uaic/scan/UAIC1053/UAIC_1053777_labels_dorsal.JPG					en								urn:uuid:8f5e31d4-8bea-42af-93c3-cbcfd585b0a2						Photograph					http://storage.idigbio.org/uaic/scan/UAIC1053/UAIC_1053777_labels_dorsal_tn.jpg
41a00b67-3ece-483c-8701-643103f33052					http://storage.idigbio.org/uaic/scan/UAIC1063/UAIC_1063378_labels_dorsal_lg.jpg	http://symbiota4.acis.ufl.edu/scan/portal/collections/individual/index.php?occid=13144539									http://storage.idigbio.org/uaic/scan/UAIC1063/UAIC_1063378_labels_dorsal.JPG					en								urn:uuid:cb207d76-fb98-4a57-ad16-05be3e322575						Photograph					http://storage.idigbio.org/uaic/scan/UAIC1063/UAIC_1063378_labels_dorsal_tn.jpg
dbcec7c0-dad8-4ea3-ab06-140e7f38e07a					http://storage.idigbio.org/uaic/scan/UAIC1063/UAIC_1063406_labels_dorsal_lg.jpg	http://symbiota4.acis.ufl.edu/scan/portal/collections/individual/index.php?occid=13144567									http://storage.idigbio.org/uaic/scan/UAIC1063/UAIC_1063406_labels_dorsal.JPG					en								urn:uuid:31a61277-57a3-45a4-ac6b-9fa85cc07bda						Photograph					http://storage.idigbio.org/uaic/scan/UAIC1063/UAIC_1063406_labels_dorsal_tn.jpg
e1ff80df-953d-45ce-94bf-979286c69503					http://storage.idigbio.org/uaic/scan/UAIC1063/UAIC_1063360_labels_dorsal_lg.jpg	http://symbiota4.acis.ufl.edu/scan/portal/collections/individual/index.php?occid=13144521									http://storage.idigbio.org/uaic/scan/UAIC1063/UAIC_1063360_labels_dorsal.JPG					en								urn:uuid:f4222cc1-d27f-4b1c-b073-d6850fb7e020						Photograph					http://storage.idigbio.org/uaic/scan/UAIC1063/UAIC_1063360_labels_dorsal_tn.jpg
0ad8997c-fcc5-4af2-afd3-758239c53748					http://storage.idigbio.org/uaic/scan/UAIC1063/UAIC_1063303_labels_dorsal_lg.jpg	http://symbiota4.acis.ufl.edu/scan/portal/collections/individual/index.php?occid=13144464									http://storage.idigbio.org/uaic/scan/UAIC1063/UAIC_1063303_labels_dorsal.JPG					en								urn:uuid:4378566b-795f-4b10-ae9f-e54bc3ff3878						Photograph					http://storage.idigbio.org/uaic/scan/UAIC1063/UAIC_1063303_labels_dorsal_tn.jpg
56410408-50b9-404a-a13e-b4f8e67a79da					http://storage.idigbio.org/uaic/scan/UAIC1057/UAIC_1057417_labels_dorsal.JPG	http://symbiota4.acis.ufl.edu/scan/portal/collections/individual/index.php?occid=13150491									http://storage.idigbio.org/uaic/scan/UAIC1057/UAIC_1057417_labels_dorsal.JPG					en								urn:uuid:c0b99c73-b4ca-4ea9-9f2b-bb2ff5ea5432						Photograph					http://storage.idigbio.org/uaic/scan/UAIC1057/UAIC_1057417_labels_dorsal_tn.jpg
4d2b7240-e771-44b8-bf31-563b888d23c0					http://storage.idigbio.org/uaic/scan/UAIC1063/UAIC_1063366_labels_dorsal_lg.jpg	http://symbiota4.acis.ufl.edu/scan/portal/collections/individual/index.php?occid=13144527									http://storage.idigbio.org/uaic/scan/UAIC1063/UAIC_1063366_labels_dorsal.JPG					en								urn:uuid:d62e1833-e68e-4e30-87ad-ceef6af5d1c6						Photograph					http://storage.idigbio.org/uaic/scan/UAIC1063/UAIC_1063366_labels_dorsal_tn.jpg
56c53d26-bb2f-40b0-b0f7-1f7494bed2ef					http://storage.idigbio.org/uaic/scan/UAIC1057/UAIC_1057415_labels_dorsal.JPG	http://symbiota4.acis.ufl.edu/scan/portal/collections/individual/index.php?occid=13150489									http://storage.idigbio.org/uaic/scan/UAIC1057/UAIC_1057415_labels_dorsal.JPG					en								urn:uuid:f5b14cab-9a6f-49db-9a58-15359ca48565						Photograph					http://storage.idigbio.org/uaic/scan/UAIC1057/UAIC_1057415_labels_dorsal_tn.jpg
5849f999-9c05-4a28-beb2-0bafe53464b2					http://storage.idigbio.org/uaic/scan/UAIC1059/UAIC_1059487_labels_dorsal.JPG	http://symbiota4.acis.ufl.edu/scan/portal/collections/individual/index.php?occid=13152561									http://storage.idigbio.org/uaic/scan/UAIC1059/UAIC_1059487_labels_dorsal.JPG					en								urn:uuid:2db614c7-9367-441c-90f6-f9f19bf9bc5f						Photograph					http://storage.idigbio.org/uaic/scan/UAIC1059/UAIC_1059487_labels_dorsal_tn.jpg
40b85b65-68eb-4974-b1d9-d51a002ac1a8					http://storage.idigbio.org/uaic/scan/UAIC1063/UAIC_1063400_labels_dorsal_lg.jpg	http://symbiota4.acis.ufl.edu/scan/portal/collections/individual/index.php?occid=13144561									http://storage.idigbio.org/uaic/scan/UAIC1063/UAIC_1063400_labels_dorsal.JPG					en								urn:uuid:79644827-1360-435c-8088-eecfd1886ff8						Photograph					http://storage.idigbio.org/uaic/scan/UAIC1063/UAIC_1063400_labels_dorsal_tn.jpg
46cc5a12-2835-4a2d-b36f-991d7d248378					http://storage.idigbio.org/uaic/scan/UAIC1059/UAIC_1059504_labels_dorsal.JPG	http://symbiota4.acis.ufl.edu/scan/portal/collections/individual/index.php?occid=13152578									http://storage.idigbio.org/uaic/scan/UAIC1059/UAIC_1059504_labels_dorsal.JPG					en								urn:uuid:4aa94d53-4949-4e91-ade2-83b1adf1756f						Photograph					http://storage.idigbio.org/uaic/scan/UAIC1059/UAIC_1059504_labels_dorsal_tn.jpg
a72f05b0-e7a6-45b3-91d9-72a47ca88c16					http://storage.idigbio.org/uaic/scan/UAIC1063/UAIC_1063371_labels_dorsal_lg.jpg	http://symbiota4.acis.ufl.edu/scan/portal/collections/individual/index.php?occid=13144532									http://storage.idigbio.org/uaic/scan/UAIC1063/UAIC_1063371_labels_dorsal.JPG					en								urn:uuid:e7ed117f-5049-4dad-ba2e-47ec0448cf43						Photograph					http://storage.idigbio.org/uaic/scan/UAIC1063/UAIC_1063371_labels_dorsal_tn.jpg
e8cffde5-aec0-41c8-b08b-21679d35392b					http://storage.idigbio.org/uaic/scan/UAIC1063/UAIC_1063361_labels_dorsal_lg.jpg	http://symbiota4.acis.ufl.edu/scan/portal/collections/individual/index.php?occid=13144522									http://storage.idigbio.org/uaic/scan/UAIC1063/UAIC_1063361_labels_dorsal.JPG					en								urn:uuid:f94e26af-3475-47cd-b583-9ef2955ec048						Photograph					http://storage.idigbio.org/uaic/scan/UAIC1063/UAIC_1063361_labels_dorsal_tn.jpg
5ae98a8b-9890-40f5-a483-34ebd44fccce					http://storage.idigbio.org/uaic/scan/UAIC1065/UAIC_1065163_labels_dorsal.JPG	http://symbiota4.acis.ufl.edu/scan/portal/collections/individual/index.php?occid=13146944									http://storage.idigbio.org/uaic/scan/UAIC1065/UAIC_1065163_labels_dorsal.JPG					en								urn:uuid:07512322-d1c9-4b65-81ab-89d34bff6ccc						Photograph					http://storage.idigbio.org/uaic/scan/UAIC1065/UAIC_1065163_labels_dorsal_tn.jpg
69c727fd-d7d1-483b-afbe-1fdb882233a4					http://storage.idigbio.org/uaic/scan/UAIC1053/UAIC_1053891_labels_dorsal.JPG	http://symbiota4.acis.ufl.edu/scan/portal/collections/individual/index.php?occid=13149965									http://storage.idigbio.org/uaic/scan/UAIC1053/UAIC_1053891_labels_dorsal.JPG					en								urn:uuid:a72b9594-d18e-4140-ba01-acd4b12d3a81						Photograph					http://storage.idigbio.org/uaic/scan/UAIC1053/UAIC_1053891_labels_dorsal_tn.jpg
5b3103a8-3af5-4e9c-9cf1-3771a4bb3899					http://storage.idigbio.org/uaic/scan/UAIC1065/UAIC_1065167_labels_dorsal.JPG	http://symbiota4.acis.ufl.edu/scan/portal/collections/individual/index.php?occid=13146948									http://storage.idigbio.org/uaic/scan/UAIC1065/UAIC_1065167_labels_dorsal.JPG					en								urn:uuid:e4aa294f-7669-476c-a21a-0835d9cb2aec						Photograph					http://storage.idigbio.org/uaic/scan/UAIC1065/UAIC_1065167_labels_dorsal_tn.jpg
11cff8e0-bb21-4f9e-9eb1-e918883d284f					http://storage.idigbio.org/uaic/scan/UAIC1063/UAIC_1063307_labels_dorsal_lg.jpg	http://symbiota4.acis.ufl.edu/scan/portal/collections/individual/index.php?occid=13144468									http://storage.idigbio.org/uaic/scan/UAIC1063/UAIC_1063307_labels_dorsal.JPG					en								urn:uuid:eb23463a-ab4c-4bc3-b509-5076f7361a91						Photograph					http://storage.idigbio.org/uaic/scan/UAIC1063/UAIC_1063307_labels_dorsal_tn.jpg
7f1229d0-1f46-418f-9793-ceaab20266c0					http://storage.idigbio.org/uaic/scan/UAIC1059/UAIC_1059448_labels_dorsal.JPG	http://symbiota4.acis.ufl.edu/scan/portal/collections/individual/index.php?occid=13152522									http://storage.idigbio.org/uaic/scan/UAIC1059/UAIC_1059448_labels_dorsal.JPG					en								urn:uuid:6403f4ad-5903-4693-85f8-97440bc45abd						Photograph					http://storage.idigbio.org/uaic/scan/UAIC1059/UAIC_1059448_labels_dorsal_tn.jpg
901ca9f4-d139-4d4c-be83-c143d3a74887					http://storage.idigbio.org/uaic/scan/UAIC1053/UAIC_1053623_labels_dorsal.JPG	http://symbiota4.acis.ufl.edu/scan/portal/collections/individual/index.php?occid=13149698									http://storage.idigbio.org/uaic/scan/UAIC1053/UAIC_1053623_labels_dorsal.JPG					en								urn:uuid:bc219300-716a-4bc1-8708-2a2d4863108b						Photograph					http://storage.idigbio.org/uaic/scan/UAIC1053/UAIC_1053623_labels_dorsal_tn.jpg
76521cd2-2e14-4512-b98a-b2092cd33967					http://storage.idigbio.org/uaic/scan/UAIC1059/UAIC_1059485_labels_dorsal.JPG	http://symbiota4.acis.ufl.edu/scan/portal/collections/individual/index.php?occid=13152559									http://storage.idigbio.org/uaic/scan/UAIC1059/UAIC_1059485_labels_dorsal.JPG					en								urn:uuid:47258098-1f6b-4358-bee0-d0592e6aed5c						Photograph					http://storage.idigbio.org/uaic/scan/UAIC1059/UAIC_1059485_labels_dorsal_tn.jpg
23e67251-5a8b-432c-a409-bf66ad1d6989					http://storage.idigbio.org/uaic/scan/UAIC1053/UAIC_1053881_labels_dorsal.JPG	http://symbiota4.acis.ufl.edu/scan/portal/collections/individual/index.php?occid=13149955									http://storage.idigbio.org/uaic/scan/UAIC1053/UAIC_1053881_labels_dorsal.JPG					en								urn:uuid:3dc7b9b1-2fb3-4c8b-b3e0-b214d307ba9b						Photograph					http://storage.idigbio.org/uaic/scan/UAIC1053/UAIC_1053881_labels_dorsal_tn.jpg
8eaa328d-3703-495f-9ba3-624fee59973f					http://storage.idigbio.org/uaic/scan/UAIC1063/UAIC_1063372_labels_dorsal_lg.jpg	http://symbiota4.acis.ufl.edu/scan/portal/collections/individual/index.php?occid=13144533									http://storage.idigbio.org/uaic/scan/UAIC1063/UAIC_1063372_labels_dorsal.JPG					en								urn:uuid:4dfb895b-05c7-4335-85d3-af59705fe3ac						Photograph					http://storage.idigbio.org/uaic/scan/UAIC1063/UAIC_1063372_labels_dorsal_tn.jpg
1afc88d0-15bc-46b3-ae42-4c3ae145af05					http://storage.idigbio.org/uaic/scan/UAIC1053/UAIC_1053887_labels_dorsal.JPG	http://symbiota4.acis.ufl.edu/scan/portal/collections/individual/index.php?occid=13149961									http://storage.idigbio.org/uaic/scan/UAIC1053/UAIC_1053887_labels_dorsal.JPG					en								urn:uuid:a38dbad1-fa24-4135-926b-9cabcc72b127						Photograph					http://storage.idigbio.org/uaic/scan/UAIC1053/UAIC_1053887_labels_dorsal_tn.jpg
86897c16-746e-4425-8fcd-d4d8ceefa1e0					http://storage.idigbio.org/uaic/scan/UAIC1059/UAIC_1059563_labels_dorsal.JPG	http://symbiota4.acis.ufl.edu/scan/portal/collections/individual/index.php?occid=13152637									http://storage.idigbio.org/uaic/scan/UAIC1059/UAIC_1059563_labels_dorsal.JPG					en								urn:uuid:85cde701-855d-4a33-9dbb-88f2dd8b7f88						Photograph					http://storage.idigbio.org/uaic/scan/UAIC1059/UAIC_1059563_labels_dorsal_tn.jpg
fbf5204e-9433-4621-a678-2cfd15a76339					http://storage.idigbio.org/uaic/scan/UAIC1063/UAIC_1063344_labels_dorsal_lg.jpg	http://symbiota4.acis.ufl.edu/scan/portal/collections/individual/index.php?occid=13144505									http://storage.idigbio.org/uaic/scan/UAIC1063/UAIC_1063344_labels_dorsal.JPG					en								urn:uuid:f48952b9-60e9-4f80-8a22-d549d62d8639						Photograph					http://storage.idigbio.org/uaic/scan/UAIC1063/UAIC_1063344_labels_dorsal_tn.jpg
bb14a3cb-f3a2-4f54-976d-02b8919ca0bf					http://storage.idigbio.org/uaic/scan/UAIC1063/UAIC_1063367_labels_dorsal_lg.jpg	http://symbiota4.acis.ufl.edu/scan/portal/collections/individual/index.php?occid=13144528									http://storage.idigbio.org/uaic/scan/UAIC1063/UAIC_1063367_labels_dorsal.JPG					en								urn:uuid:24cd7537-a40c-455a-8f99-93f2c5099b85						Photograph					http://storage.idigbio.org/uaic/scan/UAIC1063/UAIC_1063367_labels_dorsal_tn.jpg
c78fe90b-9194-4474-bc2c-baa477a0b8b4					http://storage.idigbio.org/uaic/scan/UAIC1063/UAIC_1063317_labels_dorsal_lg.jpg	http://symbiota4.acis.ufl.edu/scan/portal/collections/individual/index.php?occid=13144478									http://storage.idigbio.org/uaic/scan/UAIC1063/UAIC_1063317_labels_dorsal.JPG					en								urn:uuid:e9e7fb67-fa00-4061-a0ce-c106e95ad9b0						Photograph					http://storage.idigbio.org/uaic/scan/UAIC1063/UAIC_1063317_labels_dorsal_tn.jpg
c4470009-d870-4086-a9e3-993d31adee13					http://storage.idigbio.org/uaic/scan/UAIC1058/UAIC_1058681_labels_dorsal.JPG	http://symbiota4.acis.ufl.edu/scan/portal/collections/individual/index.php?occid=13151755									http://storage.idigbio.org/uaic/scan/UAIC1058/UAIC_1058681_labels_dorsal.JPG					en								urn:uuid:96581ca4-3646-42f6-9efe-d79d09e329fd						Photograph					http://storage.idigbio.org/uaic/scan/UAIC1058/UAIC_1058681_labels_dorsal_tn.jpg
d32f1f06-a114-4f18-88cd-570ee5f11191					http://storage.idigbio.org/uaic/scan/UAIC1063/UAIC_1063413_labels_dorsal_lg.jpg	http://symbiota4.acis.ufl.edu/scan/portal/collections/individual/index.php?occid=13144574									http://storage.idigbio.org/uaic/scan/UAIC1063/UAIC_1063413_labels_dorsal.JPG					en								urn:uuid:43aa5374-7c61-420b-8578-0f662195e065						Photograph					http://storage.idigbio.org/uaic/scan/UAIC1063/UAIC_1063413_labels_dorsal_tn.jpg
fec1edff-f623-433e-81c9-7a4026b1b3e3					http://storage.idigbio.org/uaic/scan/UAIC1063/UAIC_1063363_labels_dorsal_lg.jpg	http://symbiota4.acis.ufl.edu/scan/portal/collections/individual/index.php?occid=13144524									http://storage.idigbio.org/uaic/scan/UAIC1063/UAIC_1063363_labels_dorsal.JPG					en								urn:uuid:eb63fe5a-07cf-48a8-a771-eb335c682923						Photograph					http://storage.idigbio.org/uaic/scan/UAIC1063/UAIC_1063363_labels_dorsal_tn.jpg
33a56661-0fbf-4a36-b1ca-82144e8149ac					http://storage.idigbio.org/uaic/scan/UAIC1063/UAIC_1063411_labels_dorsal_lg.jpg	http://symbiota4.acis.ufl.edu/scan/portal/collections/individual/index.php?occid=13144572									http://storage.idigbio.org/uaic/scan/UAIC1063/UAIC_1063411_labels_dorsal.JPG					en								urn:uuid:a872a859-2540-4e78-92e3-f886085a2b58						Photograph					http://storage.idigbio.org/uaic/scan/UAIC1063/UAIC_1063411_labels_dorsal_tn.jpg
08b9d261-3939-4a36-b06b-b0884b56f977					http://storage.idigbio.org/uaic/scan/UAIC1063/UAIC_1063370_labels_dorsal_lg.jpg	http://symbiota4.acis.ufl.edu/scan/portal/collections/individual/index.php?occid=13144531									http://storage.idigbio.org/uaic/scan/UAIC1063/UAIC_1063370_labels_dorsal.JPG					en								urn:uuid:95424975-057d-4db2-9ae6-6d1152f4e796						Photograph					http://storage.idigbio.org/uaic/scan/UAIC1063/UAIC_1063370_labels_dorsal_tn.jpg
85c75133-6673-48b7-81fb-0198c0de49f2					http://storage.idigbio.org/uaic/scan/UAIC1065/UAIC_1065166_labels_dorsal.JPG	http://symbiota4.acis.ufl.edu/scan/portal/collections/individual/index.php?occid=13146947									http://storage.idigbio.org/uaic/scan/UAIC1065/UAIC_1065166_labels_dorsal.JPG					en								urn:uuid:d7875b1c-a204-40b0-b219-66901defab3e						Photograph					http://storage.idigbio.org/uaic/scan/UAIC1065/UAIC_1065166_labels_dorsal_tn.jpg
23f42ddb-e5db-4552-a7de-e4b57db9bd9b					http://storage.idigbio.org/uaic/scan/UAIC1065/UAIC_1065153_labels_dorsal_lg.jpg	http://symbiota4.acis.ufl.edu/scan/portal/collections/individual/index.php?occid=13146934									http://storage.idigbio.org/uaic/scan/UAIC1065/UAIC_1065153_labels_dorsal.JPG					en								urn:uuid:d0da9f66-b889-43c9-af69-e4cd8283d380						Photograph					http://storage.idigbio.org/uaic/scan/UAIC1065/UAIC_1065153_labels_dorsal_tn.jpg
d9951792-f9f7-4ce1-b8d7-4c7c75d80468					http://storage.idigbio.org/uaic/scan/UAIC1065/UAIC_1065156_labels_dorsal_lg.jpg	http://symbiota4.acis.ufl.edu/scan/portal/collections/individual/index.php?occid=13146937									http://storage.idigbio.org/uaic/scan/UAIC1065/UAIC_1065156_labels_dorsal.JPG					en								urn:uuid:1865d5c5-a532-4072-835a-9d4182b49a29						Photograph					http://storage.idigbio.org/uaic/scan/UAIC1065/UAIC_1065156_labels_dorsal_tn.jpg
2e4ec029-5a14-4875-bb79-774c22a1d8f3					http://storage.idigbio.org/uaic/scan/UAIC1053/UAIC_1053712_labels_dorsal.JPG	http://symbiota4.acis.ufl.edu/scan/portal/collections/individual/index.php?occid=13149787									http://storage.idigbio.org/uaic/scan/UAIC1053/UAIC_1053712_labels_dorsal.JPG					en								urn:uuid:a5b66736-a8b2-4d86-8a52-522a79d7f5eb						Photograph					http://storage.idigbio.org/uaic/scan/UAIC1053/UAIC_1053712_labels_dorsal_tn.jpg
ed7a4487-9b20-4b9c-9f72-4d6d43ca922f					http://storage.idigbio.org/uaic/scan/UAIC1063/UAIC_1063412_labels_dorsal_lg.jpg	http://symbiota4.acis.ufl.edu/scan/portal/collections/individual/index.php?occid=13144573									http://storage.idigbio.org/uaic/scan/UAIC1063/UAIC_1063412_labels_dorsal.JPG					en								urn:uuid:d7559941-ac20-4446-a325-53f17a462ec3						Photograph					http://storage.idigbio.org/uaic/scan/UAIC1063/UAIC_1063412_labels_dorsal_tn.jpg
4849a1f5-f7eb-423b-ba3e-cdbf895f67e5					http://storage.idigbio.org/uaic/scan/UAIC1053/UAIC_1053879_labels_dorsal.JPG	http://symbiota4.acis.ufl.edu/scan/portal/collections/individual/index.php?occid=13149953									http://storage.idigbio.org/uaic/scan/UAIC1053/UAIC_1053879_labels_dorsal.JPG					en								urn:uuid:24676b7f-cca3-4a62-a58b-b67b0ea4dcd6						Photograph					http://storage.idigbio.org/uaic/scan/UAIC1053/UAIC_1053879_labels_dorsal_tn.jpg
87ab97e7-33a6-4291-bc67-635f29ac2a7c					http://storage.idigbio.org/uaic/scan/UAIC1053/UAIC_1053919_labels_dorsal.JPG	http://symbiota4.acis.ufl.edu/scan/portal/collections/individual/index.php?occid=13149993									http://storage.idigbio.org/uaic/scan/UAIC1053/UAIC_1053919_labels_dorsal.JPG					en								urn:uuid:85e5ea7f-ba83-403f-a14a-d2b3a418ad2c						Photograph					http://storage.idigbio.org/uaic/scan/UAIC1053/UAIC_1053919_labels_dorsal_tn.jpg
95aafb54-18e4-4642-8322-c84fb3f1442c					http://storage.idigbio.org/uaic/scan/UAIC1063/UAIC_1063420_labels_dorsal_lg.jpg	http://symbiota4.acis.ufl.edu/scan/portal/collections/individual/index.php?occid=13144581									http://storage.idigbio.org/uaic/scan/UAIC1063/UAIC_1063420_labels_dorsal.JPG					en								urn:uuid:eac5f245-fc24-4bda-9ccf-13afb08665e8						Photograph					http://storage.idigbio.org/uaic/scan/UAIC1063/UAIC_1063420_labels_dorsal_tn.jpg
759fe073-c098-4a05-959f-887bc1336080					http://storage.idigbio.org/uaic/scan/UAIC1063/UAIC_1063304_labels_dorsal_lg.jpg	http://symbiota4.acis.ufl.edu/scan/portal/collections/individual/index.php?occid=13144465									http://storage.idigbio.org/uaic/scan/UAIC1063/UAIC_1063304_labels_dorsal.JPG					en								urn:uuid:819ee19f-03cd-4df8-8066-cb0b71d8901f						Photograph					http://storage.idigbio.org/uaic/scan/UAIC1063/UAIC_1063304_labels_dorsal_tn.jpg
14e69636-9f10-40ef-a380-db58317b5e53					http://storage.idigbio.org/uaic/scan/UAIC1053/UAIC_1053617_labels_dorsal.JPG	http://symbiota4.acis.ufl.edu/scan/portal/collections/individual/index.php?occid=13149692									http://storage.idigbio.org/uaic/scan/UAIC1053/UAIC_1053617_labels_dorsal.JPG					en								urn:uuid:87dfea09-8021-499e-9386-746cf57d69f7						Photograph					http://storage.idigbio.org/uaic/scan/UAIC1053/UAIC_1053617_labels_dorsal_tn.jpg
48839df8-598a-4877-86bf-75424f4b10a2					http://storage.idigbio.org/uaic/scan/UAIC1060/UAIC_1060246_labels_dorsal_lg.jpg	http://symbiota4.acis.ufl.edu/scan/portal/collections/individual/index.php?occid=13143407									http://storage.idigbio.org/uaic/scan/UAIC1060/UAIC_1060246_labels_dorsal.JPG					en								urn:uuid:9e882660-9f1f-42a8-953e-8e5f58ab4aa6						Photograph					http://storage.idigbio.org/uaic/scan/UAIC1060/UAIC_1060246_labels_dorsal_tn.jpg
889851ae-6f5b-4ec2-8485-75ed62c0ad7f					http://storage.idigbio.org/uaic/scan/UAIC1063/UAIC_1063377_labels_dorsal_lg.jpg	http://symbiota4.acis.ufl.edu/scan/portal/collections/individual/index.php?occid=13144538									http://storage.idigbio.org/uaic/scan/UAIC1063/UAIC_1063377_labels_dorsal.JPG					en								urn:uuid:0f8313ee-5f6d-4741-8af1-339e2b9fc344						Photograph					http://storage.idigbio.org/uaic/scan/UAIC1063/UAIC_1063377_labels_dorsal_tn.jpg
24a07f96-8eef-4e8a-9084-bfb414873934					http://storage.idigbio.org/uaic/scan/UAIC1061/UAIC_1061853_labels_dorsal.JPG	http://symbiota4.acis.ufl.edu/scan/portal/collections/individual/index.php?occid=13671485									http://storage.idigbio.org/uaic/scan/UAIC1061/UAIC_1061853_labels_dorsal.JPG					en								urn:uuid:75383a61-d215-4ba6-a954-0b4f86f179b7						Photograph					http://storage.idigbio.org/uaic/scan/UAIC1061/UAIC_1061853_labels_dorsal_tn.jpg
3395e76b-41b7-482c-a102-2eeb1a8da8c1					http://storage.idigbio.org/uaic/scan/UAIC1053/UAIC_1053620_labels_dorsal.JPG	http://symbiota4.acis.ufl.edu/scan/portal/collections/individual/index.php?occid=13149695									http://storage.idigbio.org/uaic/scan/UAIC1053/UAIC_1053620_labels_dorsal.JPG					en								urn:uuid:9b2c93c3-cf34-4afa-abec-decaa81208ec						Photograph					http://storage.idigbio.org/uaic/scan/UAIC1053/UAIC_1053620_labels_dorsal_tn.jpg
88e46773-580d-4a47-b2e0-d2ebd675b2b8					http://storage.idigbio.org/uaic/scan/UAIC1059/UAIC_1059492_labels_dorsal.JPG	http://symbiota4.acis.ufl.edu/scan/portal/collections/individual/index.php?occid=13152566									http://storage.idigbio.org/uaic/scan/UAIC1059/UAIC_1059492_labels_dorsal.JPG					en								urn:uuid:6b85953e-a20f-4910-9da4-820ec64abff9						Photograph					http://storage.idigbio.org/uaic/scan/UAIC1059/UAIC_1059492_labels_dorsal_tn.jpg
61b384d7-f056-41bf-99ef-5ceb2a99b252					http://storage.idigbio.org/uaic/scan/UAIC1065/UAIC_1065157_labels_dorsal_lg.jpg	http://symbiota4.acis.ufl.edu/scan/portal/collections/individual/index.php?occid=13146938									http://storage.idigbio.org/uaic/scan/UAIC1065/UAIC_1065157_labels_dorsal.JPG					en								urn:uuid:b0e911e8-3787-4950-ace2-0a0d03c5fb5a						Photograph					http://storage.idigbio.org/uaic/scan/UAIC1065/UAIC_1065157_labels_dorsal_tn.jpg
37f4ec8d-240b-412d-923b-7931ec90b031					http://storage.idigbio.org/uaic/scan/UAIC1053/UAIC_1053869_labels_dorsal.JPG	http://symbiota4.acis.ufl.edu/scan/portal/collections/individual/index.php?occid=13149943									http://storage.idigbio.org/uaic/scan/UAIC1053/UAIC_1053869_labels_dorsal.JPG					en								urn:uuid:5e437588-bc8d-4ade-8ec6-e47bb154ea0c						Photograph					http://storage.idigbio.org/uaic/scan/UAIC1053/UAIC_1053869_labels_dorsal_tn.jpg
a8526465-ea9d-4daf-b8ac-b1cbf07b2221					http://storage.idigbio.org/uaic/scan/UAIC1053/UAIC_1053916_labels_dorsal.JPG	http://symbiota4.acis.ufl.edu/scan/portal/collections/individual/index.php?occid=13149990									http://storage.idigbio.org/uaic/scan/UAIC1053/UAIC_1053916_labels_dorsal.JPG					en								urn:uuid:2fbd80d5-d25d-42a2-9205-60d1c5051fb8						Photograph					http://storage.idigbio.org/uaic/scan/UAIC1053/UAIC_1053916_labels_dorsal_tn.jpg
9661d1d6-6fef-4283-9dc5-569b733be8db					http://storage.idigbio.org/uaic/scan/UAIC1063/UAIC_1063385_labels_dorsal_lg.jpg	http://symbiota4.acis.ufl.edu/scan/portal/collections/individual/index.php?occid=13144546									http://storage.idigbio.org/uaic/scan/UAIC1063/UAIC_1063385_labels_dorsal.JPG					en								urn:uuid:22cbef4f-7b6a-4da0-97d2-ec78c09f76e2						Photograph					http://storage.idigbio.org/uaic/scan/UAIC1063/UAIC_1063385_labels_dorsal_tn.jpg
6369c162-57ba-4a75-aae2-9622ceb489bc					http://storage.idigbio.org/uaic/scan/UAIC1063/UAIC_1063386_labels_dorsal_lg.jpg	http://symbiota4.acis.ufl.edu/scan/portal/collections/individual/index.php?occid=13144547									http://storage.idigbio.org/uaic/scan/UAIC1063/UAIC_1063386_labels_dorsal.JPG					en								urn:uuid:20aa699c-96ec-41ea-ad83-44d0d709aa8d						Photograph					http://storage.idigbio.org/uaic/scan/UAIC1063/UAIC_1063386_labels_dorsal_tn.jpg
022f82cd-5ed9-432d-a035-c124371264a0					http://storage.idigbio.org/uaic/scan/UAIC1063/UAIC_1063350_labels_dorsal_lg.jpg	http://symbiota4.acis.ufl.edu/scan/portal/collections/individual/index.php?occid=13144511									http://storage.idigbio.org/uaic/scan/UAIC1063/UAIC_1063350_labels_dorsal.JPG					en								urn:uuid:c3073cf0-1e67-46ea-b30c-c8082eeb3f95						Photograph					http://storage.idigbio.org/uaic/scan/UAIC1063/UAIC_1063350_labels_dorsal_tn.jpg
7c7463d2-a80c-4c53-9c09-a2d242a5c621					http://storage.idigbio.org/uaic/scan/UAIC1057/UAIC_1057022_labels_dorsal_lg.jpg	http://symbiota4.acis.ufl.edu/scan/portal/collections/individual/index.php?occid=13150096									http://storage.idigbio.org/uaic/scan/UAIC1057/UAIC_1057022_labels_dorsal.JPG					en								urn:uuid:480b5b37-40c4-497a-84c6-52fa6ab4bde0						Photograph					http://storage.idigbio.org/uaic/scan/UAIC1057/UAIC_1057022_labels_dorsal_tn.jpg
f8d4da9d-b6e8-4637-a5ed-73311b05cad2					http://storage.idigbio.org/uaic/scan/UAIC1063/UAIC_1063353_labels_dorsal_lg.jpg	http://symbiota4.acis.ufl.edu/scan/portal/collections/individual/index.php?occid=13144514									http://storage.idigbio.org/uaic/scan/UAIC1063/UAIC_1063353_labels_dorsal.JPG					en								urn:uuid:4508941a-9c73-48b0-bc19-a8081e926616						Photograph					http://storage.idigbio.org/uaic/scan/UAIC1063/UAIC_1063353_labels_dorsal_tn.jpg
2499dca8-77f4-4ac0-a1f7-33519e95872a					http://storage.idigbio.org/uaic/scan/UAIC1060/UAIC_1060248_labels_dorsal_lg.jpg	http://symbiota4.acis.ufl.edu/scan/portal/collections/individual/index.php?occid=13143409									http://storage.idigbio.org/uaic/scan/UAIC1060/UAIC_1060248_labels_dorsal.JPG					en								urn:uuid:e3824a71-bdc5-4342-ae9c-826af2a760f3						Photograph					http://storage.idigbio.org/uaic/scan/UAIC1060/UAIC_1060248_labels_dorsal_tn.jpg
f0a77724-d095-4426-97f2-d2750f89bc1e					http://storage.idigbio.org/uaic/scan/UAIC1065/UAIC_1065168_labels_dorsal.JPG	http://symbiota4.acis.ufl.edu/scan/portal/collections/individual/index.php?occid=13146949									http://storage.idigbio.org/uaic/scan/UAIC1065/UAIC_1065168_labels_dorsal.JPG					en								urn:uuid:27c7b125-4377-4fc3-82ae-5a2e875945c2						Photograph					http://storage.idigbio.org/uaic/scan/UAIC1065/UAIC_1065168_labels_dorsal_tn.jpg
111cf118-af20-4421-9a73-b8432eef6c4b					http://storage.idigbio.org/uaic/scan/UAIC1059/UAIC_1059795_labels_dorsal_lg.jpg	http://symbiota4.acis.ufl.edu/scan/portal/collections/individual/index.php?occid=13152869									http://storage.idigbio.org/uaic/scan/UAIC1059/UAIC_1059795_labels_dorsal.JPG					en								urn:uuid:12893b82-6581-4dda-810c-ec4320583ad4						Photograph					http://storage.idigbio.org/uaic/scan/UAIC1059/UAIC_1059795_labels_dorsal_tn.jpg
42c7a741-6d15-4126-9545-3fbe76469353					http://storage.idigbio.org/uaic/scan/UAIC1063/UAIC_1063373_labels_dorsal_lg.jpg	http://symbiota4.acis.ufl.edu/scan/portal/collections/individual/index.php?occid=13144534									http://storage.idigbio.org/uaic/scan/UAIC1063/UAIC_1063373_labels_dorsal.JPG					en								urn:uuid:221c4bc7-08f1-4b8f-b00f-2552fc505de2						Photograph					http://storage.idigbio.org/uaic/scan/UAIC1063/UAIC_1063373_labels_dorsal_tn.jpg
239aea80-5414-48f0-aa29-9178c7e15f99					http://storage.idigbio.org/uaic/scan/UAIC1057/UAIC_1057015_labels_dorsal_lg.jpg	http://symbiota4.acis.ufl.edu/scan/portal/collections/individual/index.php?occid=13150089									http://storage.idigbio.org/uaic/scan/UAIC1057/UAIC_1057015_labels_dorsal.JPG					en								urn:uuid:9097a9ab-cb20-4e73-803b-e76d35b0500c						Photograph					http://storage.idigbio.org/uaic/scan/UAIC1057/UAIC_1057015_labels_dorsal_tn.jpg
d1224183-c537-41da-a1ec-3ef28b746ef1					http://storage.idigbio.org/uaic/scan/UAIC1053/UAIC_1053878_labels_dorsal.JPG	http://symbiota4.acis.ufl.edu/scan/portal/collections/individual/index.php?occid=13149952									http://storage.idigbio.org/uaic/scan/UAIC1053/UAIC_1053878_labels_dorsal.JPG					en								urn:uuid:03e9d37f-111c-470c-bb6e-198bfc8ee4ed						Photograph					http://storage.idigbio.org/uaic/scan/UAIC1053/UAIC_1053878_labels_dorsal_tn.jpg
3cf263b2-97c0-4c21-a2f2-416b42fba9d2					http://storage.idigbio.org/uaic/scan/UAIC1063/UAIC_1063351_labels_dorsal_lg.jpg	http://symbiota4.acis.ufl.edu/scan/portal/collections/individual/index.php?occid=13144512									http://storage.idigbio.org/uaic/scan/UAIC1063/UAIC_1063351_labels_dorsal.JPG					en								urn:uuid:2df28d74-eb42-4a2d-92b7-ccea13073229						Photograph					http://storage.idigbio.org/uaic/scan/UAIC1063/UAIC_1063351_labels_dorsal_tn.jpg
da8b0fa3-0fca-4dae-8fa5-8fbf6f1534c6					http://storage.idigbio.org/uaic/scan/UAIC1063/UAIC_1063397_labels_dorsal_lg.jpg	http://symbiota4.acis.ufl.edu/scan/portal/collections/individual/index.php?occid=13144558									http://storage.idigbio.org/uaic/scan/UAIC1063/UAIC_1063397_labels_dorsal.JPG					en								urn:uuid:156b81a2-202e-4adf-adf8-96c89b3c606d						Photograph					http://storage.idigbio.org/uaic/scan/UAIC1063/UAIC_1063397_labels_dorsal_tn.jpg
9c66b9de-68f3-4cd9-bbba-949b579718ef					http://storage.idigbio.org/uaic/scan/UAIC1059/UAIC_1059488_labels_dorsal.JPG	http://symbiota4.acis.ufl.edu/scan/portal/collections/individual/index.php?occid=13152562									http://storage.idigbio.org/uaic/scan/UAIC1059/UAIC_1059488_labels_dorsal.JPG					en								urn:uuid:e88a16a7-18e0-4db9-a95e-42258a27de72						Photograph					http://storage.idigbio.org/uaic/scan/UAIC1059/UAIC_1059488_labels_dorsal_tn.jpg
48976a04-884e-4cc0-9b89-2ca10b9e89bd					http://storage.idigbio.org/uaic/scan/UAIC1063/UAIC_1063415_labels_dorsal_lg.jpg	http://symbiota4.acis.ufl.edu/scan/portal/collections/individual/index.php?occid=13144576									http://storage.idigbio.org/uaic/scan/UAIC1063/UAIC_1063415_labels_dorsal.JPG					en								urn:uuid:8921fdfa-422e-4630-b366-c4d33fa832fb						Photograph					http://storage.idigbio.org/uaic/scan/UAIC1063/UAIC_1063415_labels_dorsal_tn.jpg
aaf5c0a1-f0dc-4677-ad94-d523afdd25ed					http://storage.idigbio.org/uaic/scan/UAIC1063/UAIC_1063346_labels_dorsal_lg.jpg	http://symbiota4.acis.ufl.edu/scan/portal/collections/individual/index.php?occid=13144507									http://storage.idigbio.org/uaic/scan/UAIC1063/UAIC_1063346_labels_dorsal.JPG					en								urn:uuid:9a4a88ad-e77c-4182-b229-81e86de05eab						Photograph					http://storage.idigbio.org/uaic/scan/UAIC1063/UAIC_1063346_labels_dorsal_tn.jpg
3b3e3805-7c30-450c-a4cb-549dc525394e					http://storage.idigbio.org/uaic/scan/UAIC1063/UAIC_1063405_labels_dorsal_lg.jpg	http://symbiota4.acis.ufl.edu/scan/portal/collections/individual/index.php?occid=13144566									http://storage.idigbio.org/uaic/scan/UAIC1063/UAIC_1063405_labels_dorsal.JPG					en								urn:uuid:4995ae4c-23f8-426e-a1d7-19c5ba54a373						Photograph					http://storage.idigbio.org/uaic/scan/UAIC1063/UAIC_1063405_labels_dorsal_tn.jpg
0b530620-fa21-4ff8-adf8-c98cad514fc7					http://storage.idigbio.org/uaic/scan/UAIC1059/UAIC_1059570_labels_dorsal.JPG	http://symbiota4.acis.ufl.edu/scan/portal/collections/individual/index.php?occid=13152644									http://storage.idigbio.org/uaic/scan/UAIC1059/UAIC_1059570_labels_dorsal.JPG					en								urn:uuid:643c6508-90cd-41e7-bf2b-3c279de99d6a						Photograph					http://storage.idigbio.org/uaic/scan/UAIC1059/UAIC_1059570_labels_dorsal_tn.jpg
d322e0e1-3019-4b4c-8748-42e646861ff4					http://storage.idigbio.org/uaic/scan/UAIC1053/UAIC_1053865_labels_dorsal.JPG	http://symbiota4.acis.ufl.edu/scan/portal/collections/individual/index.php?occid=13149939									http://storage.idigbio.org/uaic/scan/UAIC1053/UAIC_1053865_labels_dorsal.JPG					en								urn:uuid:d0df7c82-97cc-47a4-8a39-51b235cf7206						Photograph					http://storage.idigbio.org/uaic/scan/UAIC1053/UAIC_1053865_labels_dorsal_tn.jpg
3de3b8c5-1c20-480f-b002-8394719ccfe3					http://storage.idigbio.org/uaic/scan/UAIC1059/UAIC_1059484_labels_dorsal.JPG	http://symbiota4.acis.ufl.edu/scan/portal/collections/individual/index.php?occid=13152558									http://storage.idigbio.org/uaic/scan/UAIC1059/UAIC_1059484_labels_dorsal.JPG					en								urn:uuid:1795950d-40b5-4ad0-94b4-dd2403356203						Photograph					http://storage.idigbio.org/uaic/scan/UAIC1059/UAIC_1059484_labels_dorsal_tn.jpg
985904e0-322e-4504-b4ad-e100f9621af9					http://storage.idigbio.org/uaic/scan/UAIC1063/UAIC_1063393_labels_dorsal_lg.jpg	http://symbiota4.acis.ufl.edu/scan/portal/collections/individual/index.php?occid=13144554									http://storage.idigbio.org/uaic/scan/UAIC1063/UAIC_1063393_labels_dorsal.JPG					en								urn:uuid:374fa56e-9d3e-44d0-a194-2872839ad679						Photograph					http://storage.idigbio.org/uaic/scan/UAIC1063/UAIC_1063393_labels_dorsal_tn.jpg
5cdbb5ab-5ffb-4a5e-82ee-9cea8af1816e					http://storage.idigbio.org/uaic/scan/UAIC1065/UAIC_1065160_labels_dorsal.JPG	http://symbiota4.acis.ufl.edu/scan/portal/collections/individual/index.php?occid=13146941									http://storage.idigbio.org/uaic/scan/UAIC1065/UAIC_1065160_labels_dorsal.JPG					en								urn:uuid:2f456be4-b53a-4c10-806d-68885c6ca98c						Photograph					http://storage.idigbio.org/uaic/scan/UAIC1065/UAIC_1065160_labels_dorsal_tn.jpg
00d09e65-92e6-4623-b673-cd18f6502929					http://storage.idigbio.org/uaic/scan/UAIC1063/UAIC_1063374_labels_dorsal_lg.jpg	http://symbiota4.acis.ufl.edu/scan/portal/collections/individual/index.php?occid=13144535									http://storage.idigbio.org/uaic/scan/UAIC1063/UAIC_1063374_labels_dorsal.JPG					en								urn:uuid:86098df5-8a87-4733-b9ab-be05737ca5e1						Photograph					http://storage.idigbio.org/uaic/scan/UAIC1063/UAIC_1063374_labels_dorsal_tn.jpg
ebb61439-64d1-4850-8d85-04b7b76d924d					http://storage.idigbio.org/uaic/scan/UAIC1063/UAIC_1063362_labels_dorsal_lg.jpg	http://symbiota4.acis.ufl.edu/scan/portal/collections/individual/index.php?occid=13144523									http://storage.idigbio.org/uaic/scan/UAIC1063/UAIC_1063362_labels_dorsal.JPG					en								urn:uuid:b5b3f9cf-e80e-4b74-908c-feaf7b8306dc						Photograph					http://storage.idigbio.org/uaic/scan/UAIC1063/UAIC_1063362_labels_dorsal_tn.jpg
55a8b0fd-942f-4563-a42c-e5244365b4dd					http://storage.idigbio.org/uaic/scan/UAIC1059/UAIC_1059483_labels_dorsal.JPG	http://symbiota4.acis.ufl.edu/scan/portal/collections/individual/index.php?occid=13152557									http://storage.idigbio.org/uaic/scan/UAIC1059/UAIC_1059483_labels_dorsal.JPG					en								urn:uuid:29f1bf1f-d07a-4f36-a8b1-28019ec39da5						Photograph					http://storage.idigbio.org/uaic/scan/UAIC1059/UAIC_1059483_labels_dorsal_tn.jpg
08fb2d96-2b9a-4004-bd01-57ed35665be1					http://storage.idigbio.org/uaic/scan/UAIC1065/UAIC_1065159_labels_dorsal_lg.jpg	http://symbiota4.acis.ufl.edu/scan/portal/collections/individual/index.php?occid=13146940									http://storage.idigbio.org/uaic/scan/UAIC1065/UAIC_1065159_labels_dorsal.JPG					en								urn:uuid:7240c8c4-9c61-4e5c-bf43-32dddffcd83d						Photograph					http://storage.idigbio.org/uaic/scan/UAIC1065/UAIC_1065159_labels_dorsal_tn.jpg
ceda0fb2-e936-45c5-b81b-2026cfb44daa					http://storage.idigbio.org/uaic/scan/UAIC1063/UAIC_1063308_labels_dorsal_lg.jpg	http://symbiota4.acis.ufl.edu/scan/portal/collections/individual/index.php?occid=13144469									http://storage.idigbio.org/uaic/scan/UAIC1063/UAIC_1063308_labels_dorsal.JPG					en								urn:uuid:e9f53ced-5716-40ac-90e6-328097ae2195						Photograph					http://storage.idigbio.org/uaic/scan/UAIC1063/UAIC_1063308_labels_dorsal_tn.jpg
e24894e9-193a-44fa-9c33-af5f2454118d					http://storage.idigbio.org/uaic/scan/UAIC1059/UAIC_1059443_labels_dorsal.JPG	http://symbiota4.acis.ufl.edu/scan/portal/collections/individual/index.php?occid=13152517									http://storage.idigbio.org/uaic/scan/UAIC1059/UAIC_1059443_labels_dorsal.JPG					en								urn:uuid:b36596dd-40e5-4971-9346-dd5b496cdbfe						Photograph					http://storage.idigbio.org/uaic/scan/UAIC1059/UAIC_1059443_labels_dorsal_tn.jpg
e6e3e80d-b15e-4aae-b80c-e7d5197365f7					http://storage.idigbio.org/uaic/scan/UAIC1057/UAIC_1057025_labels_dorsal_lg.jpg	http://symbiota4.acis.ufl.edu/scan/portal/collections/individual/index.php?occid=13150099									http://storage.idigbio.org/uaic/scan/UAIC1057/UAIC_1057025_labels_dorsal.JPG					en								urn:uuid:5d6035e0-8159-419b-b1b2-bdaed09baa3c						Photograph					http://storage.idigbio.org/uaic/scan/UAIC1057/UAIC_1057025_labels_dorsal_tn.jpg
4c0fa132-9b84-4eb8-8680-6bdbc5be85d7					http://storage.idigbio.org/uaic/scan/UAIC1063/UAIC_1063419_labels_dorsal_lg.jpg	http://symbiota4.acis.ufl.edu/scan/portal/collections/individual/index.php?occid=13144580									http://storage.idigbio.org/uaic/scan/UAIC1063/UAIC_1063419_labels_dorsal.JPG					en								urn:uuid:16b03516-a739-4a30-a2fe-8d0a874704a6						Photograph					http://storage.idigbio.org/uaic/scan/UAIC1063/UAIC_1063419_labels_dorsal_tn.jpg
fa8a7f3d-ef81-465e-b317-12464a9481f7					http://storage.idigbio.org/uaic/scan/UAIC1053/UAIC_1053622_labels_dorsal.JPG	http://symbiota4.acis.ufl.edu/scan/portal/collections/individual/index.php?occid=13149697									http://storage.idigbio.org/uaic/scan/UAIC1053/UAIC_1053622_labels_dorsal.JPG					en								urn:uuid:8c50ae90-3952-4904-91f1-1fd1656f8085						Photograph					http://storage.idigbio.org/uaic/scan/UAIC1053/UAIC_1053622_labels_dorsal_tn.jpg
059d5ff0-9aaa-4448-87c5-0eab181e2831					http://storage.idigbio.org/uaic/scan/UAIC1065/UAIC_1065158_labels_dorsal_lg.jpg	http://symbiota4.acis.ufl.edu/scan/portal/collections/individual/index.php?occid=13146939									http://storage.idigbio.org/uaic/scan/UAIC1065/UAIC_1065158_labels_dorsal.JPG					en								urn:uuid:5ed98137-657b-49cc-8b9e-ec47d48d895c						Photograph					http://storage.idigbio.org/uaic/scan/UAIC1065/UAIC_1065158_labels_dorsal_tn.jpg
964984f8-5050-423c-9f53-20358ab8091b					http://storage.idigbio.org/uaic/scan/UAIC1065/UAIC_1065169_labels_dorsal.JPG	http://symbiota4.acis.ufl.edu/scan/portal/collections/individual/index.php?occid=13146950									http://storage.idigbio.org/uaic/scan/UAIC1065/UAIC_1065169_labels_dorsal.JPG					en								urn:uuid:70101301-6de8-4285-8c43-ab728e348983						Photograph					http://storage.idigbio.org/uaic/scan/UAIC1065/UAIC_1065169_labels_dorsal_tn.jpg
8ded6c73-cd54-4f1d-bf2d-80a6796c5d2a					http://storage.idigbio.org/uaic/scan/UAIC1063/UAIC_1063402_labels_dorsal_lg.jpg	http://symbiota4.acis.ufl.edu/scan/portal/collections/individual/index.php?occid=13144563									http://storage.idigbio.org/uaic/scan/UAIC1063/UAIC_1063402_labels_dorsal.JPG					en								urn:uuid:b4dfcafe-3b17-4563-80e1-fb634b755a87						Photograph					http://storage.idigbio.org/uaic/scan/UAIC1063/UAIC_1063402_labels_dorsal_tn.jpg
49b74af5-d5fd-413b-ad25-daff85a4c696					http://storage.idigbio.org/uaic/scan/UAIC1063/UAIC_1063305_labels_dorsal_lg.jpg	http://symbiota4.acis.ufl.edu/scan/portal/collections/individual/index.php?occid=13144466									http://storage.idigbio.org/uaic/scan/UAIC1063/UAIC_1063305_labels_dorsal.JPG					en								urn:uuid:f783386f-9c44-410d-b96c-5f24415edd78						Photograph					http://storage.idigbio.org/uaic/scan/UAIC1063/UAIC_1063305_labels_dorsal_tn.jpg
e371122b-d3de-44dc-9425-532900865a54					http://storage.idigbio.org/uaic/scan/UAIC1063/UAIC_1063316_labels_dorsal_lg.jpg	http://symbiota4.acis.ufl.edu/scan/portal/collections/individual/index.php?occid=13144477									http://storage.idigbio.org/uaic/scan/UAIC1063/UAIC_1063316_labels_dorsal.JPG					en								urn:uuid:3540af27-79a3-4acf-a295-9504da8526ac						Photograph					http://storage.idigbio.org/uaic/scan/UAIC1063/UAIC_1063316_labels_dorsal_tn.jpg
c71b4af6-df6e-4e34-b8d1-9de3bfc5e05a					http://storage.idigbio.org/uaic/scan/UAIC1059/UAIC_1059622_labels_dorsal.JPG	http://symbiota4.acis.ufl.edu/scan/portal/collections/individual/index.php?occid=13152696									http://storage.idigbio.org/uaic/scan/UAIC1059/UAIC_1059622_labels_dorsal.JPG					en								urn:uuid:cb18e711-8686-4766-b272-85fe991044c6						Photograph					http://storage.idigbio.org/uaic/scan/UAIC1059/UAIC_1059622_labels_dorsal_tn.jpg
c70be0d4-c6a6-47d2-8d04-ca654adb16e9					http://storage.idigbio.org/uaic/scan/UAIC1059/UAIC_1059796_labels_dorsal.JPG	http://symbiota4.acis.ufl.edu/scan/portal/collections/individual/index.php?occid=13152870									http://storage.idigbio.org/uaic/scan/UAIC1059/UAIC_1059796_labels_dorsal.JPG					en								urn:uuid:41311b7d-7980-4528-ab83-ce71bfb3feb7						Photograph					http://storage.idigbio.org/uaic/scan/UAIC1059/UAIC_1059796_labels_dorsal_tn.jpg
a0dd50d9-d267-4fbb-99b1-6a5159b4d900					http://storage.idigbio.org/uaic/scan/UAIC1059/UAIC_1059449_labels_dorsal.JPG	http://symbiota4.acis.ufl.edu/scan/portal/collections/individual/index.php?occid=13152523									http://storage.idigbio.org/uaic/scan/UAIC1059/UAIC_1059449_labels_dorsal.JPG					en								urn:uuid:98340b36-c88a-41af-8f99-35d1e315703b						Photograph					http://storage.idigbio.org/uaic/scan/UAIC1059/UAIC_1059449_labels_dorsal_tn.jpg
0bb54175-9e86-466f-97ea-2d210c6b996f					http://storage.idigbio.org/uaic/scan/UAIC1061/UAIC_1061879_labels_dorsal.JPG	http://symbiota4.acis.ufl.edu/scan/portal/collections/individual/index.php?occid=13671513									http://storage.idigbio.org/uaic/scan/UAIC1061/UAIC_1061879_labels_dorsal.JPG					en								urn:uuid:43ef425c-3c0b-4d54-9f4e-2de203318f0e						Photograph					http://storage.idigbio.org/uaic/scan/UAIC1061/UAIC_1061879_labels_dorsal_tn.jpg
0501ff98-33c3-4301-937b-c45e8c792655					http://storage.idigbio.org/uaic/scan/UAIC1059/UAIC_1059442_labels_dorsal.JPG	http://symbiota4.acis.ufl.edu/scan/portal/collections/individual/index.php?occid=13152516									http://storage.idigbio.org/uaic/scan/UAIC1059/UAIC_1059442_labels_dorsal.JPG					en								urn:uuid:fa9c1268-46e4-4162-b2ba-e7039694cbc9						Photograph					http://storage.idigbio.org/uaic/scan/UAIC1059/UAIC_1059442_labels_dorsal_tn.jpg
caac49de-b9cb-4e7a-9948-d4ff92e732e9					http://storage.idigbio.org/uaic/scan/UAIC1063/UAIC_1063918_labels_dorsal_lg.jpg	http://symbiota4.acis.ufl.edu/scan/portal/collections/individual/index.php?occid=13145079									http://storage.idigbio.org/uaic/scan/UAIC1063/UAIC_1063918_labels_dorsal.JPG					en								urn:uuid:e66feab1-ee82-4444-a553-588cca93f6f7						Photograph					http://storage.idigbio.org/uaic/scan/UAIC1063/UAIC_1063918_labels_dorsal_tn.jpg
6490ff86-1b2d-4660-bb88-ca373078f49f					http://storage.idigbio.org/uaic/scan/UAIC1063/UAIC_1063358_labels_dorsal_lg.jpg	http://symbiota4.acis.ufl.edu/scan/portal/collections/individual/index.php?occid=13144519									http://storage.idigbio.org/uaic/scan/UAIC1063/UAIC_1063358_labels_dorsal.JPG					en								urn:uuid:d6008958-23b9-4977-b4e9-0f97cf42cd9c						Photograph					http://storage.idigbio.org/uaic/scan/UAIC1063/UAIC_1063358_labels_dorsal_tn.jpg
dfa9a53d-956d-4337-99f6-b79eb84eb522					http://storage.idigbio.org/uaic/scan/UAIC1063/UAIC_1063381_labels_dorsal_lg.jpg	http://symbiota4.acis.ufl.edu/scan/portal/collections/individual/index.php?occid=13144542									http://storage.idigbio.org/uaic/scan/UAIC1063/UAIC_1063381_labels_dorsal.JPG					en								urn:uuid:b211710c-7915-46e3-98f5-bd4884a398fe						Photograph					http://storage.idigbio.org/uaic/scan/UAIC1063/UAIC_1063381_labels_dorsal_tn.jpg
6fcc1567-143c-4a04-812b-b325fac618a0					http://storage.idigbio.org/uaic/scan/UAIC1058/UAIC_1058478_labels_dorsal.JPG	http://symbiota4.acis.ufl.edu/scan/portal/collections/individual/index.php?occid=13151552									http://storage.idigbio.org/uaic/scan/UAIC1058/UAIC_1058478_labels_dorsal.JPG					en								urn:uuid:5fe7b7bc-3ad5-4f29-a821-c8cdb6cdf626						Photograph					http://storage.idigbio.org/uaic/scan/UAIC1058/UAIC_1058478_labels_dorsal_tn.jpg
67733f84-78e9-4170-a386-bf94ba8718ac					http://storage.idigbio.org/uaic/scan/UAIC1063/UAIC_1063318_labels_dorsal_lg.jpg	http://symbiota4.acis.ufl.edu/scan/portal/collections/individual/index.php?occid=13144479									http://storage.idigbio.org/uaic/scan/UAIC1063/UAIC_1063318_labels_dorsal.JPG					en								urn:uuid:09b0dd72-311a-4955-8931-6be6b6c89237						Photograph					http://storage.idigbio.org/uaic/scan/UAIC1063/UAIC_1063318_labels_dorsal_tn.jpg
1b8df408-ed18-4bf7-8d36-11ad9e4cfea0					http://storage.idigbio.org/uaic/scan/UAIC1063/UAIC_1063404_labels_dorsal_lg.jpg	http://symbiota4.acis.ufl.edu/scan/portal/collections/individual/index.php?occid=13144565									http://storage.idigbio.org/uaic/scan/UAIC1063/UAIC_1063404_labels_dorsal.JPG					en								urn:uuid:d4e9a757-2dae-4c5f-aeed-738192d7b3ea						Photograph					http://storage.idigbio.org/uaic/scan/UAIC1063/UAIC_1063404_labels_dorsal_tn.jpg
92458edc-99f6-492c-9df5-d119fbd6ab2d					http://storage.idigbio.org/uaic/scan/UAIC1063/UAIC_1063312_labels_dorsal_lg.jpg	http://symbiota4.acis.ufl.edu/scan/portal/collections/individual/index.php?occid=13144473									http://storage.idigbio.org/uaic/scan/UAIC1063/UAIC_1063312_labels_dorsal.JPG					en								urn:uuid:b53c465a-03ab-4532-9c3e-1846d30c48ca						Photograph					http://storage.idigbio.org/uaic/scan/UAIC1063/UAIC_1063312_labels_dorsal_tn.jpg
2c56babe-b720-43b3-8032-9302193eceae					http://storage.idigbio.org/uaic/scan/UAIC1060/UAIC_1060247_labels_dorsal.JPG	http://symbiota4.acis.ufl.edu/scan/portal/collections/individual/index.php?occid=13143408									http://storage.idigbio.org/uaic/scan/UAIC1060/UAIC_1060247_labels_dorsal.JPG					en								urn:uuid:6d002366-6f25-4744-9648-70cddb4b12a9						Photograph					http://storage.idigbio.org/uaic/scan/UAIC1060/UAIC_1060247_labels_dorsal_tn.jpg
7416f021-9107-4b4a-b91f-06c29ed17c8d					http://storage.idigbio.org/uaic/scan/UAIC1059/UAIC_1059479_labels_dorsal.JPG	http://symbiota4.acis.ufl.edu/scan/portal/collections/individual/index.php?occid=13152553									http://storage.idigbio.org/uaic/scan/UAIC1059/UAIC_1059479_labels_dorsal.JPG					en								urn:uuid:139304a0-5011-449f-b7be-077b7293eed5						Photograph					http://storage.idigbio.org/uaic/scan/UAIC1059/UAIC_1059479_labels_dorsal_tn.jpg
abb9ce31-76bd-4a48-8d4b-63652b28d247					http://storage.idigbio.org/uaic/scan/UAIC1053/UAIC_1053889_labels_dorsal.JPG	http://symbiota4.acis.ufl.edu/scan/portal/collections/individual/index.php?occid=13149963									http://storage.idigbio.org/uaic/scan/UAIC1053/UAIC_1053889_labels_dorsal.JPG					en								urn:uuid:569c2805-07a2-4a58-bb05-f335b57b4f2b						Photograph					http://storage.idigbio.org/uaic/scan/UAIC1053/UAIC_1053889_labels_dorsal_tn.jpg
5a169e0b-dda6-4d2d-9213-49a1a95fc061					http://storage.idigbio.org/uaic/scan/UAIC1063/UAIC_1063917_labels_dorsal_lg.jpg	http://symbiota4.acis.ufl.edu/scan/portal/collections/individual/index.php?occid=13145078									http://storage.idigbio.org/uaic/scan/UAIC1063/UAIC_1063917_labels_dorsal.JPG					en								urn:uuid:303d37aa-4915-49d1-b158-d26b768284fc						Photograph					http://storage.idigbio.org/uaic/scan/UAIC1063/UAIC_1063917_labels_dorsal_tn.jpg
cc81309f-e76a-4efb-95fc-7d5c488eeaaf					http://storage.idigbio.org/uaic/scan/UAIC1053/UAIC_1053886_labels_dorsal.JPG	http://symbiota4.acis.ufl.edu/scan/portal/collections/individual/index.php?occid=13149960									http://storage.idigbio.org/uaic/scan/UAIC1053/UAIC_1053886_labels_dorsal.JPG					en								urn:uuid:e05e7bf7-5be7-4df3-90ed-565b4f638ad2						Photograph					http://storage.idigbio.org/uaic/scan/UAIC1053/UAIC_1053886_labels_dorsal_tn.jpg
35b0673c-dd99-4088-843a-c4c36432b8f6					http://storage.idigbio.org/uaic/scan/UAIC1059/UAIC_1059491_labels_dorsal.JPG	http://symbiota4.acis.ufl.edu/scan/portal/collections/individual/index.php?occid=13152565									http://storage.idigbio.org/uaic/scan/UAIC1059/UAIC_1059491_labels_dorsal.JPG					en								urn:uuid:7709ae4e-e250-4bf7-9322-fe7184802ca5						Photograph					http://storage.idigbio.org/uaic/scan/UAIC1059/UAIC_1059491_labels_dorsal_tn.jpg
4813cae5-46b8-49fd-96f9-9f3d3a544ec5					http://storage.idigbio.org/uaic/scan/UAIC1053/UAIC_1053920_labels_dorsal_lg.jpg	http://symbiota4.acis.ufl.edu/scan/portal/collections/individual/index.php?occid=13149994									http://storage.idigbio.org/uaic/scan/UAIC1053/UAIC_1053920_labels_dorsal.JPG					en								urn:uuid:a38065c8-0a33-4afb-853b-73ca4fcffabb						Photograph					http://storage.idigbio.org/uaic/scan/UAIC1053/UAIC_1053920_labels_dorsal_tn.jpg
8c9b153d-7f8a-49f8-9341-dbc053ad0830					http://storage.idigbio.org/uaic/scan/UAIC1053/UAIC_1053863_labels_dorsal.JPG	http://symbiota4.acis.ufl.edu/scan/portal/collections/individual/index.php?occid=13149937									http://storage.idigbio.org/uaic/scan/UAIC1053/UAIC_1053863_labels_dorsal.JPG					en								urn:uuid:0335ee40-5e75-47a2-bacc-4ef480e5538b						Photograph					http://storage.idigbio.org/uaic/scan/UAIC1053/UAIC_1053863_labels_dorsal_tn.jpg
8a0d46c9-0275-42cd-9872-9331d29c964a					http://storage.idigbio.org/uaic/scan/UAIC1061/UAIC_1061854_labels_dorsal.JPG	http://symbiota4.acis.ufl.edu/scan/portal/collections/individual/index.php?occid=13671946									http://storage.idigbio.org/uaic/scan/UAIC1061/UAIC_1061854_labels_dorsal.JPG					en								urn:uuid:c178adcc-c770-4a40-8e3a-c958938f7dd6						Photograph					http://storage.idigbio.org/uaic/scan/UAIC1061/UAIC_1061854_labels_dorsal_tn.jpg
[truncated: 65 more columns]
