# Supplementary material for: An updated checklist of the Tenebrionidae sec. Bousquet et al. 2018 of the Algodones Dunes of California, with comments on checklist data practices
Source: Biodivers Data J. 2018 Jun 14;(6):e24927. doi: 10.3897/BDJ.6.e24927 (PMC6013544; doi:10.3897/BDJ.6.e24927)
Supplement: Supplementary material 3 — iDigBio occurrences pertinent to the checklist update [file bdj-06-e24927-s003.zip › multimedia.csv]

coreid	ac:accessURI	idigbio:dateModified	idigbio:dataQualityScore	idigbio:etag	idigbio:flags	dcterms:format	idigbio:hasSpecimen	ac:licenseLogoURL	idigbio:mediaType	dcterms:modified	idigbio:recordIds	idigbio:records	idigbio:recordsets	dcterms:rights	ac:tag	dc:type	idigbio:uuid	idigbio:version	xmpRights:WebStatement	exif:PixelXDimension	exif:PixelYDimension
84a38445-525e-473e-82ab-e2f5707f9a88	http://storage.idigbio.org/uaic/scan/UAIC1053/UAIC_1053864_labels_dorsal.JPG	2015-08-27T17:34:39.136218+00:00	0.45454545454545453	01b01589dddcbbfd2c820410913f2274e9ad265f	["dwc_basisofrecord_invalid"]	image/jpeg	true	http://i.creativecommons.org/p/zero/1.0/88x31.png	images		["urn:uuid:4c00ca27-d338-467c-922a-46a841067fd5", "31c140bc-e6f1-4acc-beaf-b825cf288ad9\\media\\http://storage.idigbio.org/uaic/scan/uaic1053/uaic_1053864_labels_dorsal.jpg"]	["84a38445-525e-473e-82ab-e2f5707f9a88"]	31c140bc-e6f1-4acc-beaf-b825cf288ad9	CC0			0d92c287-881f-428e-bace-446d6b0dca23		http://creativecommons.org/publicdomain/zero/1.0/
147c6c93-2ff3-423a-882b-973347096dcc	http://osuc.osu.edu/spm_images/OSUC 26625/12024_compress.jpg	2015-05-06T15:46:52.803000+00:00	0.5454545454545454	8bddf6649e613ea2dab46ba75c6ac5a21f1b41f4	["dwc_basisofrecord_invalid"]	image/jpeg	true	https://i.creativecommons.org/l/by-nc-sa/4.0/88x31.png	images	2015-02-09T15:42:21+00:00	["fc628e53-5fdf-4436-9782-bf637d812b48\\media\\http://bioguid.osu.edu/osuc_occurrence_images/12024"]	["147c6c93-2ff3-423a-882b-973347096dcc"]	fc628e53-5fdf-4436-9782-bf637d812b48	BY-NC-SA			10c56024-25b2-48a0-a6a6-8bc7378d4169		http://creativecommons.org/licenses/by-nc-sa/4.0/
bdfc2a7c-7b6a-42bd-9e52-41094ae1066c	http://storage.idigbio.org/uaic/scan/UAIC1063/UAIC_1063383_labels_dorsal_lg.jpg	2015-08-27T17:34:39.136218+00:00	0.45454545454545453	9a52505719dc892a93731746666dc3d73bdc1dab	["dwc_basisofrecord_invalid"]	image/jpeg	true	http://i.creativecommons.org/p/zero/1.0/88x31.png	images		["urn:uuid:ab563e2e-d2c9-4b7c-b2c1-79ed521d1e48", "31c140bc-e6f1-4acc-beaf-b825cf288ad9\\media\\http://storage.idigbio.org/uaic/scan/uaic1063/uaic_1063383_labels_dorsal_lg.jpg"]	["bdfc2a7c-7b6a-42bd-9e52-41094ae1066c"]	31c140bc-e6f1-4acc-beaf-b825cf288ad9	CC0			14af40ad-cb8b-4ea3-85f3-168e160f284f		http://creativecommons.org/publicdomain/zero/1.0/
9063c150-8079-403e-b71d-8ef3f17b50f5	http://storage.idigbio.org/uaic/scan/UAIC1053/UAIC_1053621_labels_dorsal.JPG	2015-08-27T17:34:39.136218+00:00	0.45454545454545453	045459ec474e87099ef6ecf58fbea429fb775dc6	["dwc_basisofrecord_invalid"]	image/jpeg	true	http://i.creativecommons.org/p/zero/1.0/88x31.png	images		["urn:uuid:11eb0b28-24a9-4e6c-86b7-adb4b1c7d42b", "31c140bc-e6f1-4acc-beaf-b825cf288ad9\\media\\http://storage.idigbio.org/uaic/scan/uaic1053/uaic_1053621_labels_dorsal.jpg"]	["9063c150-8079-403e-b71d-8ef3f17b50f5"]	31c140bc-e6f1-4acc-beaf-b825cf288ad9	CC0			beb0fdd1-22d0-45ff-b718-e7ac9ffed45f		http://creativecommons.org/publicdomain/zero/1.0/
3584fa3f-429a-44d3-9c71-3dabcce3eb1b	http://storage.idigbio.org/uaic/scan/UAIC1063/UAIC_1063310_labels_dorsal_lg.jpg	2015-08-27T17:34:39.136218+00:00	0.45454545454545453	ce136a8af5cdec4a73f762cbd2ae5ae1272d36da	["dwc_basisofrecord_invalid"]	image/jpeg	true	http://i.creativecommons.org/p/zero/1.0/88x31.png	images		["urn:uuid:3a5ee138-b357-404f-a667-678b774d4b5b", "31c140bc-e6f1-4acc-beaf-b825cf288ad9\\media\\http://storage.idigbio.org/uaic/scan/uaic1063/uaic_1063310_labels_dorsal_lg.jpg"]	["3584fa3f-429a-44d3-9c71-3dabcce3eb1b"]	31c140bc-e6f1-4acc-beaf-b825cf288ad9	CC0			cc428948-7cce-4afb-b7e0-8ab2f7d0a57e		http://creativecommons.org/publicdomain/zero/1.0/
3e7bf174-2359-4cf7-90f9-ffda438909b0	http://storage.idigbio.org/uaic/scan/UAIC1065/UAIC_1065162_labels_dorsal.JPG	2015-08-27T17:34:39.136218+00:00	0.45454545454545453	dca342aac3e93bdbf50a14a54b86bc73cb80bf7b	["dwc_basisofrecord_invalid"]	image/jpeg	true	http://i.creativecommons.org/p/zero/1.0/88x31.png	images		["urn:uuid:9ff0bfa8-b05b-4b2a-8ea9-d0a753bc57fc", "31c140bc-e6f1-4acc-beaf-b825cf288ad9\\media\\http://storage.idigbio.org/uaic/scan/uaic1065/uaic_1065162_labels_dorsal.jpg"]	["3e7bf174-2359-4cf7-90f9-ffda438909b0"]	31c140bc-e6f1-4acc-beaf-b825cf288ad9	CC0			d37a9765-ed23-4633-a0ec-3eb460d12328		http://creativecommons.org/publicdomain/zero/1.0/
92e79df8-afdc-4c32-96b1-1ec97a49492e	http://storage.idigbio.org/uaic/scan/UAIC1053/UAIC_1053618_labels_dorsal.JPG	2015-08-27T17:34:39.136218+00:00	0.45454545454545453	f87566d203716ebafd5ef246942c1b437a5a796a	["dwc_basisofrecord_invalid"]	image/jpeg	true	http://i.creativecommons.org/p/zero/1.0/88x31.png	images		["urn:uuid:7fdff2d5-9d4a-490f-ba7b-a1708e94305b", "31c140bc-e6f1-4acc-beaf-b825cf288ad9\\media\\http://storage.idigbio.org/uaic/scan/uaic1053/uaic_1053618_labels_dorsal.jpg"]	["92e79df8-afdc-4c32-96b1-1ec97a49492e"]	31c140bc-e6f1-4acc-beaf-b825cf288ad9	CC0			d74d4a97-a98f-4f18-ae50-951ba67c5f19		http://creativecommons.org/publicdomain/zero/1.0/
fedbd394-d924-4118-ae9c-6ea08fb61715	http://storage.idigbio.org/uaic/scan/UAIC1063/UAIC_1063315_labels_dorsal_lg.jpg	2015-08-27T17:34:39.136218+00:00	0.45454545454545453	ef113dd6482b157254879561ef8b9490326e2eec	["dwc_basisofrecord_invalid"]	image/jpeg	true	http://i.creativecommons.org/p/zero/1.0/88x31.png	images		["urn:uuid:30f203bb-9669-4680-bf21-0860ca179d16", "31c140bc-e6f1-4acc-beaf-b825cf288ad9\\media\\http://storage.idigbio.org/uaic/scan/uaic1063/uaic_1063315_labels_dorsal_lg.jpg"]	["fedbd394-d924-4118-ae9c-6ea08fb61715"]	31c140bc-e6f1-4acc-beaf-b825cf288ad9	CC0			e3097380-830b-4bd1-9ebc-7aae0ef6254a		http://creativecommons.org/publicdomain/zero/1.0/
9ab37878-8d35-48de-a2f5-b188b2ceeaaa	http://storage.idigbio.org/uaic/scan/UAIC1063/UAIC_1063343_labels_dorsal_lg.jpg	2015-08-27T17:34:39.136218+00:00	0.45454545454545453	b70035a95b823243f1bf90fc8be574a21d1483a8	["dwc_basisofrecord_invalid"]	image/jpeg	true	http://i.creativecommons.org/p/zero/1.0/88x31.png	images		["urn:uuid:2316cc4e-d6a8-4f43-b5a1-b7ed8751a89d", "31c140bc-e6f1-4acc-beaf-b825cf288ad9\\media\\http://storage.idigbio.org/uaic/scan/uaic1063/uaic_1063343_labels_dorsal_lg.jpg"]	["9ab37878-8d35-48de-a2f5-b188b2ceeaaa"]	31c140bc-e6f1-4acc-beaf-b825cf288ad9	CC0			81641fc8-dda5-44e4-99ed-d5bfc20884bd		http://creativecommons.org/publicdomain/zero/1.0/
95915335-e8fa-4442-a044-21b9fbf1999c	http://storage.idigbio.org/uaic/scan/UAIC1063/UAIC_1063396_labels_dorsal_lg.jpg	2015-08-27T17:34:39.136218+00:00	0.45454545454545453	1beda0c05552c557075c88c8f7a4eccb9d435567	["dwc_basisofrecord_invalid"]	image/jpeg	true	http://i.creativecommons.org/p/zero/1.0/88x31.png	images		["urn:uuid:cde89030-46d9-4274-88e8-222ac1f78518", "31c140bc-e6f1-4acc-beaf-b825cf288ad9\\media\\http://storage.idigbio.org/uaic/scan/uaic1063/uaic_1063396_labels_dorsal_lg.jpg"]	["95915335-e8fa-4442-a044-21b9fbf1999c"]	31c140bc-e6f1-4acc-beaf-b825cf288ad9	CC0			83feeb57-a4f8-4bcb-9c27-c765be5e7258		http://creativecommons.org/publicdomain/zero/1.0/
5975d06e-b5cf-43b5-9503-824880c192c4	http://storage.idigbio.org/uaic/scan/UAIC1063/UAIC_1063306_labels_dorsal_lg.jpg	2015-08-27T17:34:39.136218+00:00	0.45454545454545453	6ef105059db5deedec61309a85d38125a6ead56c	["dwc_basisofrecord_invalid"]	image/jpeg	true	http://i.creativecommons.org/p/zero/1.0/88x31.png	images		["urn:uuid:d85a5422-53eb-45d2-a094-5574d860e2b9", "31c140bc-e6f1-4acc-beaf-b825cf288ad9\\media\\http://storage.idigbio.org/uaic/scan/uaic1063/uaic_1063306_labels_dorsal_lg.jpg"]	["5975d06e-b5cf-43b5-9503-824880c192c4"]	31c140bc-e6f1-4acc-beaf-b825cf288ad9	CC0			89196ea2-6d52-492d-b942-3d4899d1349f		http://creativecommons.org/publicdomain/zero/1.0/
6ba03a9b-0241-4291-9947-0fb9cc8c7218	http://storage.idigbio.org/uaic/scan/UAIC1053/UAIC_1053615_labels_dorsal.JPG	2015-08-27T17:34:39.136218+00:00	0.45454545454545453	a05ee372c828f7283191094ec52f2466fcc6661a	["dwc_basisofrecord_invalid"]	image/jpeg	true	http://i.creativecommons.org/p/zero/1.0/88x31.png	images		["urn:uuid:d4586576-8dc8-433d-bc57-f00a658475eb", "31c140bc-e6f1-4acc-beaf-b825cf288ad9\\media\\http://storage.idigbio.org/uaic/scan/uaic1053/uaic_1053615_labels_dorsal.jpg"]	["6ba03a9b-0241-4291-9947-0fb9cc8c7218"]	31c140bc-e6f1-4acc-beaf-b825cf288ad9	CC0			9f8eb7bb-8f0e-48a0-9f8a-9d77a5508ba8		http://creativecommons.org/publicdomain/zero/1.0/
36714bbb-07fd-412b-bee6-b916327c0fcb	http://storage.idigbio.org/uaic/scan/UAIC1059/UAIC_1059566_labels_dorsal.JPG	2015-08-27T17:34:39.136218+00:00	0.45454545454545453	6c328ebdcd8c526e19ac52b2dbfaa5f4eb07995e	["dwc_basisofrecord_invalid"]	image/jpeg	true	http://i.creativecommons.org/p/zero/1.0/88x31.png	images		["urn:uuid:4cbc1189-3f08-43a6-91c9-4b4e1f72ffc1", "31c140bc-e6f1-4acc-beaf-b825cf288ad9\\media\\http://storage.idigbio.org/uaic/scan/uaic1059/uaic_1059566_labels_dorsal.jpg"]	["36714bbb-07fd-412b-bee6-b916327c0fcb"]	31c140bc-e6f1-4acc-beaf-b825cf288ad9	CC0			a4d1abe1-ae11-4ae0-9595-157e5581bed4		http://creativecommons.org/publicdomain/zero/1.0/
147c6c93-2ff3-423a-882b-973347096dcc	http://osuc.osu.edu/spm_images/OSUC 26625/12023_compress.jpg	2015-05-06T14:26:11.355000+00:00	0.5454545454545454	92089cb0120188eee5a81c252aa10905fb073a0d	["dwc_basisofrecord_invalid"]	image/jpeg	true	https://i.creativecommons.org/l/by-nc-sa/4.0/88x31.png	images	2015-02-09T15:42:21+00:00	["fc628e53-5fdf-4436-9782-bf637d812b48\\media\\http://bioguid.osu.edu/osuc_occurrence_images/12023"]	["147c6c93-2ff3-423a-882b-973347096dcc"]	fc628e53-5fdf-4436-9782-bf637d812b48	BY-NC-SA			402a2928-539c-4080-bc00-45d9589f8846		http://creativecommons.org/licenses/by-nc-sa/4.0/
c4b27aae-e46e-425a-84df-c1918a903986	http://storage.idigbio.org/uaic/scan/UAIC1065/UAIC_1065165_labels_dorsal.JPG	2015-08-27T17:34:39.136218+00:00	0.45454545454545453	ddf46e48ef3e168b79b0aa4910d9a09d3b91861e	["dwc_basisofrecord_invalid"]	image/jpeg	true	http://i.creativecommons.org/p/zero/1.0/88x31.png	images		["urn:uuid:8d38d70e-c044-46a3-ac40-1519d8a65bda", "31c140bc-e6f1-4acc-beaf-b825cf288ad9\\media\\http://storage.idigbio.org/uaic/scan/uaic1065/uaic_1065165_labels_dorsal.jpg"]	["c4b27aae-e46e-425a-84df-c1918a903986"]	31c140bc-e6f1-4acc-beaf-b825cf288ad9	CC0			50f28582-7165-4532-b282-cb82a0a64c21		http://creativecommons.org/publicdomain/zero/1.0/
a34b9f6f-a1c0-41af-a8e8-180aef7e7c45	http://storage.idigbio.org/uaic/scan/UAIC1053/UAIC_1053844_labels_dorsal.JPG	2015-08-27T17:34:39.136218+00:00	0.45454545454545453	213f8209fedc2506867ab9ae679c147f2df22525	["dwc_basisofrecord_invalid"]	image/jpeg	true	http://i.creativecommons.org/p/zero/1.0/88x31.png	images		["urn:uuid:95cb3d39-f8e4-4671-81ac-efd367adac8a", "31c140bc-e6f1-4acc-beaf-b825cf288ad9\\media\\http://storage.idigbio.org/uaic/scan/uaic1053/uaic_1053844_labels_dorsal.jpg"]	["a34b9f6f-a1c0-41af-a8e8-180aef7e7c45"]	31c140bc-e6f1-4acc-beaf-b825cf288ad9	CC0			a8c7454f-25e6-4f54-8d68-015fb9f74f33		http://creativecommons.org/publicdomain/zero/1.0/
0650b606-8cad-4473-9cfa-a2cd7c3e6746	http://storage.idigbio.org/uaic/scan/UAIC1057/UAIC_1057413_labels_dorsal_lg.jpg	2015-08-27T17:34:39.136218+00:00	0.45454545454545453	074677655b6e24f13f343c04dff8686b47709fc1	["dwc_basisofrecord_invalid"]	image/jpeg	true	http://i.creativecommons.org/p/zero/1.0/88x31.png	images		["urn:uuid:a57bc900-c76f-49f8-a6d3-e5c5fd8acf50", "31c140bc-e6f1-4acc-beaf-b825cf288ad9\\media\\http://storage.idigbio.org/uaic/scan/uaic1057/uaic_1057413_labels_dorsal_lg.jpg"]	["0650b606-8cad-4473-9cfa-a2cd7c3e6746"]	31c140bc-e6f1-4acc-beaf-b825cf288ad9	CC0			ac44f7a7-7dc1-42f5-ad0a-398f85ffb9d8		http://creativecommons.org/publicdomain/zero/1.0/
619a6724-5f40-4dd5-b38b-f4f411dcfc05	http://storage.idigbio.org/uaic/scan/UAIC1063/UAIC_1063409_labels_dorsal_lg.jpg	2015-08-27T17:34:39.136218+00:00	0.45454545454545453	0a677ac8f3e037e9e0816f9445ef21f4a5b0e8c7	["dwc_basisofrecord_invalid"]	image/jpeg	true	http://i.creativecommons.org/p/zero/1.0/88x31.png	images		["urn:uuid:e11cc173-344a-4314-ba3b-cbbdfbd145a0", "31c140bc-e6f1-4acc-beaf-b825cf288ad9\\media\\http://storage.idigbio.org/uaic/scan/uaic1063/uaic_1063409_labels_dorsal_lg.jpg"]	["619a6724-5f40-4dd5-b38b-f4f411dcfc05"]	31c140bc-e6f1-4acc-beaf-b825cf288ad9	CC0			b4875a7a-e6cf-42c8-9a35-077d257b7f97		http://creativecommons.org/publicdomain/zero/1.0/
d545e6a3-2dd0-4715-a8a7-2613379c3170	http://storage.idigbio.org/uaic/scan/UAIC1063/UAIC_1063354_labels_dorsal_lg.jpg	2015-08-27T17:34:39.136218+00:00	0.45454545454545453	5cd51822c3a35272d941586f10a77023380f3260	["dwc_basisofrecord_invalid"]	image/jpeg	true	http://i.creativecommons.org/p/zero/1.0/88x31.png	images		["urn:uuid:ad9e8151-5ab9-4810-87ac-0f6f23bb236b", "31c140bc-e6f1-4acc-beaf-b825cf288ad9\\media\\http://storage.idigbio.org/uaic/scan/uaic1063/uaic_1063354_labels_dorsal_lg.jpg"]	["d545e6a3-2dd0-4715-a8a7-2613379c3170"]	31c140bc-e6f1-4acc-beaf-b825cf288ad9	CC0			b6939529-c51e-4181-a329-a3749e529b6a		http://creativecommons.org/publicdomain/zero/1.0/
e83118ce-3521-414e-af03-70fbd220b92c	http://storage.idigbio.org/uaic/scan/UAIC1063/UAIC_1063394_labels_dorsal_lg.jpg	2015-08-27T17:34:39.136218+00:00	0.45454545454545453	acfec69bcc0e4c433b1575b22be00420e516b482	["dwc_basisofrecord_invalid"]	image/jpeg	true	http://i.creativecommons.org/p/zero/1.0/88x31.png	images		["urn:uuid:caa5ba7a-ab35-4d7c-8df3-d583735973c7", "31c140bc-e6f1-4acc-beaf-b825cf288ad9\\media\\http://storage.idigbio.org/uaic/scan/uaic1063/uaic_1063394_labels_dorsal_lg.jpg"]	["e83118ce-3521-414e-af03-70fbd220b92c"]	31c140bc-e6f1-4acc-beaf-b825cf288ad9	CC0			3ba1ccb5-bbb3-4679-a61c-fb2df4fce0f1		http://creativecommons.org/publicdomain/zero/1.0/
f8696158-f68d-43bf-a2ec-d5d0a02a019e	http://storage.idigbio.org/uaic/scan/UAIC1063/UAIC_1063357_labels_dorsal_lg.jpg	2015-08-27T17:34:39.136218+00:00	0.45454545454545453	0e46dca8a4aa3b167b8f4a9b7e43a5b4136a300e	["dwc_basisofrecord_invalid"]	image/jpeg	true	http://i.creativecommons.org/p/zero/1.0/88x31.png	images		["urn:uuid:17543b38-d3b6-4ecd-b589-c2ddaf061c34", "31c140bc-e6f1-4acc-beaf-b825cf288ad9\\media\\http://storage.idigbio.org/uaic/scan/uaic1063/uaic_1063357_labels_dorsal_lg.jpg"]	["f8696158-f68d-43bf-a2ec-d5d0a02a019e"]	31c140bc-e6f1-4acc-beaf-b825cf288ad9	CC0			10fa7bb8-dd78-40c6-aec3-be18837fd57a		http://creativecommons.org/publicdomain/zero/1.0/
8843c221-53d4-47ba-8b32-cde21122d2c0	http://storage.idigbio.org/uaic/scan/UAIC1059/UAIC_1059797_labels_dorsal.JPG	2015-08-27T17:34:39.136218+00:00	0.45454545454545453	d802b9b7e4f9c4ebb101508997980066d16e7c6a	["dwc_basisofrecord_invalid"]	image/jpeg	true	http://i.creativecommons.org/p/zero/1.0/88x31.png	images		["urn:uuid:82a6cf50-6cb2-48e2-b9c3-144f56f5f0a5", "31c140bc-e6f1-4acc-beaf-b825cf288ad9\\media\\http://storage.idigbio.org/uaic/scan/uaic1059/uaic_1059797_labels_dorsal.jpg"]	["8843c221-53d4-47ba-8b32-cde21122d2c0"]	31c140bc-e6f1-4acc-beaf-b825cf288ad9	CC0			1eac3a01-31d8-45fe-9ede-138d304fb576		http://creativecommons.org/publicdomain/zero/1.0/
8d072217-28b8-4378-b593-6a56acf72ebe	http://storage.idigbio.org/uaic/scan/UAIC1053/UAIC_1053866_labels_dorsal.JPG	2015-08-27T17:34:39.136218+00:00	0.45454545454545453	941ce84d74e422cac56b5cea672b4124dd490634	["dwc_basisofrecord_invalid"]	image/jpeg	true	http://i.creativecommons.org/p/zero/1.0/88x31.png	images		["urn:uuid:f962b83e-bd42-4768-aa94-5cf21d806484", "31c140bc-e6f1-4acc-beaf-b825cf288ad9\\media\\http://storage.idigbio.org/uaic/scan/uaic1053/uaic_1053866_labels_dorsal.jpg"]	["8d072217-28b8-4378-b593-6a56acf72ebe"]	31c140bc-e6f1-4acc-beaf-b825cf288ad9	CC0			2a722023-2f99-428e-8ddf-bd9f15abdd23		http://creativecommons.org/publicdomain/zero/1.0/
d3eebe26-aea9-4c62-8163-2e3867e871e3	http://storage.idigbio.org/uaic/scan/UAIC1063/UAIC_1063345_labels_dorsal_lg.jpg	2015-08-27T17:34:39.136218+00:00	0.45454545454545453	b61cfef014a42282c7fe9eac7a0b6927799339dd	["dwc_basisofrecord_invalid"]	image/jpeg	true	http://i.creativecommons.org/p/zero/1.0/88x31.png	images		["urn:uuid:536aa2f3-791f-4964-adfc-477e4ea313ee", "31c140bc-e6f1-4acc-beaf-b825cf288ad9\\media\\http://storage.idigbio.org/uaic/scan/uaic1063/uaic_1063345_labels_dorsal_lg.jpg"]	["d3eebe26-aea9-4c62-8163-2e3867e871e3"]	31c140bc-e6f1-4acc-beaf-b825cf288ad9	CC0			3f870e25-9ed6-49fd-a608-8ca17538c348		http://creativecommons.org/publicdomain/zero/1.0/
f2971df0-3e37-40a0-bb43-c8d7f5e4e4fb	http://storage.idigbio.org/uaic/scan/UAIC1063/UAIC_1063380_labels_dorsal_lg.jpg	2015-08-27T17:34:39.136218+00:00	0.45454545454545453	4ec488f69b1d4b2c99f52993335c73892b9c8590	["dwc_basisofrecord_invalid"]	image/jpeg	true	http://i.creativecommons.org/p/zero/1.0/88x31.png	images		["urn:uuid:add7fbe5-753a-4e80-81ae-ec9f33767af3", "31c140bc-e6f1-4acc-beaf-b825cf288ad9\\media\\http://storage.idigbio.org/uaic/scan/uaic1063/uaic_1063380_labels_dorsal_lg.jpg"]	["f2971df0-3e37-40a0-bb43-c8d7f5e4e4fb"]	31c140bc-e6f1-4acc-beaf-b825cf288ad9	CC0			5ebd834f-152c-4442-9fbe-836f8c262ac9		http://creativecommons.org/publicdomain/zero/1.0/
005f6c8f-0f2d-4552-9250-3652258d80a7	http://storage.idigbio.org/uaic/scan/UAIC1065/UAIC_1065164_labels_dorsal.JPG	2015-08-27T17:34:39.136218+00:00	0.45454545454545453	23ef448d1e489b9f4a6e030ef8eed0d765e03c7a	["dwc_basisofrecord_invalid"]	image/jpeg	true	http://i.creativecommons.org/p/zero/1.0/88x31.png	images		["urn:uuid:23a41aa6-ad86-4c82-bac2-d61b4b2291c2", "31c140bc-e6f1-4acc-beaf-b825cf288ad9\\media\\http://storage.idigbio.org/uaic/scan/uaic1065/uaic_1065164_labels_dorsal.jpg"]	["005f6c8f-0f2d-4552-9250-3652258d80a7"]	31c140bc-e6f1-4acc-beaf-b825cf288ad9	CC0			6626a42b-ce53-4fbf-a59d-16b9295fb161		http://creativecommons.org/publicdomain/zero/1.0/
3430dfaf-3ef7-4a13-ad3b-7efa430e2b85	http://storage.idigbio.org/uaic/scan/UAIC1059/UAIC_1059794_labels_dorsal_lg.jpg	2015-08-27T17:34:39.136218+00:00	0.45454545454545453	c83bd5d57780de02db202b58bf9a81966222a139	["dwc_basisofrecord_invalid"]	image/jpeg	true	http://i.creativecommons.org/p/zero/1.0/88x31.png	images		["urn:uuid:d07ba882-d5ee-4260-9e67-c9bfe45ff7c3", "31c140bc-e6f1-4acc-beaf-b825cf288ad9\\media\\http://storage.idigbio.org/uaic/scan/uaic1059/uaic_1059794_labels_dorsal_lg.jpg"]	["3430dfaf-3ef7-4a13-ad3b-7efa430e2b85"]	31c140bc-e6f1-4acc-beaf-b825cf288ad9	CC0			691d181c-c24e-4974-892b-6bcf0e687061		http://creativecommons.org/publicdomain/zero/1.0/
f8626cd8-4adf-4ce6-ac0f-ef4001aaa5b7	http://storage.idigbio.org/uaic/scan/UAIC1063/UAIC_1063359_labels_dorsal_lg.jpg	2015-08-27T17:34:39.136218+00:00	0.45454545454545453	9b9c46b23cd74fe741e6f9198955d97bacddb9f2	["dwc_basisofrecord_invalid"]	image/jpeg	true	http://i.creativecommons.org/p/zero/1.0/88x31.png	images		["urn:uuid:993cfea1-ecb1-4a8c-bc18-3de06ca83d81", "31c140bc-e6f1-4acc-beaf-b825cf288ad9\\media\\http://storage.idigbio.org/uaic/scan/uaic1063/uaic_1063359_labels_dorsal_lg.jpg"]	["f8626cd8-4adf-4ce6-ac0f-ef4001aaa5b7"]	31c140bc-e6f1-4acc-beaf-b825cf288ad9	CC0			6a5a2dee-76ca-45a2-bdf0-ee826b0a6f65		http://creativecommons.org/publicdomain/zero/1.0/
ba3ec960-d076-4a1a-ae14-12af66d4fc02	http://storage.idigbio.org/uaic/scan/UAIC1063/UAIC_1063410_labels_dorsal_lg.jpg	2015-08-27T17:34:39.136218+00:00	0.45454545454545453	fa49387f34fd496c327154e4732073c38e820add	["dwc_basisofrecord_invalid"]	image/jpeg	true	http://i.creativecommons.org/p/zero/1.0/88x31.png	images		["urn:uuid:337a6c82-10b2-48fb-8bac-e4c8b745af26", "31c140bc-e6f1-4acc-beaf-b825cf288ad9\\media\\http://storage.idigbio.org/uaic/scan/uaic1063/uaic_1063410_labels_dorsal_lg.jpg"]	["ba3ec960-d076-4a1a-ae14-12af66d4fc02"]	31c140bc-e6f1-4acc-beaf-b825cf288ad9	CC0			6c17c786-086c-42ae-b6cf-0ae9aacd8074		http://creativecommons.org/publicdomain/zero/1.0/
77d3de2d-749c-46ac-8d7a-1079b5f5f89b	http://storage.idigbio.org/uaic/scan/UAIC1065/UAIC_1065171_labels_dorsal.JPG	2015-08-27T17:34:39.136218+00:00	0.45454545454545453	33c4b4cbc246694da2f3b586accdbcbce80bc339	["dwc_basisofrecord_invalid"]	image/jpeg	true	http://i.creativecommons.org/p/zero/1.0/88x31.png	images		["urn:uuid:aa474ee7-4f03-4a4f-9660-f48c8f70f387", "31c140bc-e6f1-4acc-beaf-b825cf288ad9\\media\\http://storage.idigbio.org/uaic/scan/uaic1065/uaic_1065171_labels_dorsal.jpg"]	["77d3de2d-749c-46ac-8d7a-1079b5f5f89b"]	31c140bc-e6f1-4acc-beaf-b825cf288ad9	CC0			7e250113-f103-493f-9b4f-67a7594ab817		http://creativecommons.org/publicdomain/zero/1.0/
b5008c4f-52c5-4086-9ca3-7e8ba366c91b	http://storage.idigbio.org/uaic/scan/UAIC1053/UAIC_1053870_labels_dorsal.JPG	2015-08-27T17:34:39.136218+00:00	0.45454545454545453	3514f33cdd89604f396608d799848bdb9d9355cd	["dwc_basisofrecord_invalid"]	image/jpeg	true	http://i.creativecommons.org/p/zero/1.0/88x31.png	images		["urn:uuid:d81887a1-126d-4f36-a737-4e4610eb5bdd", "31c140bc-e6f1-4acc-beaf-b825cf288ad9\\media\\http://storage.idigbio.org/uaic/scan/uaic1053/uaic_1053870_labels_dorsal.jpg"]	["b5008c4f-52c5-4086-9ca3-7e8ba366c91b"]	31c140bc-e6f1-4acc-beaf-b825cf288ad9	CC0			8bcd14a2-a1a1-4d07-86fe-d27b8dfe5756		http://creativecommons.org/publicdomain/zero/1.0/
c8c7bf5d-33ee-469e-911a-16dc12807005	http://storage.idigbio.org/uaic/scan/UAIC1060/UAIC_1060381_labels_dorsal_lg.jpg	2015-08-27T17:34:39.136218+00:00	0.45454545454545453	096ab595e596e1c663a95e2897231a960d442c50	["dwc_basisofrecord_invalid"]	image/jpeg	true	http://i.creativecommons.org/p/zero/1.0/88x31.png	images		["urn:uuid:9078765b-a124-447c-ae84-5b49cbfe2d15", "31c140bc-e6f1-4acc-beaf-b825cf288ad9\\media\\http://storage.idigbio.org/uaic/scan/uaic1060/uaic_1060381_labels_dorsal_lg.jpg"]	["c8c7bf5d-33ee-469e-911a-16dc12807005"]	31c140bc-e6f1-4acc-beaf-b825cf288ad9	CC0			98a4671b-8f00-4db3-8b67-f661c3789443		http://creativecommons.org/publicdomain/zero/1.0/
05ba11cb-8f0b-474d-ba7b-fc796260a3cf	http://storage.idigbio.org/uaic/scan/UAIC1063/UAIC_1063309_labels_dorsal_lg.jpg	2015-08-27T17:34:39.136218+00:00	0.45454545454545453	4550ab661ba11c7dcb2aacc83586ff915c9b85aa	["dwc_basisofrecord_invalid"]	image/jpeg	true	http://i.creativecommons.org/p/zero/1.0/88x31.png	images		["urn:uuid:edf02d6f-46b7-41c1-a00b-7de149ee8b5a", "31c140bc-e6f1-4acc-beaf-b825cf288ad9\\media\\http://storage.idigbio.org/uaic/scan/uaic1063/uaic_1063309_labels_dorsal_lg.jpg"]	["05ba11cb-8f0b-474d-ba7b-fc796260a3cf"]	31c140bc-e6f1-4acc-beaf-b825cf288ad9	CC0			a8852d1c-c962-4dee-96e8-d51e1ba6631a		http://creativecommons.org/publicdomain/zero/1.0/
096d97b4-2961-4e45-821b-daf6d73e8df6	http://storage.idigbio.org/uaic/scan/UAIC1063/UAIC_1063313_labels_dorsal_lg.jpg	2015-08-27T17:34:39.136218+00:00	0.45454545454545453	21a6e3b18b0b02d2f767f8fa0953152562233896	["dwc_basisofrecord_invalid"]	image/jpeg	true	http://i.creativecommons.org/p/zero/1.0/88x31.png	images		["urn:uuid:6ad64c6c-eead-4832-b12d-f84dbd0a55e5", "31c140bc-e6f1-4acc-beaf-b825cf288ad9\\media\\http://storage.idigbio.org/uaic/scan/uaic1063/uaic_1063313_labels_dorsal_lg.jpg"]	["096d97b4-2961-4e45-821b-daf6d73e8df6"]	31c140bc-e6f1-4acc-beaf-b825cf288ad9	CC0			aca3d4b0-b26a-42a8-b999-c777874bc363		http://creativecommons.org/publicdomain/zero/1.0/
064a2406-3280-4bfe-8c46-43949af5e8a5	http://storage.idigbio.org/uaic/scan/UAIC1063/UAIC_1063311_labels_dorsal_lg.jpg	2015-08-27T17:34:39.136218+00:00	0.45454545454545453	da936dabf49c13cb45071e60f5d5c7ede32d2ef5	["dwc_basisofrecord_invalid"]	image/jpeg	true	http://i.creativecommons.org/p/zero/1.0/88x31.png	images		["urn:uuid:84a1f1b7-2838-4cff-bf63-e8ad388b547c", "31c140bc-e6f1-4acc-beaf-b825cf288ad9\\media\\http://storage.idigbio.org/uaic/scan/uaic1063/uaic_1063311_labels_dorsal_lg.jpg"]	["064a2406-3280-4bfe-8c46-43949af5e8a5"]	31c140bc-e6f1-4acc-beaf-b825cf288ad9	CC0			bfd1a792-e3c6-4143-86b2-fb956c869575		http://creativecommons.org/publicdomain/zero/1.0/
5bc6af7f-d412-4356-9aa8-48edea0a6e09	http://storage.idigbio.org/uaic/scan/UAIC1063/UAIC_1063356_labels_dorsal_lg.jpg	2015-08-27T17:34:39.136218+00:00	0.45454545454545453	cca9ef84f268766aa245e51720f516c2f8539883	["dwc_basisofrecord_invalid"]	image/jpeg	true	http://i.creativecommons.org/p/zero/1.0/88x31.png	images		["urn:uuid:09ced512-aaf0-4816-802d-82703c6a4b8c", "31c140bc-e6f1-4acc-beaf-b825cf288ad9\\media\\http://storage.idigbio.org/uaic/scan/uaic1063/uaic_1063356_labels_dorsal_lg.jpg"]	["5bc6af7f-d412-4356-9aa8-48edea0a6e09"]	31c140bc-e6f1-4acc-beaf-b825cf288ad9	CC0			ceed0dff-eb04-44cc-9d5c-053b349f5c52		http://creativecommons.org/publicdomain/zero/1.0/
412e9c4c-02cc-40e3-b01b-890a0b97d1da	http://storage.idigbio.org/uaic/scan/UAIC1063/UAIC_1063365_labels_dorsal_lg.jpg	2015-08-27T17:34:39.136218+00:00	0.45454545454545453	cbc5aeb61f6b01a5845b5a1bba88b2e356c90249	["dwc_basisofrecord_invalid"]	image/jpeg	true	http://i.creativecommons.org/p/zero/1.0/88x31.png	images		["urn:uuid:3903763d-7807-4b90-9750-c6e5dfb7efd5", "31c140bc-e6f1-4acc-beaf-b825cf288ad9\\media\\http://storage.idigbio.org/uaic/scan/uaic1063/uaic_1063365_labels_dorsal_lg.jpg"]	["412e9c4c-02cc-40e3-b01b-890a0b97d1da"]	31c140bc-e6f1-4acc-beaf-b825cf288ad9	CC0			dba40538-7a5b-46cb-aa0a-faeb87e6545e		http://creativecommons.org/publicdomain/zero/1.0/
57eeccff-fd91-4384-8064-7e9ca6ef2383	http://storage.idigbio.org/uaic/scan/UAIC1063/UAIC_1063375_labels_dorsal_lg.jpg	2015-08-27T17:34:39.136218+00:00	0.45454545454545453	ee3bf74658b11532297d69983b6bc425612b6042	["dwc_basisofrecord_invalid"]	image/jpeg	true	http://i.creativecommons.org/p/zero/1.0/88x31.png	images		["urn:uuid:19ef4d55-7eda-44ed-89a7-4d7b93b4a0fe", "31c140bc-e6f1-4acc-beaf-b825cf288ad9\\media\\http://storage.idigbio.org/uaic/scan/uaic1063/uaic_1063375_labels_dorsal_lg.jpg"]	["57eeccff-fd91-4384-8064-7e9ca6ef2383"]	31c140bc-e6f1-4acc-beaf-b825cf288ad9	CC0			f317804b-4934-495e-9b9c-80a49ccbe3fe		http://creativecommons.org/publicdomain/zero/1.0/
60e58d55-1035-443b-9636-131e9dce1721	http://storage.idigbio.org/uaic/scan/UAIC1053/UAIC_1053625_labels_dorsal.JPG	2015-08-27T17:34:39.136218+00:00	0.45454545454545453	bcccfe914dfd583c69156feed18a32b1f026e1d2	["dwc_basisofrecord_invalid"]	image/jpeg	true	http://i.creativecommons.org/p/zero/1.0/88x31.png	images		["urn:uuid:b7e050c6-39aa-4079-ba0f-0edacc3fab72", "31c140bc-e6f1-4acc-beaf-b825cf288ad9\\media\\http://storage.idigbio.org/uaic/scan/uaic1053/uaic_1053625_labels_dorsal.jpg"]	["60e58d55-1035-443b-9636-131e9dce1721"]	31c140bc-e6f1-4acc-beaf-b825cf288ad9	CC0			fcec2cd8-2672-4cfc-91bb-b366c69271cc		http://creativecommons.org/publicdomain/zero/1.0/
31596231-23d1-4b2d-9e8e-84d1facec06e	http://storage.idigbio.org/uaic/scan/UAIC1063/UAIC_1063355_labels_dorsal_lg.jpg	2015-08-27T17:34:39.136218+00:00	0.45454545454545453	97665833e1e1d68207944ace477bbd1811d25528	["dwc_basisofrecord_invalid"]	image/jpeg	true	http://i.creativecommons.org/p/zero/1.0/88x31.png	images		["urn:uuid:066db224-9225-4206-a14e-6df5068f428a", "31c140bc-e6f1-4acc-beaf-b825cf288ad9\\media\\http://storage.idigbio.org/uaic/scan/uaic1063/uaic_1063355_labels_dorsal_lg.jpg"]	["31596231-23d1-4b2d-9e8e-84d1facec06e"]	31c140bc-e6f1-4acc-beaf-b825cf288ad9	CC0			0a464b9d-da5f-450a-943f-8fc1c71bb064		http://creativecommons.org/publicdomain/zero/1.0/
6e58bc70-5512-492d-ba18-4872651c20ee	http://storage.idigbio.org/uaic/scan/UAIC1060/UAIC_1060243_labels_dorsal_lg.jpg	2015-08-27T17:34:39.136218+00:00	0.45454545454545453	b1150f05c6713dadcc7ec3db3648b4daf433bd0d	["dwc_basisofrecord_invalid"]	image/jpeg	true	http://i.creativecommons.org/p/zero/1.0/88x31.png	images		["urn:uuid:cce24867-d0b0-48ae-9252-16ea36f598dc", "31c140bc-e6f1-4acc-beaf-b825cf288ad9\\media\\http://storage.idigbio.org/uaic/scan/uaic1060/uaic_1060243_labels_dorsal_lg.jpg"]	["6e58bc70-5512-492d-ba18-4872651c20ee"]	31c140bc-e6f1-4acc-beaf-b825cf288ad9	CC0			16e92631-809f-4b27-a9ce-43ec873337c0		http://creativecommons.org/publicdomain/zero/1.0/
29dab1b6-7d8f-481c-a24a-092604a14e2d	http://storage.idigbio.org/uaic/scan/UAIC1059/UAIC_1059486_labels_dorsal.JPG	2015-08-27T17:34:39.136218+00:00	0.45454545454545453	1d19b47fd3069af0185ba09e3c727dd65c87bcdc	["dwc_basisofrecord_invalid"]	image/jpeg	true	http://i.creativecommons.org/p/zero/1.0/88x31.png	images		["urn:uuid:1c230972-90dc-4ded-a476-df386b8a68f6", "31c140bc-e6f1-4acc-beaf-b825cf288ad9\\media\\http://storage.idigbio.org/uaic/scan/uaic1059/uaic_1059486_labels_dorsal.jpg"]	["29dab1b6-7d8f-481c-a24a-092604a14e2d"]	31c140bc-e6f1-4acc-beaf-b825cf288ad9	CC0			17acd673-5a4c-4145-b124-9485f520e0aa		http://creativecommons.org/publicdomain/zero/1.0/
b78e246c-77ce-49f3-b242-a26523d8b65f	http://storage.idigbio.org/uaic/scan/UAIC1065/UAIC_1065170_labels_dorsal.JPG	2015-08-27T17:34:39.136218+00:00	0.45454545454545453	aa89da35070994de703c40339618d55060843bb6	["dwc_basisofrecord_invalid"]	image/jpeg	true	http://i.creativecommons.org/p/zero/1.0/88x31.png	images		["urn:uuid:cfdace6b-6f0f-4af2-a17a-c2d8e78b39c9", "31c140bc-e6f1-4acc-beaf-b825cf288ad9\\media\\http://storage.idigbio.org/uaic/scan/uaic1065/uaic_1065170_labels_dorsal.jpg"]	["b78e246c-77ce-49f3-b242-a26523d8b65f"]	31c140bc-e6f1-4acc-beaf-b825cf288ad9	CC0			1a20c6d1-d634-4602-b950-362278eb0a75		http://creativecommons.org/publicdomain/zero/1.0/
ab49fcd2-c65e-4bc6-adff-04680d329fe0	http://storage.idigbio.org/uaic/scan/UAIC1063/UAIC_1063407_labels_dorsal_lg.jpg	2015-08-27T17:34:39.136218+00:00	0.45454545454545453	e3f59ed003ce572be199fefe6a06cdd2a02d89bf	["dwc_basisofrecord_invalid"]	image/jpeg	true	http://i.creativecommons.org/p/zero/1.0/88x31.png	images		["urn:uuid:cccaa61b-8f86-4780-ac49-29340fe2eb0e", "31c140bc-e6f1-4acc-beaf-b825cf288ad9\\media\\http://storage.idigbio.org/uaic/scan/uaic1063/uaic_1063407_labels_dorsal_lg.jpg"]	["ab49fcd2-c65e-4bc6-adff-04680d329fe0"]	31c140bc-e6f1-4acc-beaf-b825cf288ad9	CC0			23f8e217-f2b0-4439-a54c-cd32d0f06f7b		http://creativecommons.org/publicdomain/zero/1.0/
8f5e0826-e3bf-405d-b78a-e21e0a5f3dc8	http://storage.idigbio.org/uaic/scan/UAIC1053/UAIC_1053888_labels_dorsal.JPG	2015-08-27T17:34:39.136218+00:00	0.45454545454545453	a01c983898573b2f633f55f6db0b5648d53cf330	["dwc_basisofrecord_invalid"]	image/jpeg	true	http://i.creativecommons.org/p/zero/1.0/88x31.png	images		["urn:uuid:6953e709-9364-4a16-a4de-020bd784f343", "31c140bc-e6f1-4acc-beaf-b825cf288ad9\\media\\http://storage.idigbio.org/uaic/scan/uaic1053/uaic_1053888_labels_dorsal.jpg"]	["8f5e0826-e3bf-405d-b78a-e21e0a5f3dc8"]	31c140bc-e6f1-4acc-beaf-b825cf288ad9	CC0			278884ae-4009-49aa-b428-6c7732266744		http://creativecommons.org/publicdomain/zero/1.0/
36791912-ab90-4109-b7cb-f8256cd1823b	http://storage.idigbio.org/uaic/scan/UAIC1053/UAIC_1053880_labels_dorsal.JPG	2015-08-27T17:34:39.136218+00:00	0.45454545454545453	5668bfdad08b46e00edd452e084db0dd5cbf980f	["dwc_basisofrecord_invalid"]	image/jpeg	true	http://i.creativecommons.org/p/zero/1.0/88x31.png	images		["urn:uuid:9d243a17-0eef-43d5-b700-aa168de764b2", "31c140bc-e6f1-4acc-beaf-b825cf288ad9\\media\\http://storage.idigbio.org/uaic/scan/uaic1053/uaic_1053880_labels_dorsal.jpg"]	["36791912-ab90-4109-b7cb-f8256cd1823b"]	31c140bc-e6f1-4acc-beaf-b825cf288ad9	CC0			35d6e8cb-79dc-409a-80b0-41995b1f3d2c		http://creativecommons.org/publicdomain/zero/1.0/
9f783956-fdcd-4ded-8e81-4523f62dd7ef	http://storage.idigbio.org/uaic/scan/UAIC1059/UAIC_1059481_labels_dorsal.JPG	2015-08-27T17:34:39.136218+00:00	0.45454545454545453	a80c0cfe2d226d53ffd4177e2284be2688b05019	["dwc_basisofrecord_invalid"]	image/jpeg	true	http://i.creativecommons.org/p/zero/1.0/88x31.png	images		["urn:uuid:fd94cdac-38b4-43aa-9d67-621868b64aae", "31c140bc-e6f1-4acc-beaf-b825cf288ad9\\media\\http://storage.idigbio.org/uaic/scan/uaic1059/uaic_1059481_labels_dorsal.jpg"]	["9f783956-fdcd-4ded-8e81-4523f62dd7ef"]	31c140bc-e6f1-4acc-beaf-b825cf288ad9	CC0			43413304-36c0-4a50-bc9f-c577147a6e2f		http://creativecommons.org/publicdomain/zero/1.0/
ebc48f7e-6f4e-4ec3-b13b-c378a59f2ed0	http://storage.idigbio.org/uaic/scan/UAIC1057/UAIC_1057023_labels_dorsal_lg.jpg	2015-08-27T17:34:39.136218+00:00	0.45454545454545453	38d390c2e8d41e488dd2f4cf9f0aa66cb5d35e3e	["dwc_basisofrecord_invalid"]	image/jpeg	true	http://i.creativecommons.org/p/zero/1.0/88x31.png	images		["urn:uuid:a3ceda0a-7ea6-40ca-823b-3a483b82cf9d", "31c140bc-e6f1-4acc-beaf-b825cf288ad9\\media\\http://storage.idigbio.org/uaic/scan/uaic1057/uaic_1057023_labels_dorsal_lg.jpg"]	["ebc48f7e-6f4e-4ec3-b13b-c378a59f2ed0"]	31c140bc-e6f1-4acc-beaf-b825cf288ad9	CC0			5c50d06c-7784-48ae-bf58-da3ff409d753		http://creativecommons.org/publicdomain/zero/1.0/
ee293036-8120-421c-bf06-3a04514a849f	http://storage.idigbio.org/uaic/scan/UAIC1059/UAIC_1059489_labels_dorsal.JPG	2015-08-27T17:34:39.136218+00:00	0.45454545454545453	3ffb1a7fb83e61677466762f087a10f2d2509cc1	["dwc_basisofrecord_invalid"]	image/jpeg	true	http://i.creativecommons.org/p/zero/1.0/88x31.png	images		["urn:uuid:a6a48165-3a1c-43cd-bb51-d18a8d273a58", "31c140bc-e6f1-4acc-beaf-b825cf288ad9\\media\\http://storage.idigbio.org/uaic/scan/uaic1059/uaic_1059489_labels_dorsal.jpg"]	["ee293036-8120-421c-bf06-3a04514a849f"]	31c140bc-e6f1-4acc-beaf-b825cf288ad9	CC0			6194712d-ee14-489e-84d9-dbbfdc17c28c		http://creativecommons.org/publicdomain/zero/1.0/
c46762da-77bb-4cdf-a1bd-18b2a8aa78e7	http://storage.idigbio.org/uaic/scan/UAIC1063/UAIC_1063368_labels_dorsal_lg.jpg	2015-08-27T17:34:39.136218+00:00	0.45454545454545453	ba111e2bcf5360c60f9627d5b0d87a78e0f6cf48	["dwc_basisofrecord_invalid"]	image/jpeg	true	http://i.creativecommons.org/p/zero/1.0/88x31.png	images		["urn:uuid:97be4704-d862-497c-bcd6-166262af364a", "31c140bc-e6f1-4acc-beaf-b825cf288ad9\\media\\http://storage.idigbio.org/uaic/scan/uaic1063/uaic_1063368_labels_dorsal_lg.jpg"]	["c46762da-77bb-4cdf-a1bd-18b2a8aa78e7"]	31c140bc-e6f1-4acc-beaf-b825cf288ad9	CC0			7110bee3-4f9a-4e9d-b77c-1a9dfadfe39b		http://creativecommons.org/publicdomain/zero/1.0/
9fdcc434-2046-48a8-a244-b30255e14340	http://storage.idigbio.org/uaic/scan/UAIC1063/UAIC_1063408_labels_dorsal_lg.jpg	2015-08-27T17:34:39.136218+00:00	0.45454545454545453	e52add335b71d3f4fe68f45de3da85b6bc19ec8b	["dwc_basisofrecord_invalid"]	image/jpeg	true	http://i.creativecommons.org/p/zero/1.0/88x31.png	images		["urn:uuid:30716e70-cd6c-4426-9a75-c845df7d0e32", "31c140bc-e6f1-4acc-beaf-b825cf288ad9\\media\\http://storage.idigbio.org/uaic/scan/uaic1063/uaic_1063408_labels_dorsal_lg.jpg"]	["9fdcc434-2046-48a8-a244-b30255e14340"]	31c140bc-e6f1-4acc-beaf-b825cf288ad9	CC0			7a7b64b6-aba5-4c7b-8153-e85c2af8bb4d		http://creativecommons.org/publicdomain/zero/1.0/
0f713b02-a56a-4d36-85e4-9bd8bfdc71d8	http://storage.idigbio.org/uaic/scan/UAIC1063/UAIC_1063352_labels_dorsal_lg.jpg	2015-08-27T17:34:39.136218+00:00	0.45454545454545453	cc1329505b5660248e78651a6dc9cdde03686cc8	["dwc_basisofrecord_invalid"]	image/jpeg	true	http://i.creativecommons.org/p/zero/1.0/88x31.png	images		["urn:uuid:4c139f08-8a7f-4628-ab99-18e9af67d132", "31c140bc-e6f1-4acc-beaf-b825cf288ad9\\media\\http://storage.idigbio.org/uaic/scan/uaic1063/uaic_1063352_labels_dorsal_lg.jpg"]	["0f713b02-a56a-4d36-85e4-9bd8bfdc71d8"]	31c140bc-e6f1-4acc-beaf-b825cf288ad9	CC0			7cb2f030-dfb7-4042-ac81-9de2b97710f7		http://creativecommons.org/publicdomain/zero/1.0/
235629c2-e570-4b95-a510-16f7fa7b9c59	http://storage.idigbio.org/uaic/scan/UAIC1063/UAIC_1063376_labels_dorsal_lg.jpg	2015-08-27T17:34:39.136218+00:00	0.45454545454545453	084dc7a919217336dc79297cf3f2e5b6c5e93c88	["dwc_basisofrecord_invalid"]	image/jpeg	true	http://i.creativecommons.org/p/zero/1.0/88x31.png	images		["urn:uuid:527f69da-4ac9-4059-955f-4a7639620c82", "31c140bc-e6f1-4acc-beaf-b825cf288ad9\\media\\http://storage.idigbio.org/uaic/scan/uaic1063/uaic_1063376_labels_dorsal_lg.jpg"]	["235629c2-e570-4b95-a510-16f7fa7b9c59"]	31c140bc-e6f1-4acc-beaf-b825cf288ad9	CC0			a2897b26-c965-46aa-8332-b0c6a183b4a3		http://creativecommons.org/publicdomain/zero/1.0/
ecaf9e2d-5591-4e5d-a08b-d64944a97297	http://storage.idigbio.org/uaic/scan/UAIC1063/UAIC_1063384_labels_dorsal_lg.jpg	2015-08-27T17:34:39.136218+00:00	0.45454545454545453	94b8fc92642b247b9d48873c2c9651cbdc947797	["dwc_basisofrecord_invalid"]	image/jpeg	true	http://i.creativecommons.org/p/zero/1.0/88x31.png	images		["urn:uuid:9b754d6d-3baf-432d-a0c2-42b24a9b34c5", "31c140bc-e6f1-4acc-beaf-b825cf288ad9\\media\\http://storage.idigbio.org/uaic/scan/uaic1063/uaic_1063384_labels_dorsal_lg.jpg"]	["ecaf9e2d-5591-4e5d-a08b-d64944a97297"]	31c140bc-e6f1-4acc-beaf-b825cf288ad9	CC0			a6138e71-8171-4338-be29-9fb0ba3f7fd4		http://creativecommons.org/publicdomain/zero/1.0/
c808c151-8b54-4572-8381-63e7f732930a	http://storage.idigbio.org/uaic/scan/UAIC1063/UAIC_1063342_labels_dorsal_lg.jpg	2015-08-27T17:34:39.136218+00:00	0.45454545454545453	3ff3e301ab8deae486aec8632f8791c8aa906327	["dwc_basisofrecord_invalid"]	image/jpeg	true	http://i.creativecommons.org/p/zero/1.0/88x31.png	images		["urn:uuid:bbc2df3b-0f0c-4bad-bed2-a5dc4bae4281", "31c140bc-e6f1-4acc-beaf-b825cf288ad9\\media\\http://storage.idigbio.org/uaic/scan/uaic1063/uaic_1063342_labels_dorsal_lg.jpg"]	["c808c151-8b54-4572-8381-63e7f732930a"]	31c140bc-e6f1-4acc-beaf-b825cf288ad9	CC0			b234d836-6041-4c94-a092-d35abe06552f		http://creativecommons.org/publicdomain/zero/1.0/
d01a7c75-ce9c-4093-87b6-b46df86fe070	http://storage.idigbio.org/uaic/scan/UAIC1053/UAIC_1053867_labels_dorsal.JPG	2015-08-27T17:34:39.136218+00:00	0.45454545454545453	ae88fc9abb92267d77a9c99b0c4591118f816d18	["dwc_basisofrecord_invalid"]	image/jpeg	true	http://i.creativecommons.org/p/zero/1.0/88x31.png	images		["urn:uuid:237f16f3-6607-4f62-845d-36c0b5238105", "31c140bc-e6f1-4acc-beaf-b825cf288ad9\\media\\http://storage.idigbio.org/uaic/scan/uaic1053/uaic_1053867_labels_dorsal.jpg"]	["d01a7c75-ce9c-4093-87b6-b46df86fe070"]	31c140bc-e6f1-4acc-beaf-b825cf288ad9	CC0			ccf248e3-f44f-408d-a4bb-8c0fd2f1a78a		http://creativecommons.org/publicdomain/zero/1.0/
f7080060-8dce-4b94-a915-7f32e99a72fd	http://storage.idigbio.org/uaic/scan/UAIC1065/UAIC_1065154_labels_dorsal_lg.jpg	2015-08-27T17:34:39.136218+00:00	0.45454545454545453	52efd6e691c03271edcb4b534849fe2a30c9ed08	["dwc_basisofrecord_invalid"]	image/jpeg	true	http://i.creativecommons.org/p/zero/1.0/88x31.png	images		["urn:uuid:84102297-d8f5-4e8f-b267-d79f47d92a48", "31c140bc-e6f1-4acc-beaf-b825cf288ad9\\media\\http://storage.idigbio.org/uaic/scan/uaic1065/uaic_1065154_labels_dorsal_lg.jpg"]	["f7080060-8dce-4b94-a915-7f32e99a72fd"]	31c140bc-e6f1-4acc-beaf-b825cf288ad9	CC0			d8585e4e-4782-457c-aa21-6c702fc281d8		http://creativecommons.org/publicdomain/zero/1.0/
3734749a-ab98-437e-a034-bac08ee6d224	http://storage.idigbio.org/uaic/scan/UAIC1063/UAIC_1063395_labels_dorsal_lg.jpg	2015-08-27T17:34:39.136218+00:00	0.45454545454545453	3b02b4db8707b09f108343135975c824378652a0	["dwc_basisofrecord_invalid"]	image/jpeg	true	http://i.creativecommons.org/p/zero/1.0/88x31.png	images		["urn:uuid:1af96855-c5eb-4b28-ac2c-0f0172ddb5c0", "31c140bc-e6f1-4acc-beaf-b825cf288ad9\\media\\http://storage.idigbio.org/uaic/scan/uaic1063/uaic_1063395_labels_dorsal_lg.jpg"]	["3734749a-ab98-437e-a034-bac08ee6d224"]	31c140bc-e6f1-4acc-beaf-b825cf288ad9	CC0			db3f4155-d995-4252-a151-f28992206d7d		http://creativecommons.org/publicdomain/zero/1.0/
0569a2e0-98ca-44fd-a313-c2fab82b0241	http://storage.idigbio.org/uaic/scan/UAIC1063/UAIC_1063916_labels_dorsal_lg.jpg	2015-08-27T17:34:39.136218+00:00	0.45454545454545453	6bc34f50f4dde19ddbb5e280fc1a4fbd3ec5086d	["dwc_basisofrecord_invalid"]	image/jpeg	true	http://i.creativecommons.org/p/zero/1.0/88x31.png	images		["urn:uuid:b0a7f992-b09b-41fc-8a1a-03f68317499d", "31c140bc-e6f1-4acc-beaf-b825cf288ad9\\media\\http://storage.idigbio.org/uaic/scan/uaic1063/uaic_1063916_labels_dorsal_lg.jpg"]	["0569a2e0-98ca-44fd-a313-c2fab82b0241"]	31c140bc-e6f1-4acc-beaf-b825cf288ad9	CC0			e8482285-cfda-42a1-b499-dd3319f88f71		http://creativecommons.org/publicdomain/zero/1.0/
f66be23d-e553-4cdb-8503-8e94f3a08d47	http://storage.idigbio.org/uaic/scan/UAIC1059/UAIC_1059490_labels_dorsal.JPG	2015-08-27T17:34:39.136218+00:00	0.45454545454545453	91810e1e3e8bf1e7b1f31a5ac61986260ca00c10	["dwc_basisofrecord_invalid"]	image/jpeg	true	http://i.creativecommons.org/p/zero/1.0/88x31.png	images		["urn:uuid:323abffc-e0b8-4353-b426-9b9bdd0f3eaf", "31c140bc-e6f1-4acc-beaf-b825cf288ad9\\media\\http://storage.idigbio.org/uaic/scan/uaic1059/uaic_1059490_labels_dorsal.jpg"]	["f66be23d-e553-4cdb-8503-8e94f3a08d47"]	31c140bc-e6f1-4acc-beaf-b825cf288ad9	CC0			eacac472-d764-40d2-8786-730037285a28		http://creativecommons.org/publicdomain/zero/1.0/
41991cb0-3b8c-4584-9755-4b71a3a158de	http://storage.idigbio.org/uaic/scan/UAIC1059/UAIC_1059441_labels_dorsal.JPG	2015-08-27T17:34:39.136218+00:00	0.45454545454545453	1e377fa1d0957a0f72d21ef3f6ceae395623b7dd	["dwc_basisofrecord_invalid"]	image/jpeg	true	http://i.creativecommons.org/p/zero/1.0/88x31.png	images		["urn:uuid:36324afb-3309-448f-8c92-0be636663957", "31c140bc-e6f1-4acc-beaf-b825cf288ad9\\media\\http://storage.idigbio.org/uaic/scan/uaic1059/uaic_1059441_labels_dorsal.jpg"]	["41991cb0-3b8c-4584-9755-4b71a3a158de"]	31c140bc-e6f1-4acc-beaf-b825cf288ad9	CC0			f6fba2cf-3cdc-47d5-8af9-866e6f9818d5		http://creativecommons.org/publicdomain/zero/1.0/
aa85dacc-70c1-46ec-a602-570804d6f7e0	http://storage.idigbio.org/uaic/scan/UAIC1053/UAIC_1053627_labels_dorsal.JPG	2015-08-27T17:34:39.136218+00:00	0.45454545454545453	125e886cb5ce7079134bb94a75e69265c5f76493	["dwc_basisofrecord_invalid"]	image/jpeg	true	http://i.creativecommons.org/p/zero/1.0/88x31.png	images		["urn:uuid:9cb6bbde-d263-4c1d-a53d-66488ebedba8", "31c140bc-e6f1-4acc-beaf-b825cf288ad9\\media\\http://storage.idigbio.org/uaic/scan/uaic1053/uaic_1053627_labels_dorsal.jpg"]	["aa85dacc-70c1-46ec-a602-570804d6f7e0"]	31c140bc-e6f1-4acc-beaf-b825cf288ad9	CC0			01d97f95-6ecd-4cd5-b9b9-9de35af88085		http://creativecommons.org/publicdomain/zero/1.0/
9f7dd253-7f27-43da-be25-e90dbb1a83c2	http://storage.idigbio.org/uaic/scan/UAIC1053/UAIC_1053843_labels_dorsal.JPG	2015-08-27T17:34:39.136218+00:00	0.45454545454545453	21fe0eedfc9a1b935f832a63ff13c054325a5d49	["dwc_basisofrecord_invalid"]	image/jpeg	true	http://i.creativecommons.org/p/zero/1.0/88x31.png	images		["urn:uuid:ce3234ee-5700-4f28-b81c-cec58b789f99", "31c140bc-e6f1-4acc-beaf-b825cf288ad9\\media\\http://storage.idigbio.org/uaic/scan/uaic1053/uaic_1053843_labels_dorsal.jpg"]	["9f7dd253-7f27-43da-be25-e90dbb1a83c2"]	31c140bc-e6f1-4acc-beaf-b825cf288ad9	CC0			0cf621ae-469a-4792-b631-6cbfa8ae4c2c		http://creativecommons.org/publicdomain/zero/1.0/
e95cb4d4-9068-499c-8cfd-0798c1e7daa4	http://storage.idigbio.org/uaic/scan/UAIC1063/UAIC_1063401_labels_dorsal_lg.jpg	2015-08-27T17:34:39.136218+00:00	0.45454545454545453	d6989242c0be7aeed51df7b8f7cf50ce69edb108	["dwc_basisofrecord_invalid"]	image/jpeg	true	http://i.creativecommons.org/p/zero/1.0/88x31.png	images		["urn:uuid:9049a806-a7b7-4e4b-9cf5-65b0bf80d68d", "31c140bc-e6f1-4acc-beaf-b825cf288ad9\\media\\http://storage.idigbio.org/uaic/scan/uaic1063/uaic_1063401_labels_dorsal_lg.jpg"]	["e95cb4d4-9068-499c-8cfd-0798c1e7daa4"]	31c140bc-e6f1-4acc-beaf-b825cf288ad9	CC0			1806294b-7a99-4cb7-8400-dd2f16ecda6f		http://creativecommons.org/publicdomain/zero/1.0/
e1fab5a7-5ad3-418a-aa77-b09ec5c9718d	http://storage.idigbio.org/uaic/scan/UAIC1057/UAIC_1057024_labels_dorsal_lg.jpg	2015-08-27T17:34:39.136218+00:00	0.45454545454545453	6cf105420efb0ae28bd482c7312ef1e360256976	["dwc_basisofrecord_invalid"]	image/jpeg	true	http://i.creativecommons.org/p/zero/1.0/88x31.png	images		["urn:uuid:9c6ce1a2-1350-48fb-ba5c-c4d4248b1bb8", "31c140bc-e6f1-4acc-beaf-b825cf288ad9\\media\\http://storage.idigbio.org/uaic/scan/uaic1057/uaic_1057024_labels_dorsal_lg.jpg"]	["e1fab5a7-5ad3-418a-aa77-b09ec5c9718d"]	31c140bc-e6f1-4acc-beaf-b825cf288ad9	CC0			20822402-1c3e-4994-8324-0ee02f75ddf0		http://creativecommons.org/publicdomain/zero/1.0/
2c7e1dcd-5d76-4024-82b0-a660ad717506	http://storage.idigbio.org/uaic/scan/UAIC1063/UAIC_1063314_labels_dorsal_lg.jpg	2015-08-27T17:34:39.136218+00:00	0.45454545454545453	c84eac74f5c4c4636ce455ec08500dc535592124	["dwc_basisofrecord_invalid"]	image/jpeg	true	http://i.creativecommons.org/p/zero/1.0/88x31.png	images		["urn:uuid:17eccb63-298d-4d1c-8f95-3dfc0df86cf8", "31c140bc-e6f1-4acc-beaf-b825cf288ad9\\media\\http://storage.idigbio.org/uaic/scan/uaic1063/uaic_1063314_labels_dorsal_lg.jpg"]	["2c7e1dcd-5d76-4024-82b0-a660ad717506"]	31c140bc-e6f1-4acc-beaf-b825cf288ad9	CC0			3e778741-8a2e-4f23-a841-378fe902b782		http://creativecommons.org/publicdomain/zero/1.0/
774ac8e0-0bb5-4777-9715-a5ded2b03c1c	http://storage.idigbio.org/uaic/scan/UAIC1063/UAIC_1063382_labels_dorsal_lg.jpg	2015-08-27T17:34:39.136218+00:00	0.45454545454545453	f2d6ec32296ed22b4a10c9dfa0f96b7455d1b230	["dwc_basisofrecord_invalid"]	image/jpeg	true	http://i.creativecommons.org/p/zero/1.0/88x31.png	images		["urn:uuid:f96d1293-c01c-46e3-bf78-83a627f688ae", "31c140bc-e6f1-4acc-beaf-b825cf288ad9\\media\\http://storage.idigbio.org/uaic/scan/uaic1063/uaic_1063382_labels_dorsal_lg.jpg"]	["774ac8e0-0bb5-4777-9715-a5ded2b03c1c"]	31c140bc-e6f1-4acc-beaf-b825cf288ad9	CC0			58af6840-4104-416b-a8af-663644e14fc4		http://creativecommons.org/publicdomain/zero/1.0/
b35f48c5-709f-423a-b761-c073d52f2920	http://storage.idigbio.org/uaic/scan/UAIC1065/UAIC_1065155_labels_dorsal_lg.jpg	2015-08-27T17:34:39.136218+00:00	0.45454545454545453	5befdacc8b2f5a5435e67a64e03a7fd0b02400db	["dwc_basisofrecord_invalid"]	image/jpeg	true	http://i.creativecommons.org/p/zero/1.0/88x31.png	images		["urn:uuid:0f1958ec-9a12-4603-99d0-861d934c0e05", "31c140bc-e6f1-4acc-beaf-b825cf288ad9\\media\\http://storage.idigbio.org/uaic/scan/uaic1065/uaic_1065155_labels_dorsal_lg.jpg"]	["b35f48c5-709f-423a-b761-c073d52f2920"]	31c140bc-e6f1-4acc-beaf-b825cf288ad9	CC0			614168dc-0add-4d0e-a907-e64ef954aa00		http://creativecommons.org/publicdomain/zero/1.0/
a2447207-7691-402d-b8fc-c8025c263754	http://storage.idigbio.org/uaic/scan/UAIC1065/UAIC_1065094_labels_dorsal.JPG	2015-08-27T17:34:39.136218+00:00	0.45454545454545453	d82ad31f03576c593aa29f2e0c197a03d84c82ea	["dwc_basisofrecord_invalid"]	image/jpeg	true	http://i.creativecommons.org/p/zero/1.0/88x31.png	images		["urn:uuid:03bb5094-ad08-4558-b958-1ef967395a87", "31c140bc-e6f1-4acc-beaf-b825cf288ad9\\media\\http://storage.idigbio.org/uaic/scan/uaic1065/uaic_1065094_labels_dorsal.jpg"]	["a2447207-7691-402d-b8fc-c8025c263754"]	31c140bc-e6f1-4acc-beaf-b825cf288ad9	CC0			68235af2-3960-4919-b22b-d9d1f1657402		http://creativecommons.org/publicdomain/zero/1.0/
813d766b-854f-4bc7-ab4c-e80c3d6f5615	http://storage.idigbio.org/uaic/scan/UAIC1053/UAIC_1053890_labels_dorsal.JPG	2015-08-27T17:34:39.136218+00:00	0.45454545454545453	f2252ba5d35a81e47da5ba21f01ad057bea9a779	["dwc_basisofrecord_invalid"]	image/jpeg	true	http://i.creativecommons.org/p/zero/1.0/88x31.png	images		["urn:uuid:88757844-5fea-41df-b5e6-55b8a6ebfd11", "31c140bc-e6f1-4acc-beaf-b825cf288ad9\\media\\http://storage.idigbio.org/uaic/scan/uaic1053/uaic_1053890_labels_dorsal.jpg"]	["813d766b-854f-4bc7-ab4c-e80c3d6f5615"]	31c140bc-e6f1-4acc-beaf-b825cf288ad9	CC0			6c17cc81-2a2c-4e6f-aee1-e83632d3f9f5		http://creativecommons.org/publicdomain/zero/1.0/
2b173efb-a4b8-439c-8c01-aa59515dc33b	http://storage.idigbio.org/uaic/scan/UAIC1053/UAIC_1053619_labels_dorsal.JPG	2015-08-27T17:34:39.136218+00:00	0.45454545454545453	7c7cc4b6da388271fa721df9fdf2d1cd7168249e	["dwc_basisofrecord_invalid"]	image/jpeg	true	http://i.creativecommons.org/p/zero/1.0/88x31.png	images		["urn:uuid:1dd004e5-6ec7-4585-8a7b-372f7a8e981d", "31c140bc-e6f1-4acc-beaf-b825cf288ad9\\media\\http://storage.idigbio.org/uaic/scan/uaic1053/uaic_1053619_labels_dorsal.jpg"]	["2b173efb-a4b8-439c-8c01-aa59515dc33b"]	31c140bc-e6f1-4acc-beaf-b825cf288ad9	CC0			768766a3-6127-4631-b6b2-b5de83709ce1		http://creativecommons.org/publicdomain/zero/1.0/
3e0e5a4c-1866-46a8-9de2-3f02b0a62800	http://storage.idigbio.org/uaic/scan/UAIC1063/UAIC_1063414_labels_dorsal_lg.jpg	2015-08-27T17:34:39.136218+00:00	0.45454545454545453	e4666451e3d088aaa060f0c9f0dbde5befc5c9d3	["dwc_basisofrecord_invalid"]	image/jpeg	true	http://i.creativecommons.org/p/zero/1.0/88x31.png	images		["urn:uuid:39e7c842-2500-4e68-9700-e9cd70b6c90a", "31c140bc-e6f1-4acc-beaf-b825cf288ad9\\media\\http://storage.idigbio.org/uaic/scan/uaic1063/uaic_1063414_labels_dorsal_lg.jpg"]	["3e0e5a4c-1866-46a8-9de2-3f02b0a62800"]	31c140bc-e6f1-4acc-beaf-b825cf288ad9	CC0			76d989a3-2b31-4094-b1e7-0895a1e2735c		http://creativecommons.org/publicdomain/zero/1.0/
a614d744-102c-405e-9a04-7e5ccf29aad6	http://storage.idigbio.org/uaic/scan/UAIC1063/UAIC_1063403_labels_dorsal_lg.jpg	2015-08-27T17:34:39.136218+00:00	0.45454545454545453	b1a762d9c7cdef0bccaba092f277f83c1e53ce1f	["dwc_basisofrecord_invalid"]	image/jpeg	true	http://i.creativecommons.org/p/zero/1.0/88x31.png	images		["urn:uuid:ddcd8447-e48f-46e1-a7b5-3e91a1a87f6d", "31c140bc-e6f1-4acc-beaf-b825cf288ad9\\media\\http://storage.idigbio.org/uaic/scan/uaic1063/uaic_1063403_labels_dorsal_lg.jpg"]	["a614d744-102c-405e-9a04-7e5ccf29aad6"]	31c140bc-e6f1-4acc-beaf-b825cf288ad9	CC0			77deb622-cfc3-4a4c-b282-a93b35ce20c3		http://creativecommons.org/publicdomain/zero/1.0/
b66675b4-1005-4d08-9cf2-d9b5c5d3b3e3	http://storage.idigbio.org/uaic/scan/UAIC1053/UAIC_1053616_labels_dorsal.JPG	2015-08-27T17:34:39.136218+00:00	0.45454545454545453	9070879e18d93d5c8eb2661e287b68a73a1747b6	["dwc_basisofrecord_invalid"]	image/jpeg	true	http://i.creativecommons.org/p/zero/1.0/88x31.png	images		["urn:uuid:80498183-8544-4c13-a001-f21fab29c06c", "31c140bc-e6f1-4acc-beaf-b825cf288ad9\\media\\http://storage.idigbio.org/uaic/scan/uaic1053/uaic_1053616_labels_dorsal.jpg"]	["b66675b4-1005-4d08-9cf2-d9b5c5d3b3e3"]	31c140bc-e6f1-4acc-beaf-b825cf288ad9	CC0			8a3982dc-7f70-4213-86b7-c01b1cedd285		http://creativecommons.org/publicdomain/zero/1.0/
0be66953-ed15-4e68-af1d-1723dfe096fa	http://storage.idigbio.org/uaic/scan/UAIC1053/UAIC_1053987_labels_dorsal.JPG	2015-08-27T17:34:39.136218+00:00	0.45454545454545453	d8fe2a9c5d83fd475b1978023e80a8a4f116aae2	["dwc_basisofrecord_invalid"]	image/jpeg	true	http://i.creativecommons.org/p/zero/1.0/88x31.png	images		["urn:uuid:117f3856-e673-4f7b-a181-930cf3a553b5", "31c140bc-e6f1-4acc-beaf-b825cf288ad9\\media\\http://storage.idigbio.org/uaic/scan/uaic1053/uaic_1053987_labels_dorsal.jpg"]	["0be66953-ed15-4e68-af1d-1723dfe096fa"]	31c140bc-e6f1-4acc-beaf-b825cf288ad9	CC0			951280b5-a516-4a4d-af73-12198f2f867b		http://creativecommons.org/publicdomain/zero/1.0/
136d4991-d5e4-4824-be60-d8b076486dce	http://storage.idigbio.org/uaic/scan/UAIC1053/UAIC_1053614_labels_dorsal.JPG	2015-08-27T17:34:39.136218+00:00	0.45454545454545453	6643dd2adbcbfdeb65f4406a0a60bc30612106d3	["dwc_basisofrecord_invalid"]	image/jpeg	true	http://i.creativecommons.org/p/zero/1.0/88x31.png	images		["urn:uuid:23a7cf7f-4d18-414a-9731-9a490b031cba", "31c140bc-e6f1-4acc-beaf-b825cf288ad9\\media\\http://storage.idigbio.org/uaic/scan/uaic1053/uaic_1053614_labels_dorsal.jpg"]	["136d4991-d5e4-4824-be60-d8b076486dce"]	31c140bc-e6f1-4acc-beaf-b825cf288ad9	CC0			9f7712df-77df-474c-a1b2-e070af4a6e0e		http://creativecommons.org/publicdomain/zero/1.0/
335884be-8f2d-4c4d-9654-2bf669d9502d	http://storage.idigbio.org/uaic/scan/UAIC1063/UAIC_1063348_labels_dorsal_lg.jpg	2015-08-27T17:34:39.136218+00:00	0.45454545454545453	7312947b8e12d93e7e412fabb8ac512184d3a06f	["dwc_basisofrecord_invalid"]	image/jpeg	true	http://i.creativecommons.org/p/zero/1.0/88x31.png	images		["urn:uuid:8826b3c7-f524-47b4-8600-22ca1193f221", "31c140bc-e6f1-4acc-beaf-b825cf288ad9\\media\\http://storage.idigbio.org/uaic/scan/uaic1063/uaic_1063348_labels_dorsal_lg.jpg"]	["335884be-8f2d-4c4d-9654-2bf669d9502d"]	31c140bc-e6f1-4acc-beaf-b825cf288ad9	CC0			b9278e3e-6380-4fff-a8ca-fd9f57de4830		http://creativecommons.org/publicdomain/zero/1.0/
a1dd5b87-a5bd-4090-a555-722b5a275813	http://storage.idigbio.org/uaic/scan/UAIC1059/UAIC_1059565_labels_dorsal.JPG	2015-08-27T17:34:39.136218+00:00	0.45454545454545453	bf9d3ed32024a01d174e99660eeb039b053b919b	["dwc_basisofrecord_invalid"]	image/jpeg	true	http://i.creativecommons.org/p/zero/1.0/88x31.png	images		["urn:uuid:46c68b08-e135-4827-8427-ccf89aeec816", "31c140bc-e6f1-4acc-beaf-b825cf288ad9\\media\\http://storage.idigbio.org/uaic/scan/uaic1059/uaic_1059565_labels_dorsal.jpg"]	["a1dd5b87-a5bd-4090-a555-722b5a275813"]	31c140bc-e6f1-4acc-beaf-b825cf288ad9	CC0			bff34809-873c-4eb9-b5b7-c7cddde78d31		http://creativecommons.org/publicdomain/zero/1.0/
bcf01802-89ef-4491-85f0-c836858b643f	http://storage.idigbio.org/uaic/scan/UAIC1053/UAIC_1053904_labels_dorsal_lg.jpg	2015-08-27T17:34:39.136218+00:00	0.45454545454545453	ca893ea92d358838999e529ef0b0b0c9e82d034b	["dwc_basisofrecord_invalid"]	image/jpeg	true	http://i.creativecommons.org/p/zero/1.0/88x31.png	images		["urn:uuid:fae279c0-3096-419e-829c-567f788ded80", "31c140bc-e6f1-4acc-beaf-b825cf288ad9\\media\\http://storage.idigbio.org/uaic/scan/uaic1053/uaic_1053904_labels_dorsal_lg.jpg"]	["bcf01802-89ef-4491-85f0-c836858b643f"]	31c140bc-e6f1-4acc-beaf-b825cf288ad9	CC0			ccd7b6ab-683f-4789-b205-e1a83afd507e		http://creativecommons.org/publicdomain/zero/1.0/
9852426f-1326-4486-9000-faaf1107609a	http://storage.idigbio.org/uaic/scan/UAIC1053/UAIC_1053626_labels_dorsal.JPG	2015-08-27T17:34:39.136218+00:00	0.45454545454545453	2a9333d0d266aa42a078453c18e032ee9f6466e6	["dwc_basisofrecord_invalid"]	image/jpeg	true	http://i.creativecommons.org/p/zero/1.0/88x31.png	images		["urn:uuid:3d07aba8-9143-418e-b395-cb794a7af4b4", "31c140bc-e6f1-4acc-beaf-b825cf288ad9\\media\\http://storage.idigbio.org/uaic/scan/uaic1053/uaic_1053626_labels_dorsal.jpg"]	["9852426f-1326-4486-9000-faaf1107609a"]	31c140bc-e6f1-4acc-beaf-b825cf288ad9	CC0			d5b581e9-6125-4a83-9d48-271c628037ea		http://creativecommons.org/publicdomain/zero/1.0/
05258968-4aff-4074-b8e8-28efdebb3dd6	http://storage.idigbio.org/uaic/scan/UAIC1063/UAIC_1063349_labels_dorsal_lg.jpg	2015-08-27T17:34:39.136218+00:00	0.45454545454545453	602c5704512fff05b3cfc4d060ac0ea1874cd732	["dwc_basisofrecord_invalid"]	image/jpeg	true	http://i.creativecommons.org/p/zero/1.0/88x31.png	images		["urn:uuid:74cbd5e7-c849-405c-9a6d-ae62e9cc58b4", "31c140bc-e6f1-4acc-beaf-b825cf288ad9\\media\\http://storage.idigbio.org/uaic/scan/uaic1063/uaic_1063349_labels_dorsal_lg.jpg"]	["05258968-4aff-4074-b8e8-28efdebb3dd6"]	31c140bc-e6f1-4acc-beaf-b825cf288ad9	CC0			ddff77d5-c530-4be5-aab4-ad2df8246020		http://creativecommons.org/publicdomain/zero/1.0/
1a5cc7c1-2f3b-4885-8624-26576acaf286	http://storage.idigbio.org/uaic/scan/UAIC1057/UAIC_1057414_labels_dorsal.JPG	2015-08-27T17:34:39.136218+00:00	0.45454545454545453	43a146afc495bab7e21120fe828b3a5b21a60d01	["dwc_basisofrecord_invalid"]	image/jpeg	true	http://i.creativecommons.org/p/zero/1.0/88x31.png	images		["urn:uuid:d4e2db3f-7a8b-4a14-b577-47d526f75b38", "31c140bc-e6f1-4acc-beaf-b825cf288ad9\\media\\http://storage.idigbio.org/uaic/scan/uaic1057/uaic_1057414_labels_dorsal.jpg"]	["1a5cc7c1-2f3b-4885-8624-26576acaf286"]	31c140bc-e6f1-4acc-beaf-b825cf288ad9	CC0			e63b8411-5577-441e-b767-a3ba562f23a6		http://creativecommons.org/publicdomain/zero/1.0/
308a4e8e-2749-43f8-a97c-7740d7b1278c	http://storage.idigbio.org/uaic/scan/UAIC1063/UAIC_1063398_labels_dorsal_lg.jpg	2015-08-27T17:34:39.136218+00:00	0.45454545454545453	8d407756d5007304c719a252358889d7a81caf6a	["dwc_basisofrecord_invalid"]	image/jpeg	true	http://i.creativecommons.org/p/zero/1.0/88x31.png	images		["urn:uuid:1a2d1853-d144-491e-b2c2-fb9c46568341", "31c140bc-e6f1-4acc-beaf-b825cf288ad9\\media\\http://storage.idigbio.org/uaic/scan/uaic1063/uaic_1063398_labels_dorsal_lg.jpg"]	["308a4e8e-2749-43f8-a97c-7740d7b1278c"]	31c140bc-e6f1-4acc-beaf-b825cf288ad9	CC0			ebfc7d10-2cde-4ed4-b43d-ef42e6036189		http://creativecommons.org/publicdomain/zero/1.0/
5e00a4ae-2764-4f0b-9c6a-6a348d4a7edd	http://storage.idigbio.org/uaic/scan/UAIC1061/UAIC_1061880_labels_dorsal.JPG	2015-08-27T17:34:39.136218+00:00	0.45454545454545453	a789e9317b928909c30b86a328943fe45e5f3ef2	["dwc_basisofrecord_invalid"]	image/jpeg	true	http://i.creativecommons.org/p/zero/1.0/88x31.png	images		["urn:uuid:ab303b98-5cd4-47b9-a5f4-e0c4a8a68e31", "31c140bc-e6f1-4acc-beaf-b825cf288ad9\\media\\http://storage.idigbio.org/uaic/scan/uaic1061/uaic_1061880_labels_dorsal.jpg"]	["5e00a4ae-2764-4f0b-9c6a-6a348d4a7edd"]	31c140bc-e6f1-4acc-beaf-b825cf288ad9	CC0			a731704e-0447-42d7-8e48-bd8f6421eca9		http://creativecommons.org/publicdomain/zero/1.0/
6a8d4f80-a2ef-401f-8e29-e8ae45010a47	http://storage.idigbio.org/uaic/scan/UAIC1063/UAIC_1063416_labels_dorsal_lg.jpg	2015-08-27T17:34:39.136218+00:00	0.45454545454545453	d8444b1aaaaf4af6b1e5100702c1c2a77a5b1809	["dwc_basisofrecord_invalid"]	image/jpeg	true	http://i.creativecommons.org/p/zero/1.0/88x31.png	images		["urn:uuid:eb287129-f0be-49a5-b2bb-6427ab2d6e48", "31c140bc-e6f1-4acc-beaf-b825cf288ad9\\media\\http://storage.idigbio.org/uaic/scan/uaic1063/uaic_1063416_labels_dorsal_lg.jpg"]	["6a8d4f80-a2ef-401f-8e29-e8ae45010a47"]	31c140bc-e6f1-4acc-beaf-b825cf288ad9	CC0			00c1822c-69a5-4d3e-9aa7-05dffa313470		http://creativecommons.org/publicdomain/zero/1.0/
f7089b5f-5f94-4e4d-ad12-770d17025f93	http://storage.idigbio.org/uaic/scan/UAIC1063/UAIC_1063347_labels_dorsal_lg.jpg	2015-08-27T17:34:39.136218+00:00	0.45454545454545453	a89c658c954a04021f25f5645628146e2ef98dc4	["dwc_basisofrecord_invalid"]	image/jpeg	true	http://i.creativecommons.org/p/zero/1.0/88x31.png	images		["urn:uuid:2662cba1-1acc-41fa-9518-16921a324b68", "31c140bc-e6f1-4acc-beaf-b825cf288ad9\\media\\http://storage.idigbio.org/uaic/scan/uaic1063/uaic_1063347_labels_dorsal_lg.jpg"]	["f7089b5f-5f94-4e4d-ad12-770d17025f93"]	31c140bc-e6f1-4acc-beaf-b825cf288ad9	CC0			0a50d04d-c7e4-49bf-8093-0c2e16d5b0a4		http://creativecommons.org/publicdomain/zero/1.0/
e15984e4-6367-4148-9e58-06410d5aa8fb	http://storage.idigbio.org/uaic/scan/UAIC1053/UAIC_1053613_labels_dorsal.JPG	2015-08-27T17:34:39.136218+00:00	0.45454545454545453	e12bcd0c0471c9eac863926c8302c090d68b656d	["dwc_basisofrecord_invalid"]	image/jpeg	true	http://i.creativecommons.org/p/zero/1.0/88x31.png	images		["urn:uuid:021dedd5-4596-498c-bba9-6059b98b81e2", "31c140bc-e6f1-4acc-beaf-b825cf288ad9\\media\\http://storage.idigbio.org/uaic/scan/uaic1053/uaic_1053613_labels_dorsal.jpg"]	["e15984e4-6367-4148-9e58-06410d5aa8fb"]	31c140bc-e6f1-4acc-beaf-b825cf288ad9	CC0			1a35055c-5fd3-4b38-b6a6-65ed9d3e0191		http://creativecommons.org/publicdomain/zero/1.0/
da93d1b6-c729-4ece-9245-4f8a450e52c9	http://storage.idigbio.org/uaic/scan/UAIC1063/UAIC_1063379_labels_dorsal_lg.jpg	2015-08-27T17:34:39.136218+00:00	0.45454545454545453	b3f0625a4464cd7162559226ecdb6ae04fd22d77	["dwc_basisofrecord_invalid"]	image/jpeg	true	http://i.creativecommons.org/p/zero/1.0/88x31.png	images		["urn:uuid:240c6ac8-d61a-4239-97a4-a0fd0d7e4f26", "31c140bc-e6f1-4acc-beaf-b825cf288ad9\\media\\http://storage.idigbio.org/uaic/scan/uaic1063/uaic_1063379_labels_dorsal_lg.jpg"]	["da93d1b6-c729-4ece-9245-4f8a450e52c9"]	31c140bc-e6f1-4acc-beaf-b825cf288ad9	CC0			2d195e8a-ac66-4f0b-8d77-35d35d54371e		http://creativecommons.org/publicdomain/zero/1.0/
dcf3b2fc-81d5-4be8-95e1-a57a18647568	http://storage.idigbio.org/uaic/scan/UAIC1063/UAIC_1063399_labels_dorsal_lg.jpg	2015-08-27T17:34:39.136218+00:00	0.45454545454545453	19520f135c09a69c2ef6f784b30741caf4e45aad	["dwc_basisofrecord_invalid"]	image/jpeg	true	http://i.creativecommons.org/p/zero/1.0/88x31.png	images		["urn:uuid:e827dad4-f6e7-4e90-8ba3-775665ac5e3b", "31c140bc-e6f1-4acc-beaf-b825cf288ad9\\media\\http://storage.idigbio.org/uaic/scan/uaic1063/uaic_1063399_labels_dorsal_lg.jpg"]	["dcf3b2fc-81d5-4be8-95e1-a57a18647568"]	31c140bc-e6f1-4acc-beaf-b825cf288ad9	CC0			3070b741-f8fa-43d8-9761-5dbb3bef7fa5		http://creativecommons.org/publicdomain/zero/1.0/
f60e6ec6-c820-4206-a90a-4a29f2b74634	http://storage.idigbio.org/uaic/scan/UAIC1053/UAIC_1053911_labels_dorsal_lg.jpg	2015-08-27T17:34:39.136218+00:00	0.45454545454545453	458aaa83be7312e42b0c9edf1a20d7e8b5575686	["dwc_basisofrecord_invalid"]	image/jpeg	true	http://i.creativecommons.org/p/zero/1.0/88x31.png	images		["urn:uuid:f2d67305-6438-49e7-b392-1eca1b1c2086", "31c140bc-e6f1-4acc-beaf-b825cf288ad9\\media\\http://storage.idigbio.org/uaic/scan/uaic1053/uaic_1053911_labels_dorsal_lg.jpg"]	["f60e6ec6-c820-4206-a90a-4a29f2b74634"]	31c140bc-e6f1-4acc-beaf-b825cf288ad9	CC0			515825e2-ecb2-47e6-a171-6e1eeedb2ed3		http://creativecommons.org/publicdomain/zero/1.0/
90d9b3b1-1360-40fb-a6b2-55a24e0ab4c5	http://storage.idigbio.org/uaic/scan/UAIC1059/UAIC_1059503_labels_dorsal.JPG	2015-08-27T17:34:39.136218+00:00	0.45454545454545453	03f80918443cc125f1a7bb80794f3548b0d4e1af	["dwc_basisofrecord_invalid"]	image/jpeg	true	http://i.creativecommons.org/p/zero/1.0/88x31.png	images		["urn:uuid:58be0e0a-b2c2-4260-a913-26944b2b871c", "31c140bc-e6f1-4acc-beaf-b825cf288ad9\\media\\http://storage.idigbio.org/uaic/scan/uaic1059/uaic_1059503_labels_dorsal.jpg"]	["90d9b3b1-1360-40fb-a6b2-55a24e0ab4c5"]	31c140bc-e6f1-4acc-beaf-b825cf288ad9	CC0			563c36f8-89bf-4a6c-91a7-d144ac87b864		http://creativecommons.org/publicdomain/zero/1.0/
fbc9b029-dee2-4546-b516-039a9aac0f0b	http://storage.idigbio.org/uaic/scan/UAIC1065/UAIC_1065161_labels_dorsal.JPG	2015-08-27T17:34:39.136218+00:00	0.45454545454545453	64cd3601b36ec3e84bda3be217cecc19bf50e8e6	["dwc_basisofrecord_invalid"]	image/jpeg	true	http://i.creativecommons.org/p/zero/1.0/88x31.png	images		["urn:uuid:65f4314c-91a8-4ad2-9811-095d984da618", "31c140bc-e6f1-4acc-beaf-b825cf288ad9\\media\\http://storage.idigbio.org/uaic/scan/uaic1065/uaic_1065161_labels_dorsal.jpg"]	["fbc9b029-dee2-4546-b516-039a9aac0f0b"]	31c140bc-e6f1-4acc-beaf-b825cf288ad9	CC0			5caee66d-80c7-4e2a-b2d5-587d684baefc		http://creativecommons.org/publicdomain/zero/1.0/
374f12cc-71f1-4da7-9d7f-5ccac2e8a782	http://storage.idigbio.org/uaic/scan/UAIC1053/UAIC_1053624_labels_dorsal.JPG	2015-08-27T17:34:39.136218+00:00	0.45454545454545453	ade661a5437c46e345130c702cbceef8dea861d8	["dwc_basisofrecord_invalid"]	image/jpeg	true	http://i.creativecommons.org/p/zero/1.0/88x31.png	images		["urn:uuid:36940dc2-49b6-4c2c-941b-928c4c2d40a8", "31c140bc-e6f1-4acc-beaf-b825cf288ad9\\media\\http://storage.idigbio.org/uaic/scan/uaic1053/uaic_1053624_labels_dorsal.jpg"]	["374f12cc-71f1-4da7-9d7f-5ccac2e8a782"]	31c140bc-e6f1-4acc-beaf-b825cf288ad9	CC0			6c054466-2cb0-4e77-bdca-eb88e7da0188		http://creativecommons.org/publicdomain/zero/1.0/
0de7f006-b66f-448a-8831-989b457538ea	http://storage.idigbio.org/uaic/scan/UAIC1053/UAIC_1053871_labels_dorsal.JPG	2015-08-27T17:34:39.136218+00:00	0.45454545454545453	4f2f8865f9520effffbec7b893cdcb5dd7b40b42	["dwc_basisofrecord_invalid"]	image/jpeg	true	http://i.creativecommons.org/p/zero/1.0/88x31.png	images		["urn:uuid:25ab4cbc-f5fe-462b-a91d-151e3522c04e", "31c140bc-e6f1-4acc-beaf-b825cf288ad9\\media\\http://storage.idigbio.org/uaic/scan/uaic1053/uaic_1053871_labels_dorsal.jpg"]	["0de7f006-b66f-448a-8831-989b457538ea"]	31c140bc-e6f1-4acc-beaf-b825cf288ad9	CC0			7b7b48bb-c9e0-44ee-9324-b3c0f1626215		http://creativecommons.org/publicdomain/zero/1.0/
437ce1ff-c211-44b6-8da3-db424a56039b	http://storage.idigbio.org/uaic/scan/UAIC1053/UAIC_1053777_labels_dorsal.JPG	2015-08-27T17:34:39.136218+00:00	0.45454545454545453	39549a829db5221ff1979a2ac4b24eddbcea9a3c	["dwc_basisofrecord_invalid"]	image/jpeg	true	http://i.creativecommons.org/p/zero/1.0/88x31.png	images		["urn:uuid:8f5e31d4-8bea-42af-93c3-cbcfd585b0a2", "31c140bc-e6f1-4acc-beaf-b825cf288ad9\\media\\http://storage.idigbio.org/uaic/scan/uaic1053/uaic_1053777_labels_dorsal.jpg"]	["437ce1ff-c211-44b6-8da3-db424a56039b"]	31c140bc-e6f1-4acc-beaf-b825cf288ad9	CC0			8c2117b0-c627-46c3-ab39-3d916719cddf		http://creativecommons.org/publicdomain/zero/1.0/
41a00b67-3ece-483c-8701-643103f33052	http://storage.idigbio.org/uaic/scan/UAIC1063/UAIC_1063378_labels_dorsal_lg.jpg	2015-08-27T17:34:39.136218+00:00	0.45454545454545453	c194285a5b5b6f229248d98fdc29b644ccaca8f3	["dwc_basisofrecord_invalid"]	image/jpeg	true	http://i.creativecommons.org/p/zero/1.0/88x31.png	images		["urn:uuid:cb207d76-fb98-4a57-ad16-05be3e322575", "31c140bc-e6f1-4acc-beaf-b825cf288ad9\\media\\http://storage.idigbio.org/uaic/scan/uaic1063/uaic_1063378_labels_dorsal_lg.jpg"]	["41a00b67-3ece-483c-8701-643103f33052"]	31c140bc-e6f1-4acc-beaf-b825cf288ad9	CC0			9a640c60-0031-42df-805e-e1edc30e89cc		http://creativecommons.org/publicdomain/zero/1.0/
dbcec7c0-dad8-4ea3-ab06-140e7f38e07a	http://storage.idigbio.org/uaic/scan/UAIC1063/UAIC_1063406_labels_dorsal_lg.jpg	2015-08-27T17:34:39.136218+00:00	0.45454545454545453	4fbaede4aea9f346b87a0e22b2f3ad4ad2757d7f	["dwc_basisofrecord_invalid"]	image/jpeg	true	http://i.creativecommons.org/p/zero/1.0/88x31.png	images		["urn:uuid:31a61277-57a3-45a4-ac6b-9fa85cc07bda", "31c140bc-e6f1-4acc-beaf-b825cf288ad9\\media\\http://storage.idigbio.org/uaic/scan/uaic1063/uaic_1063406_labels_dorsal_lg.jpg"]	["dbcec7c0-dad8-4ea3-ab06-140e7f38e07a"]	31c140bc-e6f1-4acc-beaf-b825cf288ad9	CC0			9b9c0c06-aea2-483a-b5bd-f7cffbf2334c		http://creativecommons.org/publicdomain/zero/1.0/
e1ff80df-953d-45ce-94bf-979286c69503	http://storage.idigbio.org/uaic/scan/UAIC1063/UAIC_1063360_labels_dorsal_lg.jpg	2015-08-27T17:34:39.136218+00:00	0.45454545454545453	60c1b7004058f13f08ff4f4e8129e3c28ffb208a	["dwc_basisofrecord_invalid"]	image/jpeg	true	http://i.creativecommons.org/p/zero/1.0/88x31.png	images		["urn:uuid:f4222cc1-d27f-4b1c-b073-d6850fb7e020", "31c140bc-e6f1-4acc-beaf-b825cf288ad9\\media\\http://storage.idigbio.org/uaic/scan/uaic1063/uaic_1063360_labels_dorsal_lg.jpg"]	["e1ff80df-953d-45ce-94bf-979286c69503"]	31c140bc-e6f1-4acc-beaf-b825cf288ad9	CC0			a2f0baac-1266-426b-a2fc-1a1c7073e045		http://creativecommons.org/publicdomain/zero/1.0/
0ad8997c-fcc5-4af2-afd3-758239c53748	http://storage.idigbio.org/uaic/scan/UAIC1063/UAIC_1063303_labels_dorsal_lg.jpg	2015-08-27T17:34:39.136218+00:00	0.45454545454545453	d674c64c7c7fcc4017e03bf8ad7391ad4cc979df	["dwc_basisofrecord_invalid"]	image/jpeg	true	http://i.creativecommons.org/p/zero/1.0/88x31.png	images		["urn:uuid:4378566b-795f-4b10-ae9f-e54bc3ff3878", "31c140bc-e6f1-4acc-beaf-b825cf288ad9\\media\\http://storage.idigbio.org/uaic/scan/uaic1063/uaic_1063303_labels_dorsal_lg.jpg"]	["0ad8997c-fcc5-4af2-afd3-758239c53748"]	31c140bc-e6f1-4acc-beaf-b825cf288ad9	CC0			da458319-9cbd-461f-9dd6-74f698f58353		http://creativecommons.org/publicdomain/zero/1.0/
56410408-50b9-404a-a13e-b4f8e67a79da	http://storage.idigbio.org/uaic/scan/UAIC1057/UAIC_1057417_labels_dorsal.JPG	2015-08-27T17:34:39.136218+00:00	0.45454545454545453	8098bc67085cb1597fe462f459f46944b372339b	["dwc_basisofrecord_invalid"]	image/jpeg	true	http://i.creativecommons.org/p/zero/1.0/88x31.png	images		["urn:uuid:c0b99c73-b4ca-4ea9-9f2b-bb2ff5ea5432", "31c140bc-e6f1-4acc-beaf-b825cf288ad9\\media\\http://storage.idigbio.org/uaic/scan/uaic1057/uaic_1057417_labels_dorsal.jpg"]	["56410408-50b9-404a-a13e-b4f8e67a79da"]	31c140bc-e6f1-4acc-beaf-b825cf288ad9	CC0			dcbd3232-6420-487e-811e-8a45e914ca76		http://creativecommons.org/publicdomain/zero/1.0/
4d2b7240-e771-44b8-bf31-563b888d23c0	http://storage.idigbio.org/uaic/scan/UAIC1063/UAIC_1063366_labels_dorsal_lg.jpg	2015-08-27T17:34:39.136218+00:00	0.45454545454545453	f0119d9d7a46f1639cb982402495acb204615d0a	["dwc_basisofrecord_invalid"]	image/jpeg	true	http://i.creativecommons.org/p/zero/1.0/88x31.png	images		["urn:uuid:d62e1833-e68e-4e30-87ad-ceef6af5d1c6", "31c140bc-e6f1-4acc-beaf-b825cf288ad9\\media\\http://storage.idigbio.org/uaic/scan/uaic1063/uaic_1063366_labels_dorsal_lg.jpg"]	["4d2b7240-e771-44b8-bf31-563b888d23c0"]	31c140bc-e6f1-4acc-beaf-b825cf288ad9	CC0			f2560f0b-01df-4a9c-b0cb-6049d5f90933		http://creativecommons.org/publicdomain/zero/1.0/
56c53d26-bb2f-40b0-b0f7-1f7494bed2ef	http://storage.idigbio.org/uaic/scan/UAIC1057/UAIC_1057415_labels_dorsal.JPG	2015-08-27T17:34:39.136218+00:00	0.45454545454545453	873eeef50c0db48c4821a36c1856a3d141ab1ff7	["dwc_basisofrecord_invalid"]	image/jpeg	true	http://i.creativecommons.org/p/zero/1.0/88x31.png	images		["urn:uuid:f5b14cab-9a6f-49db-9a58-15359ca48565", "31c140bc-e6f1-4acc-beaf-b825cf288ad9\\media\\http://storage.idigbio.org/uaic/scan/uaic1057/uaic_1057415_labels_dorsal.jpg"]	["56c53d26-bb2f-40b0-b0f7-1f7494bed2ef"]	31c140bc-e6f1-4acc-beaf-b825cf288ad9	CC0			fb58c732-6b3f-4b35-9ee9-33298f04aae1		http://creativecommons.org/publicdomain/zero/1.0/
5849f999-9c05-4a28-beb2-0bafe53464b2	http://storage.idigbio.org/uaic/scan/UAIC1059/UAIC_1059487_labels_dorsal.JPG	2015-08-27T17:34:39.136218+00:00	0.45454545454545453	c1340cad457abe48091f780abff6c6b39360b389	["dwc_basisofrecord_invalid"]	image/jpeg	true	http://i.creativecommons.org/p/zero/1.0/88x31.png	images		["urn:uuid:2db614c7-9367-441c-90f6-f9f19bf9bc5f", "31c140bc-e6f1-4acc-beaf-b825cf288ad9\\media\\http://storage.idigbio.org/uaic/scan/uaic1059/uaic_1059487_labels_dorsal.jpg"]	["5849f999-9c05-4a28-beb2-0bafe53464b2"]	31c140bc-e6f1-4acc-beaf-b825cf288ad9	CC0			0141930b-935e-48ef-94f6-0612883cda2f		http://creativecommons.org/publicdomain/zero/1.0/
40b85b65-68eb-4974-b1d9-d51a002ac1a8	http://storage.idigbio.org/uaic/scan/UAIC1063/UAIC_1063400_labels_dorsal_lg.jpg	2015-08-27T17:34:39.136218+00:00	0.45454545454545453	87e9203482b4d15af9e7f0ce661695c35533c982	["dwc_basisofrecord_invalid"]	image/jpeg	true	http://i.creativecommons.org/p/zero/1.0/88x31.png	images		["urn:uuid:79644827-1360-435c-8088-eecfd1886ff8", "31c140bc-e6f1-4acc-beaf-b825cf288ad9\\media\\http://storage.idigbio.org/uaic/scan/uaic1063/uaic_1063400_labels_dorsal_lg.jpg"]	["40b85b65-68eb-4974-b1d9-d51a002ac1a8"]	31c140bc-e6f1-4acc-beaf-b825cf288ad9	CC0			06dd5393-4733-4a4e-aa81-442652d19939		http://creativecommons.org/publicdomain/zero/1.0/
46cc5a12-2835-4a2d-b36f-991d7d248378	http://storage.idigbio.org/uaic/scan/UAIC1059/UAIC_1059504_labels_dorsal.JPG	2015-08-27T17:34:39.136218+00:00	0.45454545454545453	e70bfe7b5245473ac89e43bade23ed0d99dad221	["dwc_basisofrecord_invalid"]	image/jpeg	true	http://i.creativecommons.org/p/zero/1.0/88x31.png	images		["urn:uuid:4aa94d53-4949-4e91-ade2-83b1adf1756f", "31c140bc-e6f1-4acc-beaf-b825cf288ad9\\media\\http://storage.idigbio.org/uaic/scan/uaic1059/uaic_1059504_labels_dorsal.jpg"]	["46cc5a12-2835-4a2d-b36f-991d7d248378"]	31c140bc-e6f1-4acc-beaf-b825cf288ad9	CC0			219f0dbc-eebf-4552-924b-0e1e7209fabd		http://creativecommons.org/publicdomain/zero/1.0/
a72f05b0-e7a6-45b3-91d9-72a47ca88c16	http://storage.idigbio.org/uaic/scan/UAIC1063/UAIC_1063371_labels_dorsal_lg.jpg	2015-08-27T17:34:39.136218+00:00	0.45454545454545453	976dacc7eb6a0695870437917943c0569df76005	["dwc_basisofrecord_invalid"]	image/jpeg	true	http://i.creativecommons.org/p/zero/1.0/88x31.png	images		["urn:uuid:e7ed117f-5049-4dad-ba2e-47ec0448cf43", "31c140bc-e6f1-4acc-beaf-b825cf288ad9\\media\\http://storage.idigbio.org/uaic/scan/uaic1063/uaic_1063371_labels_dorsal_lg.jpg"]	["a72f05b0-e7a6-45b3-91d9-72a47ca88c16"]	31c140bc-e6f1-4acc-beaf-b825cf288ad9	CC0			29fcb33d-d2fc-43ea-ad8b-7a4d87e607ca		http://creativecommons.org/publicdomain/zero/1.0/
e8cffde5-aec0-41c8-b08b-21679d35392b	http://storage.idigbio.org/uaic/scan/UAIC1063/UAIC_1063361_labels_dorsal_lg.jpg	2015-08-27T17:34:39.136218+00:00	0.45454545454545453	863274fe0a37669d4faa9f320f1d0fc8625ba2a9	["dwc_basisofrecord_invalid"]	image/jpeg	true	http://i.creativecommons.org/p/zero/1.0/88x31.png	images		["urn:uuid:f94e26af-3475-47cd-b583-9ef2955ec048", "31c140bc-e6f1-4acc-beaf-b825cf288ad9\\media\\http://storage.idigbio.org/uaic/scan/uaic1063/uaic_1063361_labels_dorsal_lg.jpg"]	["e8cffde5-aec0-41c8-b08b-21679d35392b"]	31c140bc-e6f1-4acc-beaf-b825cf288ad9	CC0			2cb79ccd-8ee6-4df2-bff8-0a84cb9688ce		http://creativecommons.org/publicdomain/zero/1.0/
5ae98a8b-9890-40f5-a483-34ebd44fccce	http://storage.idigbio.org/uaic/scan/UAIC1065/UAIC_1065163_labels_dorsal.JPG	2015-08-27T17:34:39.136218+00:00	0.45454545454545453	a58262e20e40f60d464d6129f0b875de44196304	["dwc_basisofrecord_invalid"]	image/jpeg	true	http://i.creativecommons.org/p/zero/1.0/88x31.png	images		["urn:uuid:07512322-d1c9-4b65-81ab-89d34bff6ccc", "31c140bc-e6f1-4acc-beaf-b825cf288ad9\\media\\http://storage.idigbio.org/uaic/scan/uaic1065/uaic_1065163_labels_dorsal.jpg"]	["5ae98a8b-9890-40f5-a483-34ebd44fccce"]	31c140bc-e6f1-4acc-beaf-b825cf288ad9	CC0			5bed1458-14a2-422e-a32d-95850fc6e476		http://creativecommons.org/publicdomain/zero/1.0/
69c727fd-d7d1-483b-afbe-1fdb882233a4	http://storage.idigbio.org/uaic/scan/UAIC1053/UAIC_1053891_labels_dorsal.JPG	2015-08-27T17:34:39.136218+00:00	0.45454545454545453	3bdc3c942d0eea4c032a841118ecbd50610b5ea2	["dwc_basisofrecord_invalid"]	image/jpeg	true	http://i.creativecommons.org/p/zero/1.0/88x31.png	images		["urn:uuid:a72b9594-d18e-4140-ba01-acd4b12d3a81", "31c140bc-e6f1-4acc-beaf-b825cf288ad9\\media\\http://storage.idigbio.org/uaic/scan/uaic1053/uaic_1053891_labels_dorsal.jpg"]	["69c727fd-d7d1-483b-afbe-1fdb882233a4"]	31c140bc-e6f1-4acc-beaf-b825cf288ad9	CC0			6f2578c0-41a4-4e9d-a599-27ebd025fe76		http://creativecommons.org/publicdomain/zero/1.0/
5b3103a8-3af5-4e9c-9cf1-3771a4bb3899	http://storage.idigbio.org/uaic/scan/UAIC1065/UAIC_1065167_labels_dorsal.JPG	2015-08-27T17:34:39.136218+00:00	0.45454545454545453	55e7cc3912110ce63b6fecbf773e97bfeffca399	["dwc_basisofrecord_invalid"]	image/jpeg	true	http://i.creativecommons.org/p/zero/1.0/88x31.png	images		["urn:uuid:e4aa294f-7669-476c-a21a-0835d9cb2aec", "31c140bc-e6f1-4acc-beaf-b825cf288ad9\\media\\http://storage.idigbio.org/uaic/scan/uaic1065/uaic_1065167_labels_dorsal.jpg"]	["5b3103a8-3af5-4e9c-9cf1-3771a4bb3899"]	31c140bc-e6f1-4acc-beaf-b825cf288ad9	CC0			74b3bdc1-f956-4e58-bab7-85699aff80a5		http://creativecommons.org/publicdomain/zero/1.0/
11cff8e0-bb21-4f9e-9eb1-e918883d284f	http://storage.idigbio.org/uaic/scan/UAIC1063/UAIC_1063307_labels_dorsal_lg.jpg	2015-08-27T17:34:39.136218+00:00	0.45454545454545453	7cf1c10ca95bd7ba653010ebe89802462af23fd1	["dwc_basisofrecord_invalid"]	image/jpeg	true	http://i.creativecommons.org/p/zero/1.0/88x31.png	images		["urn:uuid:eb23463a-ab4c-4bc3-b509-5076f7361a91", "31c140bc-e6f1-4acc-beaf-b825cf288ad9\\media\\http://storage.idigbio.org/uaic/scan/uaic1063/uaic_1063307_labels_dorsal_lg.jpg"]	["11cff8e0-bb21-4f9e-9eb1-e918883d284f"]	31c140bc-e6f1-4acc-beaf-b825cf288ad9	CC0			7b47af1f-eec1-4c57-91ff-92347a42fee0		http://creativecommons.org/publicdomain/zero/1.0/
7f1229d0-1f46-418f-9793-ceaab20266c0	http://storage.idigbio.org/uaic/scan/UAIC1059/UAIC_1059448_labels_dorsal.JPG	2015-08-27T17:34:39.136218+00:00	0.45454545454545453	dff24fe8d9f683eb2d9dec822e6ddb2ccde5df7d	["dwc_basisofrecord_invalid"]	image/jpeg	true	http://i.creativecommons.org/p/zero/1.0/88x31.png	images		["urn:uuid:6403f4ad-5903-4693-85f8-97440bc45abd", "31c140bc-e6f1-4acc-beaf-b825cf288ad9\\media\\http://storage.idigbio.org/uaic/scan/uaic1059/uaic_1059448_labels_dorsal.jpg"]	["7f1229d0-1f46-418f-9793-ceaab20266c0"]	31c140bc-e6f1-4acc-beaf-b825cf288ad9	CC0			e95a47ab-0d53-4e84-a3cd-332abd302c11		http://creativecommons.org/publicdomain/zero/1.0/
901ca9f4-d139-4d4c-be83-c143d3a74887	http://storage.idigbio.org/uaic/scan/UAIC1053/UAIC_1053623_labels_dorsal.JPG	2015-08-27T17:34:39.136218+00:00	0.45454545454545453	9d68a9967882ea7e97524d6223eb5e93edc6dbd5	["dwc_basisofrecord_invalid"]	image/jpeg	true	http://i.creativecommons.org/p/zero/1.0/88x31.png	images		["urn:uuid:bc219300-716a-4bc1-8708-2a2d4863108b", "31c140bc-e6f1-4acc-beaf-b825cf288ad9\\media\\http://storage.idigbio.org/uaic/scan/uaic1053/uaic_1053623_labels_dorsal.jpg"]	["901ca9f4-d139-4d4c-be83-c143d3a74887"]	31c140bc-e6f1-4acc-beaf-b825cf288ad9	CC0			ec05c3ca-42fb-455d-ae29-12d733971ff7		http://creativecommons.org/publicdomain/zero/1.0/
76521cd2-2e14-4512-b98a-b2092cd33967	http://storage.idigbio.org/uaic/scan/UAIC1059/UAIC_1059485_labels_dorsal.JPG	2015-08-27T17:34:39.136218+00:00	0.45454545454545453	e3fe05d830c30d9df575879c99e831ea1aaddb9d	["dwc_basisofrecord_invalid"]	image/jpeg	true	http://i.creativecommons.org/p/zero/1.0/88x31.png	images		["urn:uuid:47258098-1f6b-4358-bee0-d0592e6aed5c", "31c140bc-e6f1-4acc-beaf-b825cf288ad9\\media\\http://storage.idigbio.org/uaic/scan/uaic1059/uaic_1059485_labels_dorsal.jpg"]	["76521cd2-2e14-4512-b98a-b2092cd33967"]	31c140bc-e6f1-4acc-beaf-b825cf288ad9	CC0			f8fdcada-bad5-47af-ac23-b31ce705c4a3		http://creativecommons.org/publicdomain/zero/1.0/
23e67251-5a8b-432c-a409-bf66ad1d6989	http://storage.idigbio.org/uaic/scan/UAIC1053/UAIC_1053881_labels_dorsal.JPG	2015-08-27T17:34:39.136218+00:00	0.45454545454545453	cb409d8f9baa6e141b0db50c70795eb774b0b2bf	["dwc_basisofrecord_invalid"]	image/jpeg	true	http://i.creativecommons.org/p/zero/1.0/88x31.png	images		["urn:uuid:3dc7b9b1-2fb3-4c8b-b3e0-b214d307ba9b", "31c140bc-e6f1-4acc-beaf-b825cf288ad9\\media\\http://storage.idigbio.org/uaic/scan/uaic1053/uaic_1053881_labels_dorsal.jpg"]	["23e67251-5a8b-432c-a409-bf66ad1d6989"]	31c140bc-e6f1-4acc-beaf-b825cf288ad9	CC0			fef42122-b289-4651-be30-ca5661c4f5cd		http://creativecommons.org/publicdomain/zero/1.0/
8eaa328d-3703-495f-9ba3-624fee59973f	http://storage.idigbio.org/uaic/scan/UAIC1063/UAIC_1063372_labels_dorsal_lg.jpg	2015-08-27T17:34:39.136218+00:00	0.45454545454545453	57ddda38e72c8c86ec8abb34b1f50cca4cb51fc2	["dwc_basisofrecord_invalid"]	image/jpeg	true	http://i.creativecommons.org/p/zero/1.0/88x31.png	images		["urn:uuid:4dfb895b-05c7-4335-85d3-af59705fe3ac", "31c140bc-e6f1-4acc-beaf-b825cf288ad9\\media\\http://storage.idigbio.org/uaic/scan/uaic1063/uaic_1063372_labels_dorsal_lg.jpg"]	["8eaa328d-3703-495f-9ba3-624fee59973f"]	31c140bc-e6f1-4acc-beaf-b825cf288ad9	CC0			a15694c3-ca6b-4e82-96a7-946e5eaa7e3c		http://creativecommons.org/publicdomain/zero/1.0/
1afc88d0-15bc-46b3-ae42-4c3ae145af05	http://storage.idigbio.org/uaic/scan/UAIC1053/UAIC_1053887_labels_dorsal.JPG	2015-08-27T17:34:39.136218+00:00	0.45454545454545453	0b662078418be2068012c06a59cb65fa8d337c77	["dwc_basisofrecord_invalid"]	image/jpeg	true	http://i.creativecommons.org/p/zero/1.0/88x31.png	images		["urn:uuid:a38dbad1-fa24-4135-926b-9cabcc72b127", "31c140bc-e6f1-4acc-beaf-b825cf288ad9\\media\\http://storage.idigbio.org/uaic/scan/uaic1053/uaic_1053887_labels_dorsal.jpg"]	["1afc88d0-15bc-46b3-ae42-4c3ae145af05"]	31c140bc-e6f1-4acc-beaf-b825cf288ad9	CC0			bdedcaec-819e-4e21-b4ff-d9b9795abdca		http://creativecommons.org/publicdomain/zero/1.0/
86897c16-746e-4425-8fcd-d4d8ceefa1e0	http://storage.idigbio.org/uaic/scan/UAIC1059/UAIC_1059563_labels_dorsal.JPG	2015-08-27T17:34:39.136218+00:00	0.45454545454545453	4b36ae5b810d8b33176ed68e710e39008cb5ec41	["dwc_basisofrecord_invalid"]	image/jpeg	true	http://i.creativecommons.org/p/zero/1.0/88x31.png	images		["urn:uuid:85cde701-855d-4a33-9dbb-88f2dd8b7f88", "31c140bc-e6f1-4acc-beaf-b825cf288ad9\\media\\http://storage.idigbio.org/uaic/scan/uaic1059/uaic_1059563_labels_dorsal.jpg"]	["86897c16-746e-4425-8fcd-d4d8ceefa1e0"]	31c140bc-e6f1-4acc-beaf-b825cf288ad9	CC0			c4b6855c-5c3a-4e87-8a1e-f81b594d44e0		http://creativecommons.org/publicdomain/zero/1.0/
fbf5204e-9433-4621-a678-2cfd15a76339	http://storage.idigbio.org/uaic/scan/UAIC1063/UAIC_1063344_labels_dorsal_lg.jpg	2015-08-27T17:34:39.136218+00:00	0.45454545454545453	96268b394dacb7971652cc317c96ec6a5b3bbb2f	["dwc_basisofrecord_invalid"]	image/jpeg	true	http://i.creativecommons.org/p/zero/1.0/88x31.png	images		["urn:uuid:f48952b9-60e9-4f80-8a22-d549d62d8639", "31c140bc-e6f1-4acc-beaf-b825cf288ad9\\media\\http://storage.idigbio.org/uaic/scan/uaic1063/uaic_1063344_labels_dorsal_lg.jpg"]	["fbf5204e-9433-4621-a678-2cfd15a76339"]	31c140bc-e6f1-4acc-beaf-b825cf288ad9	CC0			01cdef90-fd5b-4aa6-b4fa-c44a0503cc42		http://creativecommons.org/publicdomain/zero/1.0/
bb14a3cb-f3a2-4f54-976d-02b8919ca0bf	http://storage.idigbio.org/uaic/scan/UAIC1063/UAIC_1063367_labels_dorsal_lg.jpg	2015-08-27T17:34:39.136218+00:00	0.45454545454545453	4638a51aadc98d7ee6ed76b22dd014e029d320ba	["dwc_basisofrecord_invalid"]	image/jpeg	true	http://i.creativecommons.org/p/zero/1.0/88x31.png	images		["urn:uuid:24cd7537-a40c-455a-8f99-93f2c5099b85", "31c140bc-e6f1-4acc-beaf-b825cf288ad9\\media\\http://storage.idigbio.org/uaic/scan/uaic1063/uaic_1063367_labels_dorsal_lg.jpg"]	["bb14a3cb-f3a2-4f54-976d-02b8919ca0bf"]	31c140bc-e6f1-4acc-beaf-b825cf288ad9	CC0			29544968-2a67-475d-8a38-b2c01adbe791		http://creativecommons.org/publicdomain/zero/1.0/
c78fe90b-9194-4474-bc2c-baa477a0b8b4	http://storage.idigbio.org/uaic/scan/UAIC1063/UAIC_1063317_labels_dorsal_lg.jpg	2015-08-27T17:34:39.136218+00:00	0.45454545454545453	c9be2d0af4898172aaf9c37f70383b591a89e084	["dwc_basisofrecord_invalid"]	image/jpeg	true	http://i.creativecommons.org/p/zero/1.0/88x31.png	images		["urn:uuid:e9e7fb67-fa00-4061-a0ce-c106e95ad9b0", "31c140bc-e6f1-4acc-beaf-b825cf288ad9\\media\\http://storage.idigbio.org/uaic/scan/uaic1063/uaic_1063317_labels_dorsal_lg.jpg"]	["c78fe90b-9194-4474-bc2c-baa477a0b8b4"]	31c140bc-e6f1-4acc-beaf-b825cf288ad9	CC0			33e01f23-6980-47c6-a5d3-0fe56e86a1a5		http://creativecommons.org/publicdomain/zero/1.0/
c4470009-d870-4086-a9e3-993d31adee13	http://storage.idigbio.org/uaic/scan/UAIC1058/UAIC_1058681_labels_dorsal.JPG	2015-08-27T17:34:39.136218+00:00	0.45454545454545453	936ac141356d27c7652a9ea1ddafb944dbe04544	["dwc_basisofrecord_invalid"]	image/jpeg	true	http://i.creativecommons.org/p/zero/1.0/88x31.png	images		["urn:uuid:96581ca4-3646-42f6-9efe-d79d09e329fd", "31c140bc-e6f1-4acc-beaf-b825cf288ad9\\media\\http://storage.idigbio.org/uaic/scan/uaic1058/uaic_1058681_labels_dorsal.jpg"]	["c4470009-d870-4086-a9e3-993d31adee13"]	31c140bc-e6f1-4acc-beaf-b825cf288ad9	CC0			3ebe87a0-de4e-4bec-ade1-05f538ab81e9		http://creativecommons.org/publicdomain/zero/1.0/
d32f1f06-a114-4f18-88cd-570ee5f11191	http://storage.idigbio.org/uaic/scan/UAIC1063/UAIC_1063413_labels_dorsal_lg.jpg	2015-08-27T17:34:39.136218+00:00	0.45454545454545453	34cc2d43daf5e17f3bb8320c21cb021d1fdf648c	["dwc_basisofrecord_invalid"]	image/jpeg	true	http://i.creativecommons.org/p/zero/1.0/88x31.png	images		["urn:uuid:43aa5374-7c61-420b-8578-0f662195e065", "31c140bc-e6f1-4acc-beaf-b825cf288ad9\\media\\http://storage.idigbio.org/uaic/scan/uaic1063/uaic_1063413_labels_dorsal_lg.jpg"]	["d32f1f06-a114-4f18-88cd-570ee5f11191"]	31c140bc-e6f1-4acc-beaf-b825cf288ad9	CC0			5b9edf37-666c-4db1-9ba4-01a46a49f117		http://creativecommons.org/publicdomain/zero/1.0/
fec1edff-f623-433e-81c9-7a4026b1b3e3	http://storage.idigbio.org/uaic/scan/UAIC1063/UAIC_1063363_labels_dorsal_lg.jpg	2015-08-27T17:34:39.136218+00:00	0.45454545454545453	50650df3c8f2ec0cbc40654b2c5fe4a4c0c33c10	["dwc_basisofrecord_invalid"]	image/jpeg	true	http://i.creativecommons.org/p/zero/1.0/88x31.png	images		["urn:uuid:eb63fe5a-07cf-48a8-a771-eb335c682923", "31c140bc-e6f1-4acc-beaf-b825cf288ad9\\media\\http://storage.idigbio.org/uaic/scan/uaic1063/uaic_1063363_labels_dorsal_lg.jpg"]	["fec1edff-f623-433e-81c9-7a4026b1b3e3"]	31c140bc-e6f1-4acc-beaf-b825cf288ad9	CC0			5c5344d4-7181-4fed-9fb8-ea2f8ade7769		http://creativecommons.org/publicdomain/zero/1.0/
33a56661-0fbf-4a36-b1ca-82144e8149ac	http://storage.idigbio.org/uaic/scan/UAIC1063/UAIC_1063411_labels_dorsal_lg.jpg	2015-08-27T17:34:39.136218+00:00	0.45454545454545453	34a98f08201af41489f0979473b650d3eafaf4b6	["dwc_basisofrecord_invalid"]	image/jpeg	true	http://i.creativecommons.org/p/zero/1.0/88x31.png	images		["urn:uuid:a872a859-2540-4e78-92e3-f886085a2b58", "31c140bc-e6f1-4acc-beaf-b825cf288ad9\\media\\http://storage.idigbio.org/uaic/scan/uaic1063/uaic_1063411_labels_dorsal_lg.jpg"]	["33a56661-0fbf-4a36-b1ca-82144e8149ac"]	31c140bc-e6f1-4acc-beaf-b825cf288ad9	CC0			99922695-71a8-47e3-a80c-26c7b5c21686		http://creativecommons.org/publicdomain/zero/1.0/
08b9d261-3939-4a36-b06b-b0884b56f977	http://storage.idigbio.org/uaic/scan/UAIC1063/UAIC_1063370_labels_dorsal_lg.jpg	2015-08-27T17:34:39.136218+00:00	0.45454545454545453	bd21e6e533d8a60832028028de28af750baeedb5	["dwc_basisofrecord_invalid"]	image/jpeg	true	http://i.creativecommons.org/p/zero/1.0/88x31.png	images		["urn:uuid:95424975-057d-4db2-9ae6-6d1152f4e796", "31c140bc-e6f1-4acc-beaf-b825cf288ad9\\media\\http://storage.idigbio.org/uaic/scan/uaic1063/uaic_1063370_labels_dorsal_lg.jpg"]	["08b9d261-3939-4a36-b06b-b0884b56f977"]	31c140bc-e6f1-4acc-beaf-b825cf288ad9	CC0			aadc4854-d22b-47e3-9f3a-b7ecd5c2ed16		http://creativecommons.org/publicdomain/zero/1.0/
85c75133-6673-48b7-81fb-0198c0de49f2	http://storage.idigbio.org/uaic/scan/UAIC1065/UAIC_1065166_labels_dorsal.JPG	2015-08-27T17:34:39.136218+00:00	0.45454545454545453	7be06df8430e39d5d105cbc012945a510af480f6	["dwc_basisofrecord_invalid"]	image/jpeg	true	http://i.creativecommons.org/p/zero/1.0/88x31.png	images		["urn:uuid:d7875b1c-a204-40b0-b219-66901defab3e", "31c140bc-e6f1-4acc-beaf-b825cf288ad9\\media\\http://storage.idigbio.org/uaic/scan/uaic1065/uaic_1065166_labels_dorsal.jpg"]	["85c75133-6673-48b7-81fb-0198c0de49f2"]	31c140bc-e6f1-4acc-beaf-b825cf288ad9	CC0			af80a920-e484-42ff-9dfe-5aa8b0f0b6d9		http://creativecommons.org/publicdomain/zero/1.0/
23f42ddb-e5db-4552-a7de-e4b57db9bd9b	http://storage.idigbio.org/uaic/scan/UAIC1065/UAIC_1065153_labels_dorsal_lg.jpg	2015-08-27T17:34:39.136218+00:00	0.45454545454545453	1f679ee0742f3cf2420a5196d21ec16196187839	["dwc_basisofrecord_invalid"]	image/jpeg	true	http://i.creativecommons.org/p/zero/1.0/88x31.png	images		["urn:uuid:d0da9f66-b889-43c9-af69-e4cd8283d380", "31c140bc-e6f1-4acc-beaf-b825cf288ad9\\media\\http://storage.idigbio.org/uaic/scan/uaic1065/uaic_1065153_labels_dorsal_lg.jpg"]	["23f42ddb-e5db-4552-a7de-e4b57db9bd9b"]	31c140bc-e6f1-4acc-beaf-b825cf288ad9	CC0			b1286d4c-1c66-47b1-96fc-68fae308abe4		http://creativecommons.org/publicdomain/zero/1.0/
d9951792-f9f7-4ce1-b8d7-4c7c75d80468	http://storage.idigbio.org/uaic/scan/UAIC1065/UAIC_1065156_labels_dorsal_lg.jpg	2015-08-27T17:34:39.136218+00:00	0.45454545454545453	bb7baead23ce3d38b294523b621b2f0dd5b3c5ac	["dwc_basisofrecord_invalid"]	image/jpeg	true	http://i.creativecommons.org/p/zero/1.0/88x31.png	images		["urn:uuid:1865d5c5-a532-4072-835a-9d4182b49a29", "31c140bc-e6f1-4acc-beaf-b825cf288ad9\\media\\http://storage.idigbio.org/uaic/scan/uaic1065/uaic_1065156_labels_dorsal_lg.jpg"]	["d9951792-f9f7-4ce1-b8d7-4c7c75d80468"]	31c140bc-e6f1-4acc-beaf-b825cf288ad9	CC0			b271fa06-65e1-45ad-818c-3dc06f6a5fb0		http://creativecommons.org/publicdomain/zero/1.0/
2e4ec029-5a14-4875-bb79-774c22a1d8f3	http://storage.idigbio.org/uaic/scan/UAIC1053/UAIC_1053712_labels_dorsal.JPG	2015-08-27T17:34:39.136218+00:00	0.45454545454545453	650c2af605435a4d3bac9486bebe6ccf26ab3c28	["dwc_basisofrecord_invalid"]	image/jpeg	true	http://i.creativecommons.org/p/zero/1.0/88x31.png	images		["urn:uuid:a5b66736-a8b2-4d86-8a52-522a79d7f5eb", "31c140bc-e6f1-4acc-beaf-b825cf288ad9\\media\\http://storage.idigbio.org/uaic/scan/uaic1053/uaic_1053712_labels_dorsal.jpg"]	["2e4ec029-5a14-4875-bb79-774c22a1d8f3"]	31c140bc-e6f1-4acc-beaf-b825cf288ad9	CC0			b76b0cf0-5af6-44ca-b710-f06f8a194c94		http://creativecommons.org/publicdomain/zero/1.0/
ed7a4487-9b20-4b9c-9f72-4d6d43ca922f	http://storage.idigbio.org/uaic/scan/UAIC1063/UAIC_1063412_labels_dorsal_lg.jpg	2015-08-27T17:34:39.136218+00:00	0.45454545454545453	9ff068c9402cf53ab6d6284f9f368122c64bd41f	["dwc_basisofrecord_invalid"]	image/jpeg	true	http://i.creativecommons.org/p/zero/1.0/88x31.png	images		["urn:uuid:d7559941-ac20-4446-a325-53f17a462ec3", "31c140bc-e6f1-4acc-beaf-b825cf288ad9\\media\\http://storage.idigbio.org/uaic/scan/uaic1063/uaic_1063412_labels_dorsal_lg.jpg"]	["ed7a4487-9b20-4b9c-9f72-4d6d43ca922f"]	31c140bc-e6f1-4acc-beaf-b825cf288ad9	CC0			c3bfe35f-83ed-4a4e-bad4-29f3516bb612		http://creativecommons.org/publicdomain/zero/1.0/
4849a1f5-f7eb-423b-ba3e-cdbf895f67e5	http://storage.idigbio.org/uaic/scan/UAIC1053/UAIC_1053879_labels_dorsal.JPG	2015-08-27T17:34:39.136218+00:00	0.45454545454545453	2c0586c4077da001b352213b35afcf90eb6fdccf	["dwc_basisofrecord_invalid"]	image/jpeg	true	http://i.creativecommons.org/p/zero/1.0/88x31.png	images		["urn:uuid:24676b7f-cca3-4a62-a58b-b67b0ea4dcd6", "31c140bc-e6f1-4acc-beaf-b825cf288ad9\\media\\http://storage.idigbio.org/uaic/scan/uaic1053/uaic_1053879_labels_dorsal.jpg"]	["4849a1f5-f7eb-423b-ba3e-cdbf895f67e5"]	31c140bc-e6f1-4acc-beaf-b825cf288ad9	CC0			76a580ce-e240-49a1-9505-e868ccdba7e6		http://creativecommons.org/publicdomain/zero/1.0/
87ab97e7-33a6-4291-bc67-635f29ac2a7c	http://storage.idigbio.org/uaic/scan/UAIC1053/UAIC_1053919_labels_dorsal.JPG	2015-08-27T17:34:39.136218+00:00	0.45454545454545453	b818d5fef7c21398f5504361d0eec3ff1729ea4f	["dwc_basisofrecord_invalid"]	image/jpeg	true	http://i.creativecommons.org/p/zero/1.0/88x31.png	images		["urn:uuid:85e5ea7f-ba83-403f-a14a-d2b3a418ad2c", "31c140bc-e6f1-4acc-beaf-b825cf288ad9\\media\\http://storage.idigbio.org/uaic/scan/uaic1053/uaic_1053919_labels_dorsal.jpg"]	["87ab97e7-33a6-4291-bc67-635f29ac2a7c"]	31c140bc-e6f1-4acc-beaf-b825cf288ad9	CC0			79d7668e-78d2-4b5e-b357-751551da20c6		http://creativecommons.org/publicdomain/zero/1.0/
95aafb54-18e4-4642-8322-c84fb3f1442c	http://storage.idigbio.org/uaic/scan/UAIC1063/UAIC_1063420_labels_dorsal_lg.jpg	2015-08-27T17:34:39.136218+00:00	0.45454545454545453	561a01a838f4d245d64179e8c18a2099b7144510	["dwc_basisofrecord_invalid"]	image/jpeg	true	http://i.creativecommons.org/p/zero/1.0/88x31.png	images		["urn:uuid:eac5f245-fc24-4bda-9ccf-13afb08665e8", "31c140bc-e6f1-4acc-beaf-b825cf288ad9\\media\\http://storage.idigbio.org/uaic/scan/uaic1063/uaic_1063420_labels_dorsal_lg.jpg"]	["95aafb54-18e4-4642-8322-c84fb3f1442c"]	31c140bc-e6f1-4acc-beaf-b825cf288ad9	CC0			7e07f0f0-0f3b-49f5-8f9b-f4a91fd732a3		http://creativecommons.org/publicdomain/zero/1.0/
759fe073-c098-4a05-959f-887bc1336080	http://storage.idigbio.org/uaic/scan/UAIC1063/UAIC_1063304_labels_dorsal_lg.jpg	2015-08-27T17:34:39.136218+00:00	0.45454545454545453	42bc2254322616e63b015a6a7c57e629b24e936d	["dwc_basisofrecord_invalid"]	image/jpeg	true	http://i.creativecommons.org/p/zero/1.0/88x31.png	images		["urn:uuid:819ee19f-03cd-4df8-8066-cb0b71d8901f", "31c140bc-e6f1-4acc-beaf-b825cf288ad9\\media\\http://storage.idigbio.org/uaic/scan/uaic1063/uaic_1063304_labels_dorsal_lg.jpg"]	["759fe073-c098-4a05-959f-887bc1336080"]	31c140bc-e6f1-4acc-beaf-b825cf288ad9	CC0			857b8b7d-bda5-465e-84be-8030e9b0594e		http://creativecommons.org/publicdomain/zero/1.0/
14e69636-9f10-40ef-a380-db58317b5e53	http://storage.idigbio.org/uaic/scan/UAIC1053/UAIC_1053617_labels_dorsal.JPG	2015-08-27T17:34:39.136218+00:00	0.45454545454545453	199d0d0dbb9449d86b09c6fbd32b576af0c65bf1	["dwc_basisofrecord_invalid"]	image/jpeg	true	http://i.creativecommons.org/p/zero/1.0/88x31.png	images		["urn:uuid:87dfea09-8021-499e-9386-746cf57d69f7", "31c140bc-e6f1-4acc-beaf-b825cf288ad9\\media\\http://storage.idigbio.org/uaic/scan/uaic1053/uaic_1053617_labels_dorsal.jpg"]	["14e69636-9f10-40ef-a380-db58317b5e53"]	31c140bc-e6f1-4acc-beaf-b825cf288ad9	CC0			d04cb134-6469-4e04-8e39-19760a0fbd03		http://creativecommons.org/publicdomain/zero/1.0/
48839df8-598a-4877-86bf-75424f4b10a2	http://storage.idigbio.org/uaic/scan/UAIC1060/UAIC_1060246_labels_dorsal_lg.jpg	2015-08-27T17:34:39.136218+00:00	0.45454545454545453	8cb618a4e23047d3f86f5651f221d30daac5bf95	["dwc_basisofrecord_invalid"]	image/jpeg	true	http://i.creativecommons.org/p/zero/1.0/88x31.png	images		["urn:uuid:9e882660-9f1f-42a8-953e-8e5f58ab4aa6", "31c140bc-e6f1-4acc-beaf-b825cf288ad9\\media\\http://storage.idigbio.org/uaic/scan/uaic1060/uaic_1060246_labels_dorsal_lg.jpg"]	["48839df8-598a-4877-86bf-75424f4b10a2"]	31c140bc-e6f1-4acc-beaf-b825cf288ad9	CC0			eb18a34c-c102-4391-8be6-f7cab7dfcf99		http://creativecommons.org/publicdomain/zero/1.0/
889851ae-6f5b-4ec2-8485-75ed62c0ad7f	http://storage.idigbio.org/uaic/scan/UAIC1063/UAIC_1063377_labels_dorsal_lg.jpg	2015-08-27T17:34:39.136218+00:00	0.45454545454545453	99e01822f8230ce81acb0cbee65e2ecc4573397c	["dwc_basisofrecord_invalid"]	image/jpeg	true	http://i.creativecommons.org/p/zero/1.0/88x31.png	images		["urn:uuid:0f8313ee-5f6d-4741-8af1-339e2b9fc344", "31c140bc-e6f1-4acc-beaf-b825cf288ad9\\media\\http://storage.idigbio.org/uaic/scan/uaic1063/uaic_1063377_labels_dorsal_lg.jpg"]	["889851ae-6f5b-4ec2-8485-75ed62c0ad7f"]	31c140bc-e6f1-4acc-beaf-b825cf288ad9	CC0			f35af8e8-b0bc-4ae8-b602-25d8cd717f6c		http://creativecommons.org/publicdomain/zero/1.0/
24a07f96-8eef-4e8a-9084-bfb414873934	http://storage.idigbio.org/uaic/scan/UAIC1061/UAIC_1061853_labels_dorsal.JPG	2015-08-27T17:34:39.136218+00:00	0.45454545454545453	20c5341aecbb8fed28b1cc5d956beb368ac225af	["dwc_basisofrecord_invalid"]	image/jpeg	true	http://i.creativecommons.org/p/zero/1.0/88x31.png	images		["urn:uuid:75383a61-d215-4ba6-a954-0b4f86f179b7", "31c140bc-e6f1-4acc-beaf-b825cf288ad9\\media\\http://storage.idigbio.org/uaic/scan/uaic1061/uaic_1061853_labels_dorsal.jpg"]	["24a07f96-8eef-4e8a-9084-bfb414873934"]	31c140bc-e6f1-4acc-beaf-b825cf288ad9	CC0			e56b5065-aee6-4838-a998-dd1b7bbb5f0f		http://creativecommons.org/publicdomain/zero/1.0/
3395e76b-41b7-482c-a102-2eeb1a8da8c1	http://storage.idigbio.org/uaic/scan/UAIC1053/UAIC_1053620_labels_dorsal.JPG	2015-08-27T17:34:39.136218+00:00	0.45454545454545453	2db8e0365eae1f493e423b52ce4a7efc0101d5cb	["dwc_basisofrecord_invalid"]	image/jpeg	true	http://i.creativecommons.org/p/zero/1.0/88x31.png	images		["urn:uuid:9b2c93c3-cf34-4afa-abec-decaa81208ec", "31c140bc-e6f1-4acc-beaf-b825cf288ad9\\media\\http://storage.idigbio.org/uaic/scan/uaic1053/uaic_1053620_labels_dorsal.jpg"]	["3395e76b-41b7-482c-a102-2eeb1a8da8c1"]	31c140bc-e6f1-4acc-beaf-b825cf288ad9	CC0			04c1dc57-928e-442d-9844-8d4a69243148		http://creativecommons.org/publicdomain/zero/1.0/
88e46773-580d-4a47-b2e0-d2ebd675b2b8	http://storage.idigbio.org/uaic/scan/UAIC1059/UAIC_1059492_labels_dorsal.JPG	2015-08-27T17:34:39.136218+00:00	0.45454545454545453	9cc8dba997c316b6704a9177a24e09734c55b4f5	["dwc_basisofrecord_invalid"]	image/jpeg	true	http://i.creativecommons.org/p/zero/1.0/88x31.png	images		["urn:uuid:6b85953e-a20f-4910-9da4-820ec64abff9", "31c140bc-e6f1-4acc-beaf-b825cf288ad9\\media\\http://storage.idigbio.org/uaic/scan/uaic1059/uaic_1059492_labels_dorsal.jpg"]	["88e46773-580d-4a47-b2e0-d2ebd675b2b8"]	31c140bc-e6f1-4acc-beaf-b825cf288ad9	CC0			1595b0a2-2a1f-4fbd-90a8-7791a0544061		http://creativecommons.org/publicdomain/zero/1.0/
61b384d7-f056-41bf-99ef-5ceb2a99b252	http://storage.idigbio.org/uaic/scan/UAIC1065/UAIC_1065157_labels_dorsal_lg.jpg	2015-08-27T17:34:39.136218+00:00	0.45454545454545453	e60ea45772d46bb01684aae5e6cbbc861f7e7b7f	["dwc_basisofrecord_invalid"]	image/jpeg	true	http://i.creativecommons.org/p/zero/1.0/88x31.png	images		["urn:uuid:b0e911e8-3787-4950-ace2-0a0d03c5fb5a", "31c140bc-e6f1-4acc-beaf-b825cf288ad9\\media\\http://storage.idigbio.org/uaic/scan/uaic1065/uaic_1065157_labels_dorsal_lg.jpg"]	["61b384d7-f056-41bf-99ef-5ceb2a99b252"]	31c140bc-e6f1-4acc-beaf-b825cf288ad9	CC0			20bd1a4d-aeaa-4c12-8e75-de0ebacf2e7a		http://creativecommons.org/publicdomain/zero/1.0/
37f4ec8d-240b-412d-923b-7931ec90b031	http://storage.idigbio.org/uaic/scan/UAIC1053/UAIC_1053869_labels_dorsal.JPG	2015-08-27T17:34:39.136218+00:00	0.45454545454545453	394af52c60f4b569d9f8067c13c6dffb2177501a	["dwc_basisofrecord_invalid"]	image/jpeg	true	http://i.creativecommons.org/p/zero/1.0/88x31.png	images		["urn:uuid:5e437588-bc8d-4ade-8ec6-e47bb154ea0c", "31c140bc-e6f1-4acc-beaf-b825cf288ad9\\media\\http://storage.idigbio.org/uaic/scan/uaic1053/uaic_1053869_labels_dorsal.jpg"]	["37f4ec8d-240b-412d-923b-7931ec90b031"]	31c140bc-e6f1-4acc-beaf-b825cf288ad9	CC0			24d039db-3f6c-4249-8b08-e91302bb20cf		http://creativecommons.org/publicdomain/zero/1.0/
a8526465-ea9d-4daf-b8ac-b1cbf07b2221	http://storage.idigbio.org/uaic/scan/UAIC1053/UAIC_1053916_labels_dorsal.JPG	2015-08-27T17:34:39.136218+00:00	0.45454545454545453	09135e58dd50b1df7ae114032325116caa85b39d	["dwc_basisofrecord_invalid"]	image/jpeg	true	http://i.creativecommons.org/p/zero/1.0/88x31.png	images		["urn:uuid:2fbd80d5-d25d-42a2-9205-60d1c5051fb8", "31c140bc-e6f1-4acc-beaf-b825cf288ad9\\media\\http://storage.idigbio.org/uaic/scan/uaic1053/uaic_1053916_labels_dorsal.jpg"]	["a8526465-ea9d-4daf-b8ac-b1cbf07b2221"]	31c140bc-e6f1-4acc-beaf-b825cf288ad9	CC0			24e98092-cf07-45a1-b0ff-13667104e99a		http://creativecommons.org/publicdomain/zero/1.0/
9661d1d6-6fef-4283-9dc5-569b733be8db	http://storage.idigbio.org/uaic/scan/UAIC1063/UAIC_1063385_labels_dorsal_lg.jpg	2015-08-27T17:34:39.136218+00:00	0.45454545454545453	6edc1a30e34e20b980cbcd3f11d3000e3ac2a952	["dwc_basisofrecord_invalid"]	image/jpeg	true	http://i.creativecommons.org/p/zero/1.0/88x31.png	images		["urn:uuid:22cbef4f-7b6a-4da0-97d2-ec78c09f76e2", "31c140bc-e6f1-4acc-beaf-b825cf288ad9\\media\\http://storage.idigbio.org/uaic/scan/uaic1063/uaic_1063385_labels_dorsal_lg.jpg"]	["9661d1d6-6fef-4283-9dc5-569b733be8db"]	31c140bc-e6f1-4acc-beaf-b825cf288ad9	CC0			29376def-7423-4c26-a785-41761eaa3736		http://creativecommons.org/publicdomain/zero/1.0/
6369c162-57ba-4a75-aae2-9622ceb489bc	http://storage.idigbio.org/uaic/scan/UAIC1063/UAIC_1063386_labels_dorsal_lg.jpg	2015-08-27T17:34:39.136218+00:00	0.45454545454545453	f4aed2929e26800e4a1018e26b7233edc8ea0e26	["dwc_basisofrecord_invalid"]	image/jpeg	true	http://i.creativecommons.org/p/zero/1.0/88x31.png	images		["urn:uuid:20aa699c-96ec-41ea-ad83-44d0d709aa8d", "31c140bc-e6f1-4acc-beaf-b825cf288ad9\\media\\http://storage.idigbio.org/uaic/scan/uaic1063/uaic_1063386_labels_dorsal_lg.jpg"]	["6369c162-57ba-4a75-aae2-9622ceb489bc"]	31c140bc-e6f1-4acc-beaf-b825cf288ad9	CC0			5da332c8-da60-4213-9bb8-a97466a3f24e		http://creativecommons.org/publicdomain/zero/1.0/
022f82cd-5ed9-432d-a035-c124371264a0	http://storage.idigbio.org/uaic/scan/UAIC1063/UAIC_1063350_labels_dorsal_lg.jpg	2015-08-27T17:34:39.136218+00:00	0.45454545454545453	d3bdb96803f4c568367d7fe30cca1a28f075458e	["dwc_basisofrecord_invalid"]	image/jpeg	true	http://i.creativecommons.org/p/zero/1.0/88x31.png	images		["urn:uuid:c3073cf0-1e67-46ea-b30c-c8082eeb3f95", "31c140bc-e6f1-4acc-beaf-b825cf288ad9\\media\\http://storage.idigbio.org/uaic/scan/uaic1063/uaic_1063350_labels_dorsal_lg.jpg"]	["022f82cd-5ed9-432d-a035-c124371264a0"]	31c140bc-e6f1-4acc-beaf-b825cf288ad9	CC0			63115d01-4801-4d8f-bdb4-ef16182889c0		http://creativecommons.org/publicdomain/zero/1.0/
7c7463d2-a80c-4c53-9c09-a2d242a5c621	http://storage.idigbio.org/uaic/scan/UAIC1057/UAIC_1057022_labels_dorsal_lg.jpg	2015-08-27T17:34:39.136218+00:00	0.45454545454545453	3b42494c3680bc23e482454ae6af81748a89f779	["dwc_basisofrecord_invalid"]	image/jpeg	true	http://i.creativecommons.org/p/zero/1.0/88x31.png	images		["urn:uuid:480b5b37-40c4-497a-84c6-52fa6ab4bde0", "31c140bc-e6f1-4acc-beaf-b825cf288ad9\\media\\http://storage.idigbio.org/uaic/scan/uaic1057/uaic_1057022_labels_dorsal_lg.jpg"]	["7c7463d2-a80c-4c53-9c09-a2d242a5c621"]	31c140bc-e6f1-4acc-beaf-b825cf288ad9	CC0			67454aa5-0da7-4bd8-aab6-f905692bca3f		http://creativecommons.org/publicdomain/zero/1.0/
f8d4da9d-b6e8-4637-a5ed-73311b05cad2	http://storage.idigbio.org/uaic/scan/UAIC1063/UAIC_1063353_labels_dorsal_lg.jpg	2015-08-27T17:34:39.136218+00:00	0.45454545454545453	6b33e80250ed910ad1e02ab9c42b042afe0fefd0	["dwc_basisofrecord_invalid"]	image/jpeg	true	http://i.creativecommons.org/p/zero/1.0/88x31.png	images		["urn:uuid:4508941a-9c73-48b0-bc19-a8081e926616", "31c140bc-e6f1-4acc-beaf-b825cf288ad9\\media\\http://storage.idigbio.org/uaic/scan/uaic1063/uaic_1063353_labels_dorsal_lg.jpg"]	["f8d4da9d-b6e8-4637-a5ed-73311b05cad2"]	31c140bc-e6f1-4acc-beaf-b825cf288ad9	CC0			789858bd-b241-4d84-99c2-aa60b76dcc97		http://creativecommons.org/publicdomain/zero/1.0/
2499dca8-77f4-4ac0-a1f7-33519e95872a	http://storage.idigbio.org/uaic/scan/UAIC1060/UAIC_1060248_labels_dorsal_lg.jpg	2015-08-27T17:34:39.136218+00:00	0.45454545454545453	6ea9c93d80d551167fe6a350e42358dd5d200782	["dwc_basisofrecord_invalid"]	image/jpeg	true	http://i.creativecommons.org/p/zero/1.0/88x31.png	images		["urn:uuid:e3824a71-bdc5-4342-ae9c-826af2a760f3", "31c140bc-e6f1-4acc-beaf-b825cf288ad9\\media\\http://storage.idigbio.org/uaic/scan/uaic1060/uaic_1060248_labels_dorsal_lg.jpg"]	["2499dca8-77f4-4ac0-a1f7-33519e95872a"]	31c140bc-e6f1-4acc-beaf-b825cf288ad9	CC0			7f36aa2c-457f-4cba-a23b-47633d2d7230		http://creativecommons.org/publicdomain/zero/1.0/
f0a77724-d095-4426-97f2-d2750f89bc1e	http://storage.idigbio.org/uaic/scan/UAIC1065/UAIC_1065168_labels_dorsal.JPG	2015-08-27T17:34:39.136218+00:00	0.45454545454545453	b090b73e0c409da26926721c7a2d24f6606393d5	["dwc_basisofrecord_invalid"]	image/jpeg	true	http://i.creativecommons.org/p/zero/1.0/88x31.png	images		["urn:uuid:27c7b125-4377-4fc3-82ae-5a2e875945c2", "31c140bc-e6f1-4acc-beaf-b825cf288ad9\\media\\http://storage.idigbio.org/uaic/scan/uaic1065/uaic_1065168_labels_dorsal.jpg"]	["f0a77724-d095-4426-97f2-d2750f89bc1e"]	31c140bc-e6f1-4acc-beaf-b825cf288ad9	CC0			8a92f22c-8bdf-400e-ad13-ca10678dc7ef		http://creativecommons.org/publicdomain/zero/1.0/
111cf118-af20-4421-9a73-b8432eef6c4b	http://storage.idigbio.org/uaic/scan/UAIC1059/UAIC_1059795_labels_dorsal_lg.jpg	2015-08-27T17:34:39.136218+00:00	0.45454545454545453	e98b34d38953ba9761b028e281dbf1764ef1290e	["dwc_basisofrecord_invalid"]	image/jpeg	true	http://i.creativecommons.org/p/zero/1.0/88x31.png	images		["urn:uuid:12893b82-6581-4dda-810c-ec4320583ad4", "31c140bc-e6f1-4acc-beaf-b825cf288ad9\\media\\http://storage.idigbio.org/uaic/scan/uaic1059/uaic_1059795_labels_dorsal_lg.jpg"]	["111cf118-af20-4421-9a73-b8432eef6c4b"]	31c140bc-e6f1-4acc-beaf-b825cf288ad9	CC0			984d4901-d964-4812-a382-9cc95ea2c4de		http://creativecommons.org/publicdomain/zero/1.0/
42c7a741-6d15-4126-9545-3fbe76469353	http://storage.idigbio.org/uaic/scan/UAIC1063/UAIC_1063373_labels_dorsal_lg.jpg	2015-08-27T17:34:39.136218+00:00	0.45454545454545453	a523d3bb55a78e4596f18125bdf7dbbc7e48fbf2	["dwc_basisofrecord_invalid"]	image/jpeg	true	http://i.creativecommons.org/p/zero/1.0/88x31.png	images		["urn:uuid:221c4bc7-08f1-4b8f-b00f-2552fc505de2", "31c140bc-e6f1-4acc-beaf-b825cf288ad9\\media\\http://storage.idigbio.org/uaic/scan/uaic1063/uaic_1063373_labels_dorsal_lg.jpg"]	["42c7a741-6d15-4126-9545-3fbe76469353"]	31c140bc-e6f1-4acc-beaf-b825cf288ad9	CC0			9d1f72af-dff2-4d42-a53e-ba4c389ef32e		http://creativecommons.org/publicdomain/zero/1.0/
239aea80-5414-48f0-aa29-9178c7e15f99	http://storage.idigbio.org/uaic/scan/UAIC1057/UAIC_1057015_labels_dorsal_lg.jpg	2015-08-27T17:34:39.136218+00:00	0.45454545454545453	81655d7b8402248d90b9392311efcb68d22ffb09	["dwc_basisofrecord_invalid"]	image/jpeg	true	http://i.creativecommons.org/p/zero/1.0/88x31.png	images		["urn:uuid:9097a9ab-cb20-4e73-803b-e76d35b0500c", "31c140bc-e6f1-4acc-beaf-b825cf288ad9\\media\\http://storage.idigbio.org/uaic/scan/uaic1057/uaic_1057015_labels_dorsal_lg.jpg"]	["239aea80-5414-48f0-aa29-9178c7e15f99"]	31c140bc-e6f1-4acc-beaf-b825cf288ad9	CC0			9d43f2c4-fe29-4c48-9f2a-01b0fb662fc0		http://creativecommons.org/publicdomain/zero/1.0/
d1224183-c537-41da-a1ec-3ef28b746ef1	http://storage.idigbio.org/uaic/scan/UAIC1053/UAIC_1053878_labels_dorsal.JPG	2015-08-27T17:34:39.136218+00:00	0.45454545454545453	3ab070846f77c891c58e618e6231fe6fe0b60a0d	["dwc_basisofrecord_invalid"]	image/jpeg	true	http://i.creativecommons.org/p/zero/1.0/88x31.png	images		["urn:uuid:03e9d37f-111c-470c-bb6e-198bfc8ee4ed", "31c140bc-e6f1-4acc-beaf-b825cf288ad9\\media\\http://storage.idigbio.org/uaic/scan/uaic1053/uaic_1053878_labels_dorsal.jpg"]	["d1224183-c537-41da-a1ec-3ef28b746ef1"]	31c140bc-e6f1-4acc-beaf-b825cf288ad9	CC0			ae841c0c-5c9c-4311-82ac-36d91e8a49a1		http://creativecommons.org/publicdomain/zero/1.0/
3cf263b2-97c0-4c21-a2f2-416b42fba9d2	http://storage.idigbio.org/uaic/scan/UAIC1063/UAIC_1063351_labels_dorsal_lg.jpg	2015-08-27T17:34:39.136218+00:00	0.45454545454545453	986e5c2e1e1d5f922bcb393b586544a75542203d	["dwc_basisofrecord_invalid"]	image/jpeg	true	http://i.creativecommons.org/p/zero/1.0/88x31.png	images		["urn:uuid:2df28d74-eb42-4a2d-92b7-ccea13073229", "31c140bc-e6f1-4acc-beaf-b825cf288ad9\\media\\http://storage.idigbio.org/uaic/scan/uaic1063/uaic_1063351_labels_dorsal_lg.jpg"]	["3cf263b2-97c0-4c21-a2f2-416b42fba9d2"]	31c140bc-e6f1-4acc-beaf-b825cf288ad9	CC0			bd6259d7-62f9-42f0-84af-d5500351a606		http://creativecommons.org/publicdomain/zero/1.0/
da8b0fa3-0fca-4dae-8fa5-8fbf6f1534c6	http://storage.idigbio.org/uaic/scan/UAIC1063/UAIC_1063397_labels_dorsal_lg.jpg	2015-08-27T17:34:39.136218+00:00	0.45454545454545453	61733c0b14acd9d90194c7d6eb23017e8917cec1	["dwc_basisofrecord_invalid"]	image/jpeg	true	http://i.creativecommons.org/p/zero/1.0/88x31.png	images		["urn:uuid:156b81a2-202e-4adf-adf8-96c89b3c606d", "31c140bc-e6f1-4acc-beaf-b825cf288ad9\\media\\http://storage.idigbio.org/uaic/scan/uaic1063/uaic_1063397_labels_dorsal_lg.jpg"]	["da8b0fa3-0fca-4dae-8fa5-8fbf6f1534c6"]	31c140bc-e6f1-4acc-beaf-b825cf288ad9	CC0			ca921c3d-47f1-4ae0-aaa9-020e43979728		http://creativecommons.org/publicdomain/zero/1.0/
9c66b9de-68f3-4cd9-bbba-949b579718ef	http://storage.idigbio.org/uaic/scan/UAIC1059/UAIC_1059488_labels_dorsal.JPG	2015-08-27T17:34:39.136218+00:00	0.45454545454545453	afac407952cbe45255bcd99383e4784b877ba83b	["dwc_basisofrecord_invalid"]	image/jpeg	true	http://i.creativecommons.org/p/zero/1.0/88x31.png	images		["urn:uuid:e88a16a7-18e0-4db9-a95e-42258a27de72", "31c140bc-e6f1-4acc-beaf-b825cf288ad9\\media\\http://storage.idigbio.org/uaic/scan/uaic1059/uaic_1059488_labels_dorsal.jpg"]	["9c66b9de-68f3-4cd9-bbba-949b579718ef"]	31c140bc-e6f1-4acc-beaf-b825cf288ad9	CC0			dd75c4fb-a63e-46ae-950e-7d2333d3a0b8		http://creativecommons.org/publicdomain/zero/1.0/
48976a04-884e-4cc0-9b89-2ca10b9e89bd	http://storage.idigbio.org/uaic/scan/UAIC1063/UAIC_1063415_labels_dorsal_lg.jpg	2015-08-27T17:34:39.136218+00:00	0.45454545454545453	1fef8971fc878b25bc6027a3618582db54fbbaf2	["dwc_basisofrecord_invalid"]	image/jpeg	true	http://i.creativecommons.org/p/zero/1.0/88x31.png	images		["urn:uuid:8921fdfa-422e-4630-b366-c4d33fa832fb", "31c140bc-e6f1-4acc-beaf-b825cf288ad9\\media\\http://storage.idigbio.org/uaic/scan/uaic1063/uaic_1063415_labels_dorsal_lg.jpg"]	["48976a04-884e-4cc0-9b89-2ca10b9e89bd"]	31c140bc-e6f1-4acc-beaf-b825cf288ad9	CC0			e48fd07f-b800-46f2-85ce-bc1a215e0663		http://creativecommons.org/publicdomain/zero/1.0/
aaf5c0a1-f0dc-4677-ad94-d523afdd25ed	http://storage.idigbio.org/uaic/scan/UAIC1063/UAIC_1063346_labels_dorsal_lg.jpg	2015-08-27T17:34:39.136218+00:00	0.45454545454545453	25ba645a3e4e29280343b59d4a476437c57e28c2	["dwc_basisofrecord_invalid"]	image/jpeg	true	http://i.creativecommons.org/p/zero/1.0/88x31.png	images		["urn:uuid:9a4a88ad-e77c-4182-b229-81e86de05eab", "31c140bc-e6f1-4acc-beaf-b825cf288ad9\\media\\http://storage.idigbio.org/uaic/scan/uaic1063/uaic_1063346_labels_dorsal_lg.jpg"]	["aaf5c0a1-f0dc-4677-ad94-d523afdd25ed"]	31c140bc-e6f1-4acc-beaf-b825cf288ad9	CC0			f6af16f5-ed5a-4483-8d1e-72985cf6b04a		http://creativecommons.org/publicdomain/zero/1.0/
3b3e3805-7c30-450c-a4cb-549dc525394e	http://storage.idigbio.org/uaic/scan/UAIC1063/UAIC_1063405_labels_dorsal_lg.jpg	2015-08-27T17:34:39.136218+00:00	0.45454545454545453	197e3f991ff57e4dbcfa21327548c633ee4ef4ff	["dwc_basisofrecord_invalid"]	image/jpeg	true	http://i.creativecommons.org/p/zero/1.0/88x31.png	images		["urn:uuid:4995ae4c-23f8-426e-a1d7-19c5ba54a373", "31c140bc-e6f1-4acc-beaf-b825cf288ad9\\media\\http://storage.idigbio.org/uaic/scan/uaic1063/uaic_1063405_labels_dorsal_lg.jpg"]	["3b3e3805-7c30-450c-a4cb-549dc525394e"]	31c140bc-e6f1-4acc-beaf-b825cf288ad9	CC0			feac1ca5-f843-4204-a0de-2e4c608a89b5		http://creativecommons.org/publicdomain/zero/1.0/
55a8b0fd-942f-4563-a42c-e5244365b4dd	http://storage.idigbio.org/uaic/scan/UAIC1059/UAIC_1059483_labels_dorsal.JPG	2015-08-27T17:34:39.136218+00:00	0.45454545454545453	af83713dc01fbfd552f4ed734a5624ea0f75c88f	["dwc_basisofrecord_invalid"]	image/jpeg	true	http://i.creativecommons.org/p/zero/1.0/88x31.png	images		["urn:uuid:29f1bf1f-d07a-4f36-a8b1-28019ec39da5", "31c140bc-e6f1-4acc-beaf-b825cf288ad9\\media\\http://storage.idigbio.org/uaic/scan/uaic1059/uaic_1059483_labels_dorsal.jpg"]	["55a8b0fd-942f-4563-a42c-e5244365b4dd"]	31c140bc-e6f1-4acc-beaf-b825cf288ad9	CC0			24210c05-1024-4e90-ad1b-b35c51eebd42		http://creativecommons.org/publicdomain/zero/1.0/
08fb2d96-2b9a-4004-bd01-57ed35665be1	http://storage.idigbio.org/uaic/scan/UAIC1065/UAIC_1065159_labels_dorsal_lg.jpg	2015-08-27T17:34:39.136218+00:00	0.45454545454545453	ffae760299b18f51f261399906b24ae6205cacce	["dwc_basisofrecord_invalid"]	image/jpeg	true	http://i.creativecommons.org/p/zero/1.0/88x31.png	images		["urn:uuid:7240c8c4-9c61-4e5c-bf43-32dddffcd83d", "31c140bc-e6f1-4acc-beaf-b825cf288ad9\\media\\http://storage.idigbio.org/uaic/scan/uaic1065/uaic_1065159_labels_dorsal_lg.jpg"]	["08fb2d96-2b9a-4004-bd01-57ed35665be1"]	31c140bc-e6f1-4acc-beaf-b825cf288ad9	CC0			2661a92b-d532-4a8b-959d-9ccd21f767ec		http://creativecommons.org/publicdomain/zero/1.0/
ceda0fb2-e936-45c5-b81b-2026cfb44daa	http://storage.idigbio.org/uaic/scan/UAIC1063/UAIC_1063308_labels_dorsal_lg.jpg	2015-08-27T17:34:39.136218+00:00	0.45454545454545453	77d038ba3c83de140fe548c4d6a0917b60fbdf15	["dwc_basisofrecord_invalid"]	image/jpeg	true	http://i.creativecommons.org/p/zero/1.0/88x31.png	images		["urn:uuid:e9f53ced-5716-40ac-90e6-328097ae2195", "31c140bc-e6f1-4acc-beaf-b825cf288ad9\\media\\http://storage.idigbio.org/uaic/scan/uaic1063/uaic_1063308_labels_dorsal_lg.jpg"]	["ceda0fb2-e936-45c5-b81b-2026cfb44daa"]	31c140bc-e6f1-4acc-beaf-b825cf288ad9	CC0			2798bcee-3a8d-4c7c-9740-6d8941ee0b1f		http://creativecommons.org/publicdomain/zero/1.0/
e24894e9-193a-44fa-9c33-af5f2454118d	http://storage.idigbio.org/uaic/scan/UAIC1059/UAIC_1059443_labels_dorsal.JPG	2015-08-27T17:34:39.136218+00:00	0.45454545454545453	07c08153de15edc8ab4008e260291e63efb20cff	["dwc_basisofrecord_invalid"]	image/jpeg	true	http://i.creativecommons.org/p/zero/1.0/88x31.png	images		["urn:uuid:b36596dd-40e5-4971-9346-dd5b496cdbfe", "31c140bc-e6f1-4acc-beaf-b825cf288ad9\\media\\http://storage.idigbio.org/uaic/scan/uaic1059/uaic_1059443_labels_dorsal.jpg"]	["e24894e9-193a-44fa-9c33-af5f2454118d"]	31c140bc-e6f1-4acc-beaf-b825cf288ad9	CC0			33f148aa-65a0-436e-a25a-13ed00157534		http://creativecommons.org/publicdomain/zero/1.0/
e6e3e80d-b15e-4aae-b80c-e7d5197365f7	http://storage.idigbio.org/uaic/scan/UAIC1057/UAIC_1057025_labels_dorsal_lg.jpg	2015-08-27T17:34:39.136218+00:00	0.45454545454545453	2c1f0f011cf0939b3386ca81744f0d31a741e1d7	["dwc_basisofrecord_invalid"]	image/jpeg	true	http://i.creativecommons.org/p/zero/1.0/88x31.png	images		["urn:uuid:5d6035e0-8159-419b-b1b2-bdaed09baa3c", "31c140bc-e6f1-4acc-beaf-b825cf288ad9\\media\\http://storage.idigbio.org/uaic/scan/uaic1057/uaic_1057025_labels_dorsal_lg.jpg"]	["e6e3e80d-b15e-4aae-b80c-e7d5197365f7"]	31c140bc-e6f1-4acc-beaf-b825cf288ad9	CC0			3d92f3c7-98ed-4886-b523-01844536dd3c		http://creativecommons.org/publicdomain/zero/1.0/
4c0fa132-9b84-4eb8-8680-6bdbc5be85d7	http://storage.idigbio.org/uaic/scan/UAIC1063/UAIC_1063419_labels_dorsal_lg.jpg	2015-08-27T17:34:39.136218+00:00	0.45454545454545453	e1a06707972afc99c3afe003e2529de223f0c5c8	["dwc_basisofrecord_invalid"]	image/jpeg	true	http://i.creativecommons.org/p/zero/1.0/88x31.png	images		["urn:uuid:16b03516-a739-4a30-a2fe-8d0a874704a6", "31c140bc-e6f1-4acc-beaf-b825cf288ad9\\media\\http://storage.idigbio.org/uaic/scan/uaic1063/uaic_1063419_labels_dorsal_lg.jpg"]	["4c0fa132-9b84-4eb8-8680-6bdbc5be85d7"]	31c140bc-e6f1-4acc-beaf-b825cf288ad9	CC0			43ce78b5-c3ad-4289-b4fe-f62b1f3dc6bb		http://creativecommons.org/publicdomain/zero/1.0/
fa8a7f3d-ef81-465e-b317-12464a9481f7	http://storage.idigbio.org/uaic/scan/UAIC1053/UAIC_1053622_labels_dorsal.JPG	2015-08-27T17:34:39.136218+00:00	0.45454545454545453	cd75643921564c7cbc581a64cb95201531b16ab6	["dwc_basisofrecord_invalid"]	image/jpeg	true	http://i.creativecommons.org/p/zero/1.0/88x31.png	images		["urn:uuid:8c50ae90-3952-4904-91f1-1fd1656f8085", "31c140bc-e6f1-4acc-beaf-b825cf288ad9\\media\\http://storage.idigbio.org/uaic/scan/uaic1053/uaic_1053622_labels_dorsal.jpg"]	["fa8a7f3d-ef81-465e-b317-12464a9481f7"]	31c140bc-e6f1-4acc-beaf-b825cf288ad9	CC0			4f672443-b283-47af-a3b0-700ba333a7d2		http://creativecommons.org/publicdomain/zero/1.0/
0b530620-fa21-4ff8-adf8-c98cad514fc7	http://storage.idigbio.org/uaic/scan/UAIC1059/UAIC_1059570_labels_dorsal.JPG	2015-08-27T17:34:39.136218+00:00	0.45454545454545453	82e7285336991491153b67e55ca8c8c9e919eca9	["dwc_basisofrecord_invalid"]	image/jpeg	true	http://i.creativecommons.org/p/zero/1.0/88x31.png	images		["urn:uuid:643c6508-90cd-41e7-bf2b-3c279de99d6a", "31c140bc-e6f1-4acc-beaf-b825cf288ad9\\media\\http://storage.idigbio.org/uaic/scan/uaic1059/uaic_1059570_labels_dorsal.jpg"]	["0b530620-fa21-4ff8-adf8-c98cad514fc7"]	31c140bc-e6f1-4acc-beaf-b825cf288ad9	CC0			6af90ed7-f43e-4a70-ad3c-9d2c63d43b0d		http://creativecommons.org/publicdomain/zero/1.0/
d322e0e1-3019-4b4c-8748-42e646861ff4	http://storage.idigbio.org/uaic/scan/UAIC1053/UAIC_1053865_labels_dorsal.JPG	2015-08-27T17:34:39.136218+00:00	0.45454545454545453	a16cbc12503287c36c50c4a0e2c504b780d2b6a2	["dwc_basisofrecord_invalid"]	image/jpeg	true	http://i.creativecommons.org/p/zero/1.0/88x31.png	images		["urn:uuid:d0df7c82-97cc-47a4-8a39-51b235cf7206", "31c140bc-e6f1-4acc-beaf-b825cf288ad9\\media\\http://storage.idigbio.org/uaic/scan/uaic1053/uaic_1053865_labels_dorsal.jpg"]	["d322e0e1-3019-4b4c-8748-42e646861ff4"]	31c140bc-e6f1-4acc-beaf-b825cf288ad9	CC0			6bf89ab9-ebd4-4772-a87a-d06e32db2b33		http://creativecommons.org/publicdomain/zero/1.0/
3de3b8c5-1c20-480f-b002-8394719ccfe3	http://storage.idigbio.org/uaic/scan/UAIC1059/UAIC_1059484_labels_dorsal.JPG	2015-08-27T17:34:39.136218+00:00	0.45454545454545453	f4bfacf807d2682758ce2a7f4d687e75d97f646c	["dwc_basisofrecord_invalid"]	image/jpeg	true	http://i.creativecommons.org/p/zero/1.0/88x31.png	images		["urn:uuid:1795950d-40b5-4ad0-94b4-dd2403356203", "31c140bc-e6f1-4acc-beaf-b825cf288ad9\\media\\http://storage.idigbio.org/uaic/scan/uaic1059/uaic_1059484_labels_dorsal.jpg"]	["3de3b8c5-1c20-480f-b002-8394719ccfe3"]	31c140bc-e6f1-4acc-beaf-b825cf288ad9	CC0			755e5958-f047-4ae7-ac31-f75c3c7b79c0		http://creativecommons.org/publicdomain/zero/1.0/
985904e0-322e-4504-b4ad-e100f9621af9	http://storage.idigbio.org/uaic/scan/UAIC1063/UAIC_1063393_labels_dorsal_lg.jpg	2015-08-27T17:34:39.136218+00:00	0.45454545454545453	03e3db9d2e22aa5187de83eab7402b050a435792	["dwc_basisofrecord_invalid"]	image/jpeg	true	http://i.creativecommons.org/p/zero/1.0/88x31.png	images		["urn:uuid:374fa56e-9d3e-44d0-a194-2872839ad679", "31c140bc-e6f1-4acc-beaf-b825cf288ad9\\media\\http://storage.idigbio.org/uaic/scan/uaic1063/uaic_1063393_labels_dorsal_lg.jpg"]	["985904e0-322e-4504-b4ad-e100f9621af9"]	31c140bc-e6f1-4acc-beaf-b825cf288ad9	CC0			7e5f9396-0a7f-4625-856d-f5f8d82533dc		http://creativecommons.org/publicdomain/zero/1.0/
5cdbb5ab-5ffb-4a5e-82ee-9cea8af1816e	http://storage.idigbio.org/uaic/scan/UAIC1065/UAIC_1065160_labels_dorsal.JPG	2015-08-27T17:34:39.136218+00:00	0.45454545454545453	bde130ef0a765f7345e1b930c48ee2bc75e1205a	["dwc_basisofrecord_invalid"]	image/jpeg	true	http://i.creativecommons.org/p/zero/1.0/88x31.png	images		["urn:uuid:2f456be4-b53a-4c10-806d-68885c6ca98c", "31c140bc-e6f1-4acc-beaf-b825cf288ad9\\media\\http://storage.idigbio.org/uaic/scan/uaic1065/uaic_1065160_labels_dorsal.jpg"]	["5cdbb5ab-5ffb-4a5e-82ee-9cea8af1816e"]	31c140bc-e6f1-4acc-beaf-b825cf288ad9	CC0			7ed0cd87-6453-4a7c-a6bb-ef071995e5c5		http://creativecommons.org/publicdomain/zero/1.0/
00d09e65-92e6-4623-b673-cd18f6502929	http://storage.idigbio.org/uaic/scan/UAIC1063/UAIC_1063374_labels_dorsal_lg.jpg	2015-08-27T17:34:39.136218+00:00	0.45454545454545453	d9715ac7ab19f7c9e8b89f0df6e3eab203475718	["dwc_basisofrecord_invalid"]	image/jpeg	true	http://i.creativecommons.org/p/zero/1.0/88x31.png	images		["urn:uuid:86098df5-8a87-4733-b9ab-be05737ca5e1", "31c140bc-e6f1-4acc-beaf-b825cf288ad9\\media\\http://storage.idigbio.org/uaic/scan/uaic1063/uaic_1063374_labels_dorsal_lg.jpg"]	["00d09e65-92e6-4623-b673-cd18f6502929"]	31c140bc-e6f1-4acc-beaf-b825cf288ad9	CC0			82f5188e-51b9-472c-ada1-a0fb7ddc8aff		http://creativecommons.org/publicdomain/zero/1.0/
ebb61439-64d1-4850-8d85-04b7b76d924d	http://storage.idigbio.org/uaic/scan/UAIC1063/UAIC_1063362_labels_dorsal_lg.jpg	2015-08-27T17:34:39.136218+00:00	0.45454545454545453	5b456232038ba456af68e9761f5a054433a11184	["dwc_basisofrecord_invalid"]	image/jpeg	true	http://i.creativecommons.org/p/zero/1.0/88x31.png	images		["urn:uuid:b5b3f9cf-e80e-4b74-908c-feaf7b8306dc", "31c140bc-e6f1-4acc-beaf-b825cf288ad9\\media\\http://storage.idigbio.org/uaic/scan/uaic1063/uaic_1063362_labels_dorsal_lg.jpg"]	["ebb61439-64d1-4850-8d85-04b7b76d924d"]	31c140bc-e6f1-4acc-beaf-b825cf288ad9	CC0			8649edde-b578-4ebe-b5f4-cd77ed094a6a		http://creativecommons.org/publicdomain/zero/1.0/
059d5ff0-9aaa-4448-87c5-0eab181e2831	http://storage.idigbio.org/uaic/scan/UAIC1065/UAIC_1065158_labels_dorsal_lg.jpg	2015-08-27T17:34:39.136218+00:00	0.45454545454545453	b83b1f96e36acdfae9d1709b37779d030c2eb21a	["dwc_basisofrecord_invalid"]	image/jpeg	true	http://i.creativecommons.org/p/zero/1.0/88x31.png	images		["urn:uuid:5ed98137-657b-49cc-8b9e-ec47d48d895c", "31c140bc-e6f1-4acc-beaf-b825cf288ad9\\media\\http://storage.idigbio.org/uaic/scan/uaic1065/uaic_1065158_labels_dorsal_lg.jpg"]	["059d5ff0-9aaa-4448-87c5-0eab181e2831"]	31c140bc-e6f1-4acc-beaf-b825cf288ad9	CC0			95362768-f685-40b4-aa7d-e84d8c11d02b		http://creativecommons.org/publicdomain/zero/1.0/
964984f8-5050-423c-9f53-20358ab8091b	http://storage.idigbio.org/uaic/scan/UAIC1065/UAIC_1065169_labels_dorsal.JPG	2015-08-27T17:34:39.136218+00:00	0.45454545454545453	ffd2b218562966aeaf7e6ea590bda66016ab3938	["dwc_basisofrecord_invalid"]	image/jpeg	true	http://i.creativecommons.org/p/zero/1.0/88x31.png	images		["urn:uuid:70101301-6de8-4285-8c43-ab728e348983", "31c140bc-e6f1-4acc-beaf-b825cf288ad9\\media\\http://storage.idigbio.org/uaic/scan/uaic1065/uaic_1065169_labels_dorsal.jpg"]	["964984f8-5050-423c-9f53-20358ab8091b"]	31c140bc-e6f1-4acc-beaf-b825cf288ad9	CC0			c06f0a83-155a-4b60-9a12-1e5282d6f68b		http://creativecommons.org/publicdomain/zero/1.0/
8ded6c73-cd54-4f1d-bf2d-80a6796c5d2a	http://storage.idigbio.org/uaic/scan/UAIC1063/UAIC_1063402_labels_dorsal_lg.jpg	2015-08-27T17:34:39.136218+00:00	0.45454545454545453	598d9c633f2152277c7644d514a0c281224f2164	["dwc_basisofrecord_invalid"]	image/jpeg	true	http://i.creativecommons.org/p/zero/1.0/88x31.png	images		["urn:uuid:b4dfcafe-3b17-4563-80e1-fb634b755a87", "31c140bc-e6f1-4acc-beaf-b825cf288ad9\\media\\http://storage.idigbio.org/uaic/scan/uaic1063/uaic_1063402_labels_dorsal_lg.jpg"]	["8ded6c73-cd54-4f1d-bf2d-80a6796c5d2a"]	31c140bc-e6f1-4acc-beaf-b825cf288ad9	CC0			c8a43eea-e80a-44e6-9c89-33af0a0e8221		http://creativecommons.org/publicdomain/zero/1.0/
49b74af5-d5fd-413b-ad25-daff85a4c696	http://storage.idigbio.org/uaic/scan/UAIC1063/UAIC_1063305_labels_dorsal_lg.jpg	2015-08-27T17:34:39.136218+00:00	0.45454545454545453	f5fefa9c57628b72b1b54603e753ce7307481cf1	["dwc_basisofrecord_invalid"]	image/jpeg	true	http://i.creativecommons.org/p/zero/1.0/88x31.png	images		["urn:uuid:f783386f-9c44-410d-b96c-5f24415edd78", "31c140bc-e6f1-4acc-beaf-b825cf288ad9\\media\\http://storage.idigbio.org/uaic/scan/uaic1063/uaic_1063305_labels_dorsal_lg.jpg"]	["49b74af5-d5fd-413b-ad25-daff85a4c696"]	31c140bc-e6f1-4acc-beaf-b825cf288ad9	CC0			d963a3be-ffbe-4271-b181-d5f1766da3f2		http://creativecommons.org/publicdomain/zero/1.0/
e371122b-d3de-44dc-9425-532900865a54	http://storage.idigbio.org/uaic/scan/UAIC1063/UAIC_1063316_labels_dorsal_lg.jpg	2015-08-27T17:34:39.136218+00:00	0.45454545454545453	2e66011b0fcfe068cebdb30a4b2a31c58310da35	["dwc_basisofrecord_invalid"]	image/jpeg	true	http://i.creativecommons.org/p/zero/1.0/88x31.png	images		["urn:uuid:3540af27-79a3-4acf-a295-9504da8526ac", "31c140bc-e6f1-4acc-beaf-b825cf288ad9\\media\\http://storage.idigbio.org/uaic/scan/uaic1063/uaic_1063316_labels_dorsal_lg.jpg"]	["e371122b-d3de-44dc-9425-532900865a54"]	31c140bc-e6f1-4acc-beaf-b825cf288ad9	CC0			dc0a8642-7bf8-44d4-a811-01efa5c6b0e7		http://creativecommons.org/publicdomain/zero/1.0/
c71b4af6-df6e-4e34-b8d1-9de3bfc5e05a	http://storage.idigbio.org/uaic/scan/UAIC1059/UAIC_1059622_labels_dorsal.JPG	2015-08-27T17:34:39.136218+00:00	0.45454545454545453	c5092c991ae12e78db716862023234bf9f7739ab	["dwc_basisofrecord_invalid"]	image/jpeg	true	http://i.creativecommons.org/p/zero/1.0/88x31.png	images		["urn:uuid:cb18e711-8686-4766-b272-85fe991044c6", "31c140bc-e6f1-4acc-beaf-b825cf288ad9\\media\\http://storage.idigbio.org/uaic/scan/uaic1059/uaic_1059622_labels_dorsal.jpg"]	["c71b4af6-df6e-4e34-b8d1-9de3bfc5e05a"]	31c140bc-e6f1-4acc-beaf-b825cf288ad9	CC0			e1f5cf23-8a5d-4cd1-8a04-2c9ee1c25103		http://creativecommons.org/publicdomain/zero/1.0/
c70be0d4-c6a6-47d2-8d04-ca654adb16e9	http://storage.idigbio.org/uaic/scan/UAIC1059/UAIC_1059796_labels_dorsal.JPG	2015-08-27T17:34:39.136218+00:00	0.45454545454545453	9f0e54c3d870d7f1cca56a5d4149c022482bd454	["dwc_basisofrecord_invalid"]	image/jpeg	true	http://i.creativecommons.org/p/zero/1.0/88x31.png	images		["urn:uuid:41311b7d-7980-4528-ab83-ce71bfb3feb7", "31c140bc-e6f1-4acc-beaf-b825cf288ad9\\media\\http://storage.idigbio.org/uaic/scan/uaic1059/uaic_1059796_labels_dorsal.jpg"]	["c70be0d4-c6a6-47d2-8d04-ca654adb16e9"]	31c140bc-e6f1-4acc-beaf-b825cf288ad9	CC0			f94d21b2-848e-4a43-98a0-55dcb7f0a55d		http://creativecommons.org/publicdomain/zero/1.0/
a0dd50d9-d267-4fbb-99b1-6a5159b4d900	http://storage.idigbio.org/uaic/scan/UAIC1059/UAIC_1059449_labels_dorsal.JPG	2015-08-27T17:34:39.136218+00:00	0.45454545454545453	defcab186e3100e0aab376390801fe63b60a1d18	["dwc_basisofrecord_invalid"]	image/jpeg	true	http://i.creativecommons.org/p/zero/1.0/88x31.png	images		["urn:uuid:98340b36-c88a-41af-8f99-35d1e315703b", "31c140bc-e6f1-4acc-beaf-b825cf288ad9\\media\\http://storage.idigbio.org/uaic/scan/uaic1059/uaic_1059449_labels_dorsal.jpg"]	["a0dd50d9-d267-4fbb-99b1-6a5159b4d900"]	31c140bc-e6f1-4acc-beaf-b825cf288ad9	CC0			fe1d2984-778b-4605-a2e3-12c43ba5cf5f		http://creativecommons.org/publicdomain/zero/1.0/
0bb54175-9e86-466f-97ea-2d210c6b996f	http://storage.idigbio.org/uaic/scan/UAIC1061/UAIC_1061879_labels_dorsal.JPG	2015-08-27T17:34:39.136218+00:00	0.45454545454545453	6ffd1b6bdc9118457adba68030b7f5e52459bd59	["dwc_basisofrecord_invalid"]	image/jpeg	true	http://i.creativecommons.org/p/zero/1.0/88x31.png	images		["urn:uuid:43ef425c-3c0b-4d54-9f4e-2de203318f0e", "31c140bc-e6f1-4acc-beaf-b825cf288ad9\\media\\http://storage.idigbio.org/uaic/scan/uaic1061/uaic_1061879_labels_dorsal.jpg"]	["0bb54175-9e86-466f-97ea-2d210c6b996f"]	31c140bc-e6f1-4acc-beaf-b825cf288ad9	CC0			7ca0426b-0900-4525-9713-452d2e4d6755		http://creativecommons.org/publicdomain/zero/1.0/
0501ff98-33c3-4301-937b-c45e8c792655	http://storage.idigbio.org/uaic/scan/UAIC1059/UAIC_1059442_labels_dorsal.JPG	2015-08-27T17:34:39.136218+00:00	0.45454545454545453	5a37354a383a3a75b69347a91818d6b9e235f1a5	["dwc_basisofrecord_invalid"]	image/jpeg	true	http://i.creativecommons.org/p/zero/1.0/88x31.png	images		["urn:uuid:fa9c1268-46e4-4162-b2ba-e7039694cbc9", "31c140bc-e6f1-4acc-beaf-b825cf288ad9\\media\\http://storage.idigbio.org/uaic/scan/uaic1059/uaic_1059442_labels_dorsal.jpg"]	["0501ff98-33c3-4301-937b-c45e8c792655"]	31c140bc-e6f1-4acc-beaf-b825cf288ad9	CC0			5d03b596-39c6-4f17-81ac-630e8e9b0049		http://creativecommons.org/publicdomain/zero/1.0/
caac49de-b9cb-4e7a-9948-d4ff92e732e9	http://storage.idigbio.org/uaic/scan/UAIC1063/UAIC_1063918_labels_dorsal_lg.jpg	2015-08-27T17:34:39.136218+00:00	0.45454545454545453	cedbe11c36fcce70e62ad2b3ef7dc1609bfa18ea	["dwc_basisofrecord_invalid"]	image/jpeg	true	http://i.creativecommons.org/p/zero/1.0/88x31.png	images		["urn:uuid:e66feab1-ee82-4444-a553-588cca93f6f7", "31c140bc-e6f1-4acc-beaf-b825cf288ad9\\media\\http://storage.idigbio.org/uaic/scan/uaic1063/uaic_1063918_labels_dorsal_lg.jpg"]	["caac49de-b9cb-4e7a-9948-d4ff92e732e9"]	31c140bc-e6f1-4acc-beaf-b825cf288ad9	CC0			6edacacd-7ebc-460e-963f-d9a1f56e37e4		http://creativecommons.org/publicdomain/zero/1.0/
6490ff86-1b2d-4660-bb88-ca373078f49f	http://storage.idigbio.org/uaic/scan/UAIC1063/UAIC_1063358_labels_dorsal_lg.jpg	2015-08-27T17:34:39.136218+00:00	0.45454545454545453	6920d7dc31a80eb0d377c30e45e2812da488c51f	["dwc_basisofrecord_invalid"]	image/jpeg	true	http://i.creativecommons.org/p/zero/1.0/88x31.png	images		["urn:uuid:d6008958-23b9-4977-b4e9-0f97cf42cd9c", "31c140bc-e6f1-4acc-beaf-b825cf288ad9\\media\\http://storage.idigbio.org/uaic/scan/uaic1063/uaic_1063358_labels_dorsal_lg.jpg"]	["6490ff86-1b2d-4660-bb88-ca373078f49f"]	31c140bc-e6f1-4acc-beaf-b825cf288ad9	CC0			7a8852f5-2b8c-403d-8c9e-d382775b9333		http://creativecommons.org/publicdomain/zero/1.0/
dfa9a53d-956d-4337-99f6-b79eb84eb522	http://storage.idigbio.org/uaic/scan/UAIC1063/UAIC_1063381_labels_dorsal_lg.jpg	2015-08-27T17:34:39.136218+00:00	0.45454545454545453	4087fec971f5d375d82ac134fbbef5e2b807d0ba	["dwc_basisofrecord_invalid"]	image/jpeg	true	http://i.creativecommons.org/p/zero/1.0/88x31.png	images		["urn:uuid:b211710c-7915-46e3-98f5-bd4884a398fe", "31c140bc-e6f1-4acc-beaf-b825cf288ad9\\media\\http://storage.idigbio.org/uaic/scan/uaic1063/uaic_1063381_labels_dorsal_lg.jpg"]	["dfa9a53d-956d-4337-99f6-b79eb84eb522"]	31c140bc-e6f1-4acc-beaf-b825cf288ad9	CC0			0ab8e1ae-e416-4610-a7fb-7de4803e8a7d		http://creativecommons.org/publicdomain/zero/1.0/
6fcc1567-143c-4a04-812b-b325fac618a0	http://storage.idigbio.org/uaic/scan/UAIC1058/UAIC_1058478_labels_dorsal.JPG	2015-08-27T17:34:39.136218+00:00	0.45454545454545453	c71502b2dab5468ff9613b969f3da516939e7d66	["dwc_basisofrecord_invalid"]	image/jpeg	true	http://i.creativecommons.org/p/zero/1.0/88x31.png	images		["urn:uuid:5fe7b7bc-3ad5-4f29-a821-c8cdb6cdf626", "31c140bc-e6f1-4acc-beaf-b825cf288ad9\\media\\http://storage.idigbio.org/uaic/scan/uaic1058/uaic_1058478_labels_dorsal.jpg"]	["6fcc1567-143c-4a04-812b-b325fac618a0"]	31c140bc-e6f1-4acc-beaf-b825cf288ad9	CC0			12facc3f-3b00-46a1-b6fe-2fb7888d8183		http://creativecommons.org/publicdomain/zero/1.0/
67733f84-78e9-4170-a386-bf94ba8718ac	http://storage.idigbio.org/uaic/scan/UAIC1063/UAIC_1063318_labels_dorsal_lg.jpg	2015-08-27T17:34:39.136218+00:00	0.45454545454545453	c9e10bdc4cb3b06f18dc1d208ea1ba02a159b59e	["dwc_basisofrecord_invalid"]	image/jpeg	true	http://i.creativecommons.org/p/zero/1.0/88x31.png	images		["urn:uuid:09b0dd72-311a-4955-8931-6be6b6c89237", "31c140bc-e6f1-4acc-beaf-b825cf288ad9\\media\\http://storage.idigbio.org/uaic/scan/uaic1063/uaic_1063318_labels_dorsal_lg.jpg"]	["67733f84-78e9-4170-a386-bf94ba8718ac"]	31c140bc-e6f1-4acc-beaf-b825cf288ad9	CC0			346cdb66-0b63-4e8b-9636-25c0c78d2871		http://creativecommons.org/publicdomain/zero/1.0/
1b8df408-ed18-4bf7-8d36-11ad9e4cfea0	http://storage.idigbio.org/uaic/scan/UAIC1063/UAIC_1063404_labels_dorsal_lg.jpg	2015-08-27T17:34:39.136218+00:00	0.45454545454545453	768f28e5f49d359bfef45963be7e3d3a2d7b481f	["dwc_basisofrecord_invalid"]	image/jpeg	true	http://i.creativecommons.org/p/zero/1.0/88x31.png	images		["urn:uuid:d4e9a757-2dae-4c5f-aeed-738192d7b3ea", "31c140bc-e6f1-4acc-beaf-b825cf288ad9\\media\\http://storage.idigbio.org/uaic/scan/uaic1063/uaic_1063404_labels_dorsal_lg.jpg"]	["1b8df408-ed18-4bf7-8d36-11ad9e4cfea0"]	31c140bc-e6f1-4acc-beaf-b825cf288ad9	CC0			3eabec18-dc92-4285-a63b-d57d4e01ba68		http://creativecommons.org/publicdomain/zero/1.0/
92458edc-99f6-492c-9df5-d119fbd6ab2d	http://storage.idigbio.org/uaic/scan/UAIC1063/UAIC_1063312_labels_dorsal_lg.jpg	2015-08-27T17:34:39.136218+00:00	0.45454545454545453	398c9d0cc2902c33534857a33e0a73ca3d1e6229	["dwc_basisofrecord_invalid"]	image/jpeg	true	http://i.creativecommons.org/p/zero/1.0/88x31.png	images		["urn:uuid:b53c465a-03ab-4532-9c3e-1846d30c48ca", "31c140bc-e6f1-4acc-beaf-b825cf288ad9\\media\\http://storage.idigbio.org/uaic/scan/uaic1063/uaic_1063312_labels_dorsal_lg.jpg"]	["92458edc-99f6-492c-9df5-d119fbd6ab2d"]	31c140bc-e6f1-4acc-beaf-b825cf288ad9	CC0			3fa84490-4f24-4ee6-af4e-cfbcad9e7ead		http://creativecommons.org/publicdomain/zero/1.0/
2c56babe-b720-43b3-8032-9302193eceae	http://storage.idigbio.org/uaic/scan/UAIC1060/UAIC_1060247_labels_dorsal.JPG	2015-08-27T17:34:39.136218+00:00	0.45454545454545453	b2f8ca59eb3f6e91b33823724ecd49c98e34a3c6	["dwc_basisofrecord_invalid"]	image/jpeg	true	http://i.creativecommons.org/p/zero/1.0/88x31.png	images		["urn:uuid:6d002366-6f25-4744-9648-70cddb4b12a9", "31c140bc-e6f1-4acc-beaf-b825cf288ad9\\media\\http://storage.idigbio.org/uaic/scan/uaic1060/uaic_1060247_labels_dorsal.jpg"]	["2c56babe-b720-43b3-8032-9302193eceae"]	31c140bc-e6f1-4acc-beaf-b825cf288ad9	CC0			45a6a340-589d-432b-8b29-163f17bc3869		http://creativecommons.org/publicdomain/zero/1.0/
7416f021-9107-4b4a-b91f-06c29ed17c8d	http://storage.idigbio.org/uaic/scan/UAIC1059/UAIC_1059479_labels_dorsal.JPG	2015-08-27T17:34:39.136218+00:00	0.45454545454545453	571cd39abee7a332692c564299203d4d816506df	["dwc_basisofrecord_invalid"]	image/jpeg	true	http://i.creativecommons.org/p/zero/1.0/88x31.png	images		["urn:uuid:139304a0-5011-449f-b7be-077b7293eed5", "31c140bc-e6f1-4acc-beaf-b825cf288ad9\\media\\http://storage.idigbio.org/uaic/scan/uaic1059/uaic_1059479_labels_dorsal.jpg"]	["7416f021-9107-4b4a-b91f-06c29ed17c8d"]	31c140bc-e6f1-4acc-beaf-b825cf288ad9	CC0			92486cc8-ec45-445c-9f90-63f81d368cb3		http://creativecommons.org/publicdomain/zero/1.0/
abb9ce31-76bd-4a48-8d4b-63652b28d247	http://storage.idigbio.org/uaic/scan/UAIC1053/UAIC_1053889_labels_dorsal.JPG	2015-08-27T17:34:39.136218+00:00	0.45454545454545453	358cff07e4966ef51b0845a65016befde0bd45e8	["dwc_basisofrecord_invalid"]	image/jpeg	true	http://i.creativecommons.org/p/zero/1.0/88x31.png	images		["urn:uuid:569c2805-07a2-4a58-bb05-f335b57b4f2b", "31c140bc-e6f1-4acc-beaf-b825cf288ad9\\media\\http://storage.idigbio.org/uaic/scan/uaic1053/uaic_1053889_labels_dorsal.jpg"]	["abb9ce31-76bd-4a48-8d4b-63652b28d247"]	31c140bc-e6f1-4acc-beaf-b825cf288ad9	CC0			9b99f252-74c6-4a6e-a3de-d923a300d243		http://creativecommons.org/publicdomain/zero/1.0/
5a169e0b-dda6-4d2d-9213-49a1a95fc061	http://storage.idigbio.org/uaic/scan/UAIC1063/UAIC_1063917_labels_dorsal_lg.jpg	2015-08-27T17:34:39.136218+00:00	0.45454545454545453	95b9f99f55db84910a3d95a318a2c85663313f00	["dwc_basisofrecord_invalid"]	image/jpeg	true	http://i.creativecommons.org/p/zero/1.0/88x31.png	images		["urn:uuid:303d37aa-4915-49d1-b158-d26b768284fc", "31c140bc-e6f1-4acc-beaf-b825cf288ad9\\media\\http://storage.idigbio.org/uaic/scan/uaic1063/uaic_1063917_labels_dorsal_lg.jpg"]	["5a169e0b-dda6-4d2d-9213-49a1a95fc061"]	31c140bc-e6f1-4acc-beaf-b825cf288ad9	CC0			ce25f706-6c8e-4bb4-bd6e-d14e89edaf4b		http://creativecommons.org/publicdomain/zero/1.0/
cc81309f-e76a-4efb-95fc-7d5c488eeaaf	http://storage.idigbio.org/uaic/scan/UAIC1053/UAIC_1053886_labels_dorsal.JPG	2015-08-27T17:34:39.136218+00:00	0.45454545454545453	3f3b96e39dea91e311ee0267e46b7404941ee0e5	["dwc_basisofrecord_invalid"]	image/jpeg	true	http://i.creativecommons.org/p/zero/1.0/88x31.png	images		["urn:uuid:e05e7bf7-5be7-4df3-90ed-565b4f638ad2", "31c140bc-e6f1-4acc-beaf-b825cf288ad9\\media\\http://storage.idigbio.org/uaic/scan/uaic1053/uaic_1053886_labels_dorsal.jpg"]	["cc81309f-e76a-4efb-95fc-7d5c488eeaaf"]	31c140bc-e6f1-4acc-beaf-b825cf288ad9	CC0			e477d943-02f4-4fbc-aecf-02dc1f56a691		http://creativecommons.org/publicdomain/zero/1.0/
35b0673c-dd99-4088-843a-c4c36432b8f6	http://storage.idigbio.org/uaic/scan/UAIC1059/UAIC_1059491_labels_dorsal.JPG	2015-08-27T17:34:39.136218+00:00	0.45454545454545453	550b6162b352329543845f96ee133de164da0e09	["dwc_basisofrecord_invalid"]	image/jpeg	true	http://i.creativecommons.org/p/zero/1.0/88x31.png	images		["urn:uuid:7709ae4e-e250-4bf7-9322-fe7184802ca5", "31c140bc-e6f1-4acc-beaf-b825cf288ad9\\media\\http://storage.idigbio.org/uaic/scan/uaic1059/uaic_1059491_labels_dorsal.jpg"]	["35b0673c-dd99-4088-843a-c4c36432b8f6"]	31c140bc-e6f1-4acc-beaf-b825cf288ad9	CC0			e7ea093d-19ea-4bb8-96b9-181e62e8373a		http://creativecommons.org/publicdomain/zero/1.0/
4813cae5-46b8-49fd-96f9-9f3d3a544ec5	http://storage.idigbio.org/uaic/scan/UAIC1053/UAIC_1053920_labels_dorsal_lg.jpg	2015-08-27T17:34:39.136218+00:00	0.45454545454545453	fa3709ffa2cabe059f3c2fbfa723bd663e69b047	["dwc_basisofrecord_invalid"]	image/jpeg	true	http://i.creativecommons.org/p/zero/1.0/88x31.png	images		["urn:uuid:a38065c8-0a33-4afb-853b-73ca4fcffabb", "31c140bc-e6f1-4acc-beaf-b825cf288ad9\\media\\http://storage.idigbio.org/uaic/scan/uaic1053/uaic_1053920_labels_dorsal_lg.jpg"]	["4813cae5-46b8-49fd-96f9-9f3d3a544ec5"]	31c140bc-e6f1-4acc-beaf-b825cf288ad9	CC0			eb172fe7-2fe6-476b-87f2-005bb8fcd1a6		http://creativecommons.org/publicdomain/zero/1.0/
8c9b153d-7f8a-49f8-9341-dbc053ad0830	http://storage.idigbio.org/uaic/scan/UAIC1053/UAIC_1053863_labels_dorsal.JPG	2015-08-27T17:34:39.136218+00:00	0.45454545454545453	a858e25cf152d9a0cba03e9ae20fe65cf4f1b7fc	["dwc_basisofrecord_invalid"]	image/jpeg	true	http://i.creativecommons.org/p/zero/1.0/88x31.png	images		["urn:uuid:0335ee40-5e75-47a2-bacc-4ef480e5538b", "31c140bc-e6f1-4acc-beaf-b825cf288ad9\\media\\http://storage.idigbio.org/uaic/scan/uaic1053/uaic_1053863_labels_dorsal.jpg"]	["8c9b153d-7f8a-49f8-9341-dbc053ad0830"]	31c140bc-e6f1-4acc-beaf-b825cf288ad9	CC0			f4fa5535-c0b2-4ebd-a4f7-6cead5ac00fd		http://creativecommons.org/publicdomain/zero/1.0/
8a0d46c9-0275-42cd-9872-9331d29c964a	http://storage.idigbio.org/uaic/scan/UAIC1061/UAIC_1061854_labels_dorsal.JPG	2015-08-27T17:34:39.136218+00:00	0.45454545454545453	fbc42a4f8c7775589e876a69094ad9ecd6d8e363	["dwc_basisofrecord_invalid"]	image/jpeg	true	http://i.creativecommons.org/p/zero/1.0/88x31.png	images		["urn:uuid:c178adcc-c770-4a40-8e3a-c958938f7dd6", "31c140bc-e6f1-4acc-beaf-b825cf288ad9\\media\\http://storage.idigbio.org/uaic/scan/uaic1061/uaic_1061854_labels_dorsal.jpg"]	["8a0d46c9-0275-42cd-9872-9331d29c964a"]	31c140bc-e6f1-4acc-beaf-b825cf288ad9	CC0			e27444f2-d3df-4ccb-8539-64d6e5457652		http://creativecommons.org/publicdomain/zero/1.0/
