# Supplementary material for: An updated checklist of the Tenebrionidae sec. Bousquet et al. 2018 of the Algodones Dunes of California, with comments on checklist data practices
Source: Biodivers Data J. 2018 Jun 14;(6):e24927. doi: 10.3897/BDJ.6.e24927 (PMC6013544; doi:10.3897/BDJ.6.e24927)
Supplement: Supplementary material 3 — iDigBio occurrences pertinent to the checklist update [file bdj-06-e24927-s003.zip › occurrence_raw.csv]

coreid	aec:associatedTaxa	dc:rights	dcterms:accessRights	dcterms:bibliographicCitation	dcterms:language	dcterms:license	dcterms:modified	dcterms:references	dcterms:rights	dcterms:rightsHolder	dcterms:source	dcterms:type	dwc:Identification	dwc:MeasurementOrFact	dwc:ResourceRelationship	dwc:VerbatimEventDate	dwc:acceptedNameUsage	dwc:accessRights	dwc:associatedMedia	dwc:associatedOccurrences	dwc:associatedOrganisms	dwc:associatedReferences	dwc:associatedSequences	dwc:associatedTaxa	dwc:basisOfRecord	dwc:bed	dwc:behavior	dwc:catalogNumber	dwc:class	dwc:classs	dwc:collectionCode	dwc:collectionID	dwc:continent	dwc:coordinatePrecision	dwc:coordinateUncertaintyInMeters	dwc:country	dwc:countryCode	dwc:county	dwc:dataGeneralizations	dwc:datasetID	dwc:datasetName	dwc:dateIdentified	dwc:day	dwc:decimalLatitude	dwc:decimalLongitude	dwc:disposition	dwc:dynamicProperties	dwc:earliestAgeOrLowestStage	dwc:earliestEonOrLowestEonothem
0858d5bd-cd16-47a7-8328-1b7b5701cf2c		http://creativecommons.org/publicdomain/zero/1.0/					2015-08-11 12:51:11	http://symbiota4.acis.ufl.edu/scan/portal/collections/individual/index.php?occid=487193																	PreservedSpecimen			ASUHIC0014294	Insecta		ASUHIC	98d9b8ed-08d6-47fc-b324-2853e44d75d1				USA		Imperial County				1968		32.9975	-115.07111
147c6c93-2ff3-423a-882b-973347096dcc					en		2015-02-09T15:42:21Z				http://hol.osu.edu/spmInfo.html?id=OSUC%20266254					4 April 1979 - 24 April 1979									PreservedSpecimen			OSUC 266254	Hexapoda		Insects					United States		Imperial				2010		32.9222	-114.9872
17c7daf5-27dd-40c0-961b-f1d9a3e2e928		http://creativecommons.org/publicdomain/zero/1.0/	Material is for loan to researchers throughout the US and for in-house use.				2017-03-02 14:35:21	http://symbiota4.acis.ufl.edu/scan/portal/collections/individual/index.php?occid=490778		Department of Bioagricultural Sciences and Pest Management															PreservedSpecimen			CSU ENT0001975	Insecta		CSUC	6ca25e61-71fe-4605-848f-86f9b72a87df			6000	United States		Imperial				2003	16	32.994907	-115.088155
a4d0c733-a1d4-4a44-a99e-5639c196fe67					en		2015-06-15T12:50:58Z				http://hol.osu.edu/spmInfo.html?id=OSUC%20590644					28 May 1981									PreservedSpecimen			OSUC 590644	Hexapoda		Insects					United States		Imperial				1986		32.8172	-114.8906
a34b9f6f-a1c0-41af-a8e8-180aef7e7c45		http://creativecommons.org/publicdomain/zero/1.0/	Information about who can access the resource or an indication of its security status. Access Rights may include information regarding access or restrictions based on privacy, security, or other policies. (eg. 'not‐for‐profit use				2016-06-30 12:53:47	http://symbiota4.acis.ufl.edu/scan/portal/collections/individual/index.php?occid=13149918		University of Arizona															PreservedSpecimen			UAIC1053844	Insecta		UAIC	aef2ae41-e2ab-4c73-a616-036ba2fc2326			12508	United States		Imperial						32.878535	-114.765592
84a38445-525e-473e-82ab-e2f5707f9a88		http://creativecommons.org/publicdomain/zero/1.0/	Information about who can access the resource or an indication of its security status. Access Rights may include information regarding access or restrictions based on privacy, security, or other policies. (eg. 'not‐for‐profit use				2016-06-30 13:14:44	http://symbiota4.acis.ufl.edu/scan/portal/collections/individual/index.php?occid=13149938		University of Arizona															PreservedSpecimen			UAIC1053864	Insecta		UAIC	aef2ae41-e2ab-4c73-a616-036ba2fc2326			12508	United States		Imperial						32.878535	-114.765592
0650b606-8cad-4473-9cfa-a2cd7c3e6746		http://creativecommons.org/publicdomain/zero/1.0/	Information about who can access the resource or an indication of its security status. Access Rights may include information regarding access or restrictions based on privacy, security, or other policies. (eg. 'not‐for‐profit use				2016-02-23 13:25:36	http://symbiota4.acis.ufl.edu/scan/portal/collections/individual/index.php?occid=13150487		University of Arizona															PreservedSpecimen			UAIC1057413	Insecta		UAIC	aef2ae41-e2ab-4c73-a616-036ba2fc2326			3036	United States		Imperial						32.997542	-115.071916
d545e6a3-2dd0-4715-a8a7-2613379c3170		http://creativecommons.org/publicdomain/zero/1.0/	Information about who can access the resource or an indication of its security status. Access Rights may include information regarding access or restrictions based on privacy, security, or other policies. (eg. 'not‐for‐profit use				2016-04-11 18:23:06	http://symbiota4.acis.ufl.edu/scan/portal/collections/individual/index.php?occid=13144515		University of Arizona															PreservedSpecimen			UAIC1063354	Insecta		UAIC	aef2ae41-e2ab-4c73-a616-036ba2fc2326			6526	United States		Imperial						32.878535	-114.765592
cb4b7e5e-eb3a-4c03-a6aa-8a85359102be		http://creativecommons.org/publicdomain/zero/1.0/					2015-08-11 12:51:11	http://symbiota4.acis.ufl.edu/scan/portal/collections/individual/index.php?occid=13009316																	PreservedSpecimen			ASUHIC0040408	Insecta		ASUHIC	98d9b8ed-08d6-47fc-b324-2853e44d75d1				USA		Imperial County				2014	27	32.756784	-114.817031
ec4a576f-ddcb-47be-a1f7-71d18cf75d1b		http://creativecommons.org/publicdomain/zero/1.0/					2016-02-02 17:02:37	http://symbiota4.acis.ufl.edu/scan/portal/collections/individual/index.php?occid=20490143		M. Andrew Johnston															PreservedSpecimen			MAJC0001122	Insecta		MAJC	792ded92-38ec-4cb7-b69e-b44ea00880cf				USA		Imperial County				2014	5	32.9733	-115.1781
56e2094b-ff80-4ffa-8730-4244430737bf		http://creativecommons.org/publicdomain/zero/1.0/					2017-01-27 14:24:25	http://symbiota4.acis.ufl.edu/scan/portal/collections/individual/index.php?occid=25838617		M. Andrew Johnston															PreservedSpecimen			MAJCTC00556	Insecta		MAJC	792ded92-38ec-4cb7-b69e-b44ea00880cf				USA		Imperial				2017	5	32.9733	-115.1781	S1-F7
5863e5a9-821d-48ce-a00c-d94e8e342d9d		http://creativecommons.org/publicdomain/zero/1.0/					2017-01-26 21:35:50	http://symbiota4.acis.ufl.edu/scan/portal/collections/individual/index.php?occid=25838807		M. Andrew Johnston															PreservedSpecimen			MAJC0003117	Insecta		MAJC	792ded92-38ec-4cb7-b69e-b44ea00880cf				USA		Imperial				2015	30	32.9733	-115.1781
9fa6447f-4d87-4c0f-b876-bde720bbe252		http://creativecommons.org/publicdomain/zero/1.0/					2017-01-26 21:36:18	http://symbiota4.acis.ufl.edu/scan/portal/collections/individual/index.php?occid=25838808		M. Andrew Johnston															PreservedSpecimen			MAJC0003118	Insecta		MAJC	792ded92-38ec-4cb7-b69e-b44ea00880cf				USA		Imperial				2015	30	32.9733	-115.1781
284ed8b5-4f69-40c2-9759-85ebee8c02c5		http://creativecommons.org/publicdomain/zero/1.0/	Material is for loan to researchers throughout the US and for in-house use.				2017-03-02 14:35:21	http://symbiota4.acis.ufl.edu/scan/portal/collections/individual/index.php?occid=730259		Department of Bioagricultural Sciences and Pest Management															PreservedSpecimen			CSU ENT0005066	Insecta		CSUC	6ca25e61-71fe-4605-848f-86f9b72a87df			100	United States		Imperial				1990	5	32.757482	-114.85358
408d7a94-06cf-4fc5-b34f-f6d508e2528a		http://creativecommons.org/publicdomain/zero/1.0/					2015-05-26 16:50:33	http://symbiota4.acis.ufl.edu/scan/portal/collections/individual/index.php?occid=346799																	PreservedSpecimen			NAUF4A0002865	Insecta		CPMAB	c87a0756-fdd7-4cb6-9921-ca5774f8330e				United States		Imperial					28	33.012011	-115.07111
bdfc2a7c-7b6a-42bd-9e52-41094ae1066c		http://creativecommons.org/publicdomain/zero/1.0/	Information about who can access the resource or an indication of its security status. Access Rights may include information regarding access or restrictions based on privacy, security, or other policies. (eg. 'not‐for‐profit use				2016-04-11 18:32:44	http://symbiota4.acis.ufl.edu/scan/portal/collections/individual/index.php?occid=13144544		University of Arizona															PreservedSpecimen			UAIC1063383	Insecta		UAIC	aef2ae41-e2ab-4c73-a616-036ba2fc2326			6526	United States		Imperial						32.878535	-114.765592
e83118ce-3521-414e-af03-70fbd220b92c		http://creativecommons.org/publicdomain/zero/1.0/	Information about who can access the resource or an indication of its security status. Access Rights may include information regarding access or restrictions based on privacy, security, or other policies. (eg. 'not‐for‐profit use				2016-04-11 18:36:26	http://symbiota4.acis.ufl.edu/scan/portal/collections/individual/index.php?occid=13144555		University of Arizona															PreservedSpecimen			UAIC1063394	Insecta		UAIC	aef2ae41-e2ab-4c73-a616-036ba2fc2326			6526	United States		Imperial						32.878535	-114.765592
291c0376-c191-4926-bd6e-a9005a39a199		http://creativecommons.org/publicdomain/zero/1.0/					2015-05-26 16:50:33	http://symbiota4.acis.ufl.edu/scan/portal/collections/individual/index.php?occid=346888																	PreservedSpecimen			NAUF4A0002974	Insecta		CPMAB	c87a0756-fdd7-4cb6-9921-ca5774f8330e				United States		Imperial					28	33.012011	-115.07111
c6ff63aa-46c6-4c7b-9e17-866a382e3f56		http://creativecommons.org/publicdomain/zero/1.0/					2015-05-26 16:50:33	http://symbiota4.acis.ufl.edu/scan/portal/collections/individual/index.php?occid=346896																	PreservedSpecimen			NAUF4A0002989	Insecta		CPMAB	c87a0756-fdd7-4cb6-9921-ca5774f8330e				United States		Imperial					27	33.012011	-115.07111
59fe7aca-bfbe-48ec-a269-5ff1fd238efc		http://creativecommons.org/publicdomain/zero/1.0/					2015-05-26 16:50:33	http://symbiota4.acis.ufl.edu/scan/portal/collections/individual/index.php?occid=346917																	PreservedSpecimen			NAUF4A0003010	Insecta		CPMAB	c87a0756-fdd7-4cb6-9921-ca5774f8330e				United States		Imperial					28	33.012011	-115.07111
fedbd394-d924-4118-ae9c-6ea08fb61715		http://creativecommons.org/publicdomain/zero/1.0/	Information about who can access the resource or an indication of its security status. Access Rights may include information regarding access or restrictions based on privacy, security, or other policies. (eg. 'not‐for‐profit use				2016-04-11 18:07:39	http://symbiota4.acis.ufl.edu/scan/portal/collections/individual/index.php?occid=13144476		University of Arizona															PreservedSpecimen			UAIC1063315	Insecta		UAIC	aef2ae41-e2ab-4c73-a616-036ba2fc2326			6526	United States		Imperial						32.878535	-114.765592
9ab37878-8d35-48de-a2f5-b188b2ceeaaa		http://creativecommons.org/publicdomain/zero/1.0/	Information about who can access the resource or an indication of its security status. Access Rights may include information regarding access or restrictions based on privacy, security, or other policies. (eg. 'not‐for‐profit use				2016-04-11 18:18:40	http://symbiota4.acis.ufl.edu/scan/portal/collections/individual/index.php?occid=13144504		University of Arizona															PreservedSpecimen			UAIC1063343	Insecta		UAIC	aef2ae41-e2ab-4c73-a616-036ba2fc2326			6954	United States		Imperial						32.816979	-114.890652
c4b27aae-e46e-425a-84df-c1918a903986		http://creativecommons.org/publicdomain/zero/1.0/	Information about who can access the resource or an indication of its security status. Access Rights may include information regarding access or restrictions based on privacy, security, or other policies. (eg. 'not‐for‐profit use				2016-04-04 21:59:50	http://symbiota4.acis.ufl.edu/scan/portal/collections/individual/index.php?occid=13146946		University of Arizona															PreservedSpecimen			UAIC1065165	Insecta		UAIC	aef2ae41-e2ab-4c73-a616-036ba2fc2326			3036	United States		Imperial						32.892138	-114.785547
9063c150-8079-403e-b71d-8ef3f17b50f5		http://creativecommons.org/publicdomain/zero/1.0/	Information about who can access the resource or an indication of its security status. Access Rights may include information regarding access or restrictions based on privacy, security, or other policies. (eg. 'not‐for‐profit use				2016-02-23 13:25:36	http://symbiota4.acis.ufl.edu/scan/portal/collections/individual/index.php?occid=13149696		University of Arizona															PreservedSpecimen			UAIC1053621	Insecta		UAIC	aef2ae41-e2ab-4c73-a616-036ba2fc2326			3036	United States		Imperial						32.997542	-115.071916
92e79df8-afdc-4c32-96b1-1ec97a49492e		http://creativecommons.org/publicdomain/zero/1.0/	Information about who can access the resource or an indication of its security status. Access Rights may include information regarding access or restrictions based on privacy, security, or other policies. (eg. 'not‐for‐profit use				2015-08-14 14:05:13	http://symbiota4.acis.ufl.edu/scan/portal/collections/individual/index.php?occid=13149693		University of Arizona															PreservedSpecimen			UAIC1053618	Insecta		UAIC	aef2ae41-e2ab-4c73-a616-036ba2fc2326			1807	United States		Imperial						32.958376	-115.084139
95915335-e8fa-4442-a044-21b9fbf1999c		http://creativecommons.org/publicdomain/zero/1.0/	Information about who can access the resource or an indication of its security status. Access Rights may include information regarding access or restrictions based on privacy, security, or other policies. (eg. 'not‐for‐profit use				2016-04-11 18:37:20	http://symbiota4.acis.ufl.edu/scan/portal/collections/individual/index.php?occid=13144557		University of Arizona															PreservedSpecimen			UAIC1063396	Insecta		UAIC	aef2ae41-e2ab-4c73-a616-036ba2fc2326			6526	United States		Imperial						32.878535	-114.765592
857adea7-b5d7-42d5-9316-104f92ecd14b		http://creativecommons.org/publicdomain/zero/1.0/					2015-08-11 12:51:11	http://symbiota4.acis.ufl.edu/scan/portal/collections/individual/index.php?occid=487189																	PreservedSpecimen			ASUHIC0014290	Insecta		ASUHIC	98d9b8ed-08d6-47fc-b324-2853e44d75d1				USA		Imperial County				1968		32.9975	-115.07111
619a6724-5f40-4dd5-b38b-f4f411dcfc05		http://creativecommons.org/publicdomain/zero/1.0/	Information about who can access the resource or an indication of its security status. Access Rights may include information regarding access or restrictions based on privacy, security, or other policies. (eg. 'not‐for‐profit use				2016-04-11 18:41:23	http://symbiota4.acis.ufl.edu/scan/portal/collections/individual/index.php?occid=13144570		University of Arizona															PreservedSpecimen			UAIC1063409	Insecta		UAIC	aef2ae41-e2ab-4c73-a616-036ba2fc2326			6526	United States		Imperial						32.878535	-114.765592
6ba03a9b-0241-4291-9947-0fb9cc8c7218		http://creativecommons.org/publicdomain/zero/1.0/	Information about who can access the resource or an indication of its security status. Access Rights may include information regarding access or restrictions based on privacy, security, or other policies. (eg. 'not‐for‐profit use				2015-08-14 14:05:13	http://symbiota4.acis.ufl.edu/scan/portal/collections/individual/index.php?occid=13149690		University of Arizona															PreservedSpecimen			UAIC1053615	Insecta		UAIC	aef2ae41-e2ab-4c73-a616-036ba2fc2326			3036	United States		Imperial						32.81699	-114.83885
2eba5961-6914-4586-959c-42305501d9c6		http://creativecommons.org/publicdomain/zero/1.0/					2015-01-08 14:34:43	http://symbiota4.acis.ufl.edu/scan/portal/collections/individual/index.php?occid=12925305																	PreservedSpecimen			ASUHIC0040067	Insecta		ASUHIC	98d9b8ed-08d6-47fc-b324-2853e44d75d1				USA		Imperial County				1989	27	32.756784	-114.817031
5975d06e-b5cf-43b5-9503-824880c192c4		http://creativecommons.org/publicdomain/zero/1.0/	Information about who can access the resource or an indication of its security status. Access Rights may include information regarding access or restrictions based on privacy, security, or other policies. (eg. 'not‐for‐profit use				2016-04-11 18:06:00	http://symbiota4.acis.ufl.edu/scan/portal/collections/individual/index.php?occid=13144467		University of Arizona															PreservedSpecimen			UAIC1063306	Insecta		UAIC	aef2ae41-e2ab-4c73-a616-036ba2fc2326			6526	United States		Imperial						32.878535	-114.765592
3e7bf174-2359-4cf7-90f9-ffda438909b0		http://creativecommons.org/publicdomain/zero/1.0/	Information about who can access the resource or an indication of its security status. Access Rights may include information regarding access or restrictions based on privacy, security, or other policies. (eg. 'not‐for‐profit use				2016-04-04 21:59:21	http://symbiota4.acis.ufl.edu/scan/portal/collections/individual/index.php?occid=13146943		University of Arizona															PreservedSpecimen			UAIC1065162	Insecta		UAIC	aef2ae41-e2ab-4c73-a616-036ba2fc2326			3036	United States		Imperial						32.893291	-114.7828
3584fa3f-429a-44d3-9c71-3dabcce3eb1b		http://creativecommons.org/publicdomain/zero/1.0/	Information about who can access the resource or an indication of its security status. Access Rights may include information regarding access or restrictions based on privacy, security, or other policies. (eg. 'not‐for‐profit use				2016-04-11 18:06:44	http://symbiota4.acis.ufl.edu/scan/portal/collections/individual/index.php?occid=13144471		University of Arizona															PreservedSpecimen			UAIC1063310	Insecta		UAIC	aef2ae41-e2ab-4c73-a616-036ba2fc2326			6526	United States		Imperial						32.878535	-114.765592
36714bbb-07fd-412b-bee6-b916327c0fcb		http://creativecommons.org/publicdomain/zero/1.0/	Information about who can access the resource or an indication of its security status. Access Rights may include information regarding access or restrictions based on privacy, security, or other policies. (eg. 'not‐for‐profit use				2015-08-14 14:05:13	http://symbiota4.acis.ufl.edu/scan/portal/collections/individual/index.php?occid=13152640		University of Arizona															PreservedSpecimen			UAIC1059566	Insecta		UAIC	aef2ae41-e2ab-4c73-a616-036ba2fc2326			9021	United States		Imperial						32.81696	-114.925186
4f5abbf9-05db-4f88-adf9-a1230c51a821		http://creativecommons.org/licenses/by-nc/3.0/	Not-for-profit use only				2013-11-13 12:53:04	http://symbiota4.acis.ufl.edu/scan/portal/collections/individual/index.php?occid=12639066		Texas A&M University															Preserved specimen			X1009304	Insecta		ENTO	13b264e0-ea1c-4ff2-8229-0507f8dbf46a				United States of America		Imperial					0	32.99754	-115.07192
e2e41835-72f2-4371-b0e6-aeb0c50ff0c7		http://creativecommons.org/licenses/by-nc/3.0/	Not-for-profit use only				2013-11-05 10:40:15	http://symbiota4.acis.ufl.edu/scan/portal/collections/individual/index.php?occid=12621743		Texas A&M University															Preserved specimen			X1010109	Insecta		ENTO	13b264e0-ea1c-4ff2-8229-0507f8dbf46a				United States of America		Imperial					29	32.97866	-115.18593
cff87440-777c-4a69-a21f-6023d52378f2		http://creativecommons.org/publicdomain/zero/1.0/					2016-01-30 21:41:25	http://symbiota4.acis.ufl.edu/scan/portal/collections/individual/index.php?occid=19952464																	PreservedSpecimen			SBMNHENT0069045	Insecta		SBMNHENT	a8a49613-67d0-48cc-8563-14c76462a46d				United States		Imperial County				2007	25	33.0175	-115.1046
0a788993-0087-4e79-9dc2-b23f37e81ba8		http://creativecommons.org/publicdomain/zero/1.0/					2016-01-30 21:41:25	http://symbiota4.acis.ufl.edu/scan/portal/collections/individual/index.php?occid=19952512																	PreservedSpecimen			SBMNHENT0069093	Insecta		SBMNHENT	a8a49613-67d0-48cc-8563-14c76462a46d				United States		Imperial County				2007	24	33.0175	-115.1046
0492edfd-ba6f-4e10-908d-2d7293552684		http://creativecommons.org/publicdomain/zero/1.0/					2016-01-30 21:38:08	http://symbiota4.acis.ufl.edu/scan/portal/collections/individual/index.php?occid=19953334																	PreservedSpecimen			SBMNHENT0069916	Insecta		SBMNHENT	a8a49613-67d0-48cc-8563-14c76462a46d				United States		Imperial County				2007	5	32.7092	-114.9636
04708149-5d6d-401e-aa65-7d09e665cb69		http://creativecommons.org/licenses/by-nc/3.0/	Not-for-profit use only.				2017-01-12 17:30:06	http://symbiota4.acis.ufl.edu/scan/portal/collections/individual/index.php?occid=21323025		Monte L. Bean Life Science Museum															PreservedSpecimen			BYUC059714	Insecta		BYUC	ad64ad57-a281-457e-b398-964dddc7e953			8830	United States		Imperial				2008	30	32.785411	-114.797182
11315aab-cf2e-4598-8851-572366ec9e0b		http://creativecommons.org/licenses/by-nc/3.0/	Not-for-profit use only.				2017-01-12 17:30:06	http://symbiota4.acis.ufl.edu/scan/portal/collections/individual/index.php?occid=21323027		Monte L. Bean Life Science Museum															PreservedSpecimen			BYUC059871	Insecta		BYUC	ad64ad57-a281-457e-b398-964dddc7e953			8830	United States		Imperial				2008	30	32.785411	-114.797182
72b3015e-179e-4b40-b27e-de0ed30b501e		http://creativecommons.org/licenses/by-nc/3.0/	Not-for-profit use only.				2017-01-12 17:30:06	http://symbiota4.acis.ufl.edu/scan/portal/collections/individual/index.php?occid=21323030		Monte L. Bean Life Science Museum															PreservedSpecimen			BYUC059760	Insecta		BYUC	ad64ad57-a281-457e-b398-964dddc7e953			8830	United States		Imperial				2008	30	32.785411	-114.797182
4758c2b6-9257-4cbd-a511-8be9cee2c2ac		http://creativecommons.org/licenses/by-nc/3.0/	Not-for-profit use only.				2017-01-12 17:30:06	http://symbiota4.acis.ufl.edu/scan/portal/collections/individual/index.php?occid=21323042		Monte L. Bean Life Science Museum															PreservedSpecimen			BYUC057482	Insecta		BYUC	ad64ad57-a281-457e-b398-964dddc7e953			8830	United States		Imperial				2008	30	32.785411	-114.797182
a8a451bf-b334-4041-a99d-7573a552f7c4		http://creativecommons.org/publicdomain/zero/1.0/					2016-11-30 19:15:05	http://symbiota4.acis.ufl.edu/scan/portal/collections/individual/index.php?occid=23781698																	PreservedSpecimen			SBMNHENT0112178	Insecta		SBMNHENT	a8a49613-67d0-48cc-8563-14c76462a46d				United States		Imperial				2016	24	33.148	-115.314
9bfc3663-9007-45b8-9edc-1ddc76e25423		http://creativecommons.org/publicdomain/zero/1.0/					2017-01-26 21:38:09	http://symbiota4.acis.ufl.edu/scan/portal/collections/individual/index.php?occid=25838812		M. Andrew Johnston															PreservedSpecimen			MAJC0003122	Insecta		MAJC	792ded92-38ec-4cb7-b69e-b44ea00880cf				USA		Imperial				2015	30	32.9733	-115.1781
ba3ec960-d076-4a1a-ae14-12af66d4fc02		http://creativecommons.org/publicdomain/zero/1.0/	Information about who can access the resource or an indication of its security status. Access Rights may include information regarding access or restrictions based on privacy, security, or other policies. (eg. 'not‐for‐profit use				2016-04-11 18:41:59	http://symbiota4.acis.ufl.edu/scan/portal/collections/individual/index.php?occid=13144571		University of Arizona															PreservedSpecimen			UAIC1063410	Insecta		UAIC	aef2ae41-e2ab-4c73-a616-036ba2fc2326			6526	United States		Imperial						32.878535	-114.765592
d3eebe26-aea9-4c62-8163-2e3867e871e3		http://creativecommons.org/publicdomain/zero/1.0/	Information about who can access the resource or an indication of its security status. Access Rights may include information regarding access or restrictions based on privacy, security, or other policies. (eg. 'not‐for‐profit use				2016-04-11 18:19:35	http://symbiota4.acis.ufl.edu/scan/portal/collections/individual/index.php?occid=13144506		University of Arizona															PreservedSpecimen			UAIC1063345	Insecta		UAIC	aef2ae41-e2ab-4c73-a616-036ba2fc2326			6526	United States		Imperial						32.878535	-114.765592
c8c7bf5d-33ee-469e-911a-16dc12807005		http://creativecommons.org/publicdomain/zero/1.0/	Information about who can access the resource or an indication of its security status. Access Rights may include information regarding access or restrictions based on privacy, security, or other policies. (eg. 'not‐for‐profit use				2016-02-23 13:24:05	http://symbiota4.acis.ufl.edu/scan/portal/collections/individual/index.php?occid=13143542		University of Arizona															PreservedSpecimen			UAIC1060381	Insecta		UAIC	aef2ae41-e2ab-4c73-a616-036ba2fc2326			3036	United States		Imperial						32.878535	-114.765592
005f6c8f-0f2d-4552-9250-3652258d80a7		http://creativecommons.org/publicdomain/zero/1.0/	Information about who can access the resource or an indication of its security status. Access Rights may include information regarding access or restrictions based on privacy, security, or other policies. (eg. 'not‐for‐profit use				2016-04-04 21:59:43	http://symbiota4.acis.ufl.edu/scan/portal/collections/individual/index.php?occid=13146945		University of Arizona															PreservedSpecimen			UAIC1065164	Insecta		UAIC	aef2ae41-e2ab-4c73-a616-036ba2fc2326			3036	United States		Imperial						32.889832	-114.783487
1a558549-3aaa-44c5-9839-be272ce8bc90		http://creativecommons.org/publicdomain/zero/1.0/					2015-01-08 14:34:43	http://symbiota4.acis.ufl.edu/scan/portal/collections/individual/index.php?occid=12925309																	PreservedSpecimen			ASUHIC0040069	Insecta		ASUHIC	98d9b8ed-08d6-47fc-b324-2853e44d75d1				USA		Imperial County				1989	27	32.756784	-114.817031
77d3de2d-749c-46ac-8d7a-1079b5f5f89b		http://creativecommons.org/publicdomain/zero/1.0/	Information about who can access the resource or an indication of its security status. Access Rights may include information regarding access or restrictions based on privacy, security, or other policies. (eg. 'not‐for‐profit use				2016-04-04 22:01:15	http://symbiota4.acis.ufl.edu/scan/portal/collections/individual/index.php?occid=13146952		University of Arizona															PreservedSpecimen			UAIC1065171	Insecta		UAIC	aef2ae41-e2ab-4c73-a616-036ba2fc2326			3036	United States		Imperial						32.887525	-114.786234
8843c221-53d4-47ba-8b32-cde21122d2c0		http://creativecommons.org/publicdomain/zero/1.0/	Information about who can access the resource or an indication of its security status. Access Rights may include information regarding access or restrictions based on privacy, security, or other policies. (eg. 'not‐for‐profit use				2015-08-14 14:05:13	http://symbiota4.acis.ufl.edu/scan/portal/collections/individual/index.php?occid=13152871		University of Arizona															PreservedSpecimen			UAIC1059797	Insecta		UAIC	aef2ae41-e2ab-4c73-a616-036ba2fc2326			6954	United States		Imperial						32.816979	-114.890652
16c57bc7-8291-4c70-add5-8d919bde2ee0		http://creativecommons.org/publicdomain/zero/1.0/					2015-05-26 16:50:33	http://symbiota4.acis.ufl.edu/scan/portal/collections/individual/index.php?occid=346889																	PreservedSpecimen			NAUF4A0002975	Insecta		CPMAB	c87a0756-fdd7-4cb6-9921-ca5774f8330e				United States		Imperial					28	33.012011	-115.07111
b55d9097-feba-4c13-beaf-050b34929318		http://creativecommons.org/publicdomain/zero/1.0/					2015-05-26 16:50:33	http://symbiota4.acis.ufl.edu/scan/portal/collections/individual/index.php?occid=346913																	PreservedSpecimen			NAUF4A0003006	Insecta		CPMAB	c87a0756-fdd7-4cb6-9921-ca5774f8330e				United States		Imperial					28	33.012011	-115.07111
f8626cd8-4adf-4ce6-ac0f-ef4001aaa5b7		http://creativecommons.org/publicdomain/zero/1.0/	Information about who can access the resource or an indication of its security status. Access Rights may include information regarding access or restrictions based on privacy, security, or other policies. (eg. 'not‐for‐profit use				2016-04-11 18:25:04	http://symbiota4.acis.ufl.edu/scan/portal/collections/individual/index.php?occid=13144520		University of Arizona															PreservedSpecimen			UAIC1063359	Insecta		UAIC	aef2ae41-e2ab-4c73-a616-036ba2fc2326			6526	United States		Imperial						32.878535	-114.765592
f8696158-f68d-43bf-a2ec-d5d0a02a019e		http://creativecommons.org/publicdomain/zero/1.0/	Information about who can access the resource or an indication of its security status. Access Rights may include information regarding access or restrictions based on privacy, security, or other policies. (eg. 'not‐for‐profit use				2016-04-11 18:24:13	http://symbiota4.acis.ufl.edu/scan/portal/collections/individual/index.php?occid=13144518		University of Arizona															PreservedSpecimen			UAIC1063357	Insecta		UAIC	aef2ae41-e2ab-4c73-a616-036ba2fc2326			6526	United States		Imperial						32.878535	-114.765592
f2971df0-3e37-40a0-bb43-c8d7f5e4e4fb		http://creativecommons.org/publicdomain/zero/1.0/	Information about who can access the resource or an indication of its security status. Access Rights may include information regarding access or restrictions based on privacy, security, or other policies. (eg. 'not‐for‐profit use				2016-04-11 18:31:48	http://symbiota4.acis.ufl.edu/scan/portal/collections/individual/index.php?occid=13144541		University of Arizona															PreservedSpecimen			UAIC1063380	Insecta		UAIC	aef2ae41-e2ab-4c73-a616-036ba2fc2326			6526	United States		Imperial						32.878535	-114.765592
8885d35c-d5bd-4770-b54f-5f4a37714056		http://creativecommons.org/publicdomain/zero/1.0/					2015-05-26 16:50:33	http://symbiota4.acis.ufl.edu/scan/portal/collections/individual/index.php?occid=346773																	PreservedSpecimen			NAUF4A0002839	Insecta		CPMAB	c87a0756-fdd7-4cb6-9921-ca5774f8330e				United States		Imperial					29	32.9975	-115.07111
9f9f1766-37e8-4716-8852-a20830650a63		http://creativecommons.org/publicdomain/zero/1.0/					2016-01-30 21:41:25	http://symbiota4.acis.ufl.edu/scan/portal/collections/individual/index.php?occid=19952460																	PreservedSpecimen			SBMNHENT0069041	Insecta		SBMNHENT	a8a49613-67d0-48cc-8563-14c76462a46d				United States		Imperial County				2007	25	33.0175	-115.1046
96e0d3c2-0b01-4bbd-a224-b02823903dba		http://creativecommons.org/publicdomain/zero/1.0/					2016-01-30 21:41:25	http://symbiota4.acis.ufl.edu/scan/portal/collections/individual/index.php?occid=19952463																	PreservedSpecimen			SBMNHENT0069044	Insecta		SBMNHENT	a8a49613-67d0-48cc-8563-14c76462a46d				United States		Imperial County				2007	25	33.0175	-115.1046
df8d09a8-7663-49a4-bdf6-0a2601b705cc		http://creativecommons.org/publicdomain/zero/1.0/					2016-01-30 21:41:25	http://symbiota4.acis.ufl.edu/scan/portal/collections/individual/index.php?occid=19952468																	PreservedSpecimen			SBMNHENT0069049	Insecta		SBMNHENT	a8a49613-67d0-48cc-8563-14c76462a46d				United States		Imperial County				2007	25	33.0175	-115.1046
ee2abf81-2faf-423c-ae6b-e0fe32a14e3e		http://creativecommons.org/publicdomain/zero/1.0/					2016-07-04 22:33:27	http://symbiota4.acis.ufl.edu/scan/portal/collections/individual/index.php?occid=19952526					[{"dwc:identifiedBy": "Rolf Aalbu", "idigbio:recordId": "urn:uuid:fb3f515e-b0aa-4cd3-8149-31828776204b", "coreid": "19952526", "dwc:dateIdentified": "2007", "dcterms:modified": "2016-07-04 22:33:27", "dwc:scientificName": "Asbolus verrucosa"}, {"dwc:identifiedBy": "Nomenclatural Adjustment", "dwc:identificationReferences": "Aalbu & Smith (2014)", "idigbio:recordId": "urn:uuid:33b81536-23d1-408d-a…												PreservedSpecimen			SBMNHENT0069107	Insecta		SBMNHENT	a8a49613-67d0-48cc-8563-14c76462a46d				United States		Imperial County				July 4, 2016	24	33.0175	-115.1046
1a1dcb86-f582-4eaa-b606-632a1bc5ed8b		http://creativecommons.org/publicdomain/zero/1.0/					2016-01-30 21:41:25	http://symbiota4.acis.ufl.edu/scan/portal/collections/individual/index.php?occid=19953311																	PreservedSpecimen			SBMNHENT0069893	Insecta		SBMNHENT	a8a49613-67d0-48cc-8563-14c76462a46d				United States		Imperial County				2007	14	33.1472	-115.3236
046cb631-36f2-43f9-bee7-aa356e785ce7		http://creativecommons.org/publicdomain/zero/1.0/					2016-01-30 21:41:25	http://symbiota4.acis.ufl.edu/scan/portal/collections/individual/index.php?occid=19953341																	PreservedSpecimen			SBMNHENT0069923	Insecta		SBMNHENT	a8a49613-67d0-48cc-8563-14c76462a46d				United States		Imperial County				2007	4	32.7428	-115.1981
064a2406-3280-4bfe-8c46-43949af5e8a5		http://creativecommons.org/publicdomain/zero/1.0/	Information about who can access the resource or an indication of its security status. Access Rights may include information regarding access or restrictions based on privacy, security, or other policies. (eg. 'not‐for‐profit use				2016-04-11 18:06:57	http://symbiota4.acis.ufl.edu/scan/portal/collections/individual/index.php?occid=13144472		University of Arizona															PreservedSpecimen			UAIC1063311	Insecta		UAIC	aef2ae41-e2ab-4c73-a616-036ba2fc2326			6526	United States		Imperial						32.878535	-114.765592
096d97b4-2961-4e45-821b-daf6d73e8df6		http://creativecommons.org/publicdomain/zero/1.0/	Information about who can access the resource or an indication of its security status. Access Rights may include information regarding access or restrictions based on privacy, security, or other policies. (eg. 'not‐for‐profit use				2016-04-11 18:07:11	http://symbiota4.acis.ufl.edu/scan/portal/collections/individual/index.php?occid=13144474		University of Arizona															PreservedSpecimen			UAIC1063313	Insecta		UAIC	aef2ae41-e2ab-4c73-a616-036ba2fc2326			6526	United States		Imperial						32.878535	-114.765592
3430dfaf-3ef7-4a13-ad3b-7efa430e2b85		http://creativecommons.org/publicdomain/zero/1.0/	Information about who can access the resource or an indication of its security status. Access Rights may include information regarding access or restrictions based on privacy, security, or other policies. (eg. 'not‐for‐profit use				2015-08-14 14:05:13	http://symbiota4.acis.ufl.edu/scan/portal/collections/individual/index.php?occid=13152868		University of Arizona															PreservedSpecimen			UAIC1059794	Insecta		UAIC	aef2ae41-e2ab-4c73-a616-036ba2fc2326			7111	United States		Imperial						32.943107	-115.083109
05ba11cb-8f0b-474d-ba7b-fc796260a3cf		http://creativecommons.org/publicdomain/zero/1.0/	Information about who can access the resource or an indication of its security status. Access Rights may include information regarding access or restrictions based on privacy, security, or other policies. (eg. 'not‐for‐profit use				2016-04-11 18:06:30	http://symbiota4.acis.ufl.edu/scan/portal/collections/individual/index.php?occid=13144470		University of Arizona															PreservedSpecimen			UAIC1063309	Insecta		UAIC	aef2ae41-e2ab-4c73-a616-036ba2fc2326			6526	United States		Imperial						32.878535	-114.765592
67ec7d58-1e05-4c01-9e78-2f058de54214		http://creativecommons.org/publicdomain/zero/1.0/					2015-08-11 12:51:11	http://symbiota4.acis.ufl.edu/scan/portal/collections/individual/index.php?occid=487186																	PreservedSpecimen			ASUHIC0014287	Insecta		ASUHIC	98d9b8ed-08d6-47fc-b324-2853e44d75d1				USA		Imperial County				1968		32.9975	-115.07111
57eeccff-fd91-4384-8064-7e9ca6ef2383		http://creativecommons.org/publicdomain/zero/1.0/	Information about who can access the resource or an indication of its security status. Access Rights may include information regarding access or restrictions based on privacy, security, or other policies. (eg. 'not‐for‐profit use				2016-04-11 18:29:46	http://symbiota4.acis.ufl.edu/scan/portal/collections/individual/index.php?occid=13144536		University of Arizona															PreservedSpecimen			UAIC1063375	Insecta		UAIC	aef2ae41-e2ab-4c73-a616-036ba2fc2326			6526	United States		Imperial						32.878535	-114.765592
60e58d55-1035-443b-9636-131e9dce1721		http://creativecommons.org/publicdomain/zero/1.0/	Information about who can access the resource or an indication of its security status. Access Rights may include information regarding access or restrictions based on privacy, security, or other policies. (eg. 'not‐for‐profit use				2015-08-14 14:05:13	http://symbiota4.acis.ufl.edu/scan/portal/collections/individual/index.php?occid=13149700		University of Arizona															PreservedSpecimen			UAIC1053625	Insecta		UAIC	aef2ae41-e2ab-4c73-a616-036ba2fc2326			3036	United States		Imperial						32.997542	-115.071916
5bc6af7f-d412-4356-9aa8-48edea0a6e09		http://creativecommons.org/publicdomain/zero/1.0/	Information about who can access the resource or an indication of its security status. Access Rights may include information regarding access or restrictions based on privacy, security, or other policies. (eg. 'not‐for‐profit use				2016-04-11 18:24:02	http://symbiota4.acis.ufl.edu/scan/portal/collections/individual/index.php?occid=13144517		University of Arizona															PreservedSpecimen			UAIC1063356	Insecta		UAIC	aef2ae41-e2ab-4c73-a616-036ba2fc2326			6526	United States		Imperial						32.878535	-114.765592
412e9c4c-02cc-40e3-b01b-890a0b97d1da		http://creativecommons.org/publicdomain/zero/1.0/	Information about who can access the resource or an indication of its security status. Access Rights may include information regarding access or restrictions based on privacy, security, or other policies. (eg. 'not‐for‐profit use				2016-04-11 18:27:00	http://symbiota4.acis.ufl.edu/scan/portal/collections/individual/index.php?occid=13144526		University of Arizona															PreservedSpecimen			UAIC1063365	Insecta		UAIC	aef2ae41-e2ab-4c73-a616-036ba2fc2326			6526	United States		Imperial						32.878535	-114.765592
fd3db54f-f8a3-465f-8b02-a048b8582a8a		http://creativecommons.org/licenses/by-nc/3.0/	Not-for-profit use only.				2017-01-12 17:30:06	http://symbiota4.acis.ufl.edu/scan/portal/collections/individual/index.php?occid=20925175		Monte L. Bean Life Science Museum															PreservedSpecimen			BYUC065760	Insecta		BYUC	ad64ad57-a281-457e-b398-964dddc7e953			3036	United States		Vista					21	32.862267	-114.896909
f6e82cc3-db42-40db-858b-82094c38c6a2		http://creativecommons.org/licenses/by-nc/3.0/	Not-for-profit use only.				2017-01-12 17:30:06	http://symbiota4.acis.ufl.edu/scan/portal/collections/individual/index.php?occid=21153495		Monte L. Bean Life Science Museum															PreservedSpecimen			BYUC061854	Insecta		BYUC	ad64ad57-a281-457e-b398-964dddc7e953			10666	United States		Imperial				2007	30	32.800419	-114.815035
cd40f614-7f91-4857-901d-63f007998539		http://creativecommons.org/publicdomain/zero/1.0/					2015-09-28 17:56:20	http://symbiota4.acis.ufl.edu/scan/portal/collections/individual/index.php?occid=16664130																	PreservedSpecimen			ASUHIC0036152	Insecta		ASUHIC	98d9b8ed-08d6-47fc-b324-2853e44d75d1				USA		Imperial County				2013	8	32.970499	-115.140182
490d81ef-24d3-48f0-8015-aa3f062ea3c2		http://creativecommons.org/licenses/by-nc/3.0/	Not-for-profit use only.				2017-01-12 17:30:06	http://symbiota4.acis.ufl.edu/scan/portal/collections/individual/index.php?occid=21323037		Monte L. Bean Life Science Museum															PreservedSpecimen			BYUC057277	Insecta		BYUC	ad64ad57-a281-457e-b398-964dddc7e953			8830	United States		Imperial				2008	30	32.785411	-114.797182
afd96f95-e98e-4d71-94dc-d38f4330454d					en		2015-06-15T12:50:58Z				http://hol.osu.edu/spmInfo.html?id=OSUC%20590646					28 May 1981									PreservedSpecimen			OSUC 590646	Hexapoda		Insects					United States		Imperial				1986		32.8172	-114.8906
317479e3-3d86-44b9-978b-d7500293a6ee					en		2015-06-15T12:51:00Z				http://hol.osu.edu/spmInfo.html?id=OSUC%20590656					28 May 1981									PreservedSpecimen			OSUC 590656	Hexapoda		Insects					United States		Imperial				1986		32.8172	-114.8906
8d072217-28b8-4378-b593-6a56acf72ebe		http://creativecommons.org/publicdomain/zero/1.0/	Information about who can access the resource or an indication of its security status. Access Rights may include information regarding access or restrictions based on privacy, security, or other policies. (eg. 'not‐for‐profit use				2016-06-30 13:15:10	http://symbiota4.acis.ufl.edu/scan/portal/collections/individual/index.php?occid=13149940		University of Arizona															PreservedSpecimen			UAIC1053866	Insecta		UAIC	aef2ae41-e2ab-4c73-a616-036ba2fc2326			12508	United States		Imperial						32.878535	-114.765592
b5008c4f-52c5-4086-9ca3-7e8ba366c91b		http://creativecommons.org/publicdomain/zero/1.0/	Information about who can access the resource or an indication of its security status. Access Rights may include information regarding access or restrictions based on privacy, security, or other policies. (eg. 'not‐for‐profit use				2016-06-30 13:15:56	http://symbiota4.acis.ufl.edu/scan/portal/collections/individual/index.php?occid=13149944		University of Arizona															PreservedSpecimen			UAIC1053870	Insecta		UAIC	aef2ae41-e2ab-4c73-a616-036ba2fc2326			12508	United States		Imperial						32.878535	-114.765592
67ebaf53-f3d5-47e3-8ef9-69e1590c7d13		http://creativecommons.org/licenses/by-nc/3.0/	Not-for-profit use only				2013-11-05 10:40:35	http://symbiota4.acis.ufl.edu/scan/portal/collections/individual/index.php?occid=12621736		Texas A&M University															Preserved specimen			X1005026	Insecta		ENTO	13b264e0-ea1c-4ff2-8229-0507f8dbf46a				United States of America		Imperial					29	32.97866	-115.18593
412bd2f3-0aed-4d13-b18d-42d4c6ef188a		http://creativecommons.org/licenses/by-nc/3.0/	Not-for-profit use only				2014-01-30 12:55:11	http://symbiota4.acis.ufl.edu/scan/portal/collections/individual/index.php?occid=12639077		Texas A&M University															Preserved specimen			X1036349	Insecta		ENTO	13b264e0-ea1c-4ff2-8229-0507f8dbf46a				United States of America		Imperial					0	32.99754	-115.07192
4dcaaeb5-a496-416d-9ad6-741f08621933		http://creativecommons.org/licenses/by-nc/3.0/	Not-for-profit use only				2013-10-31 00:00:00	http://symbiota4.acis.ufl.edu/scan/portal/collections/individual/index.php?occid=12639102		Texas A&M University															Preserved specimen			X1067053	Insecta		ENTO	13b264e0-ea1c-4ff2-8229-0507f8dbf46a				United States of America		Imperial					26	32.99754	-115.07192
718ea4fe-355e-491a-b307-e0d5c37b018b		http://creativecommons.org/licenses/by-nc/3.0/	Not-for-profit use only.				2017-01-12 17:30:06	http://symbiota4.acis.ufl.edu/scan/portal/collections/individual/index.php?occid=20925323		Monte L. Bean Life Science Museum															PreservedSpecimen			BYUC064424	Insecta		BYUC	ad64ad57-a281-457e-b398-964dddc7e953			8830	United States		Imperial					30	32.785411	-114.797182
7602a62e-3d0d-4a44-9a00-32de6b815c6a		http://creativecommons.org/publicdomain/zero/1.0/					2017-01-27 14:24:17	http://symbiota4.acis.ufl.edu/scan/portal/collections/individual/index.php?occid=25838614		M. Andrew Johnston															PreservedSpecimen			MAJCTC00555	Insecta		MAJC	792ded92-38ec-4cb7-b69e-b44ea00880cf				USA		Imperial				2017	5	32.9733	-115.1781	S1-F6
caccb042-c5a5-416d-9dca-87a6ea66d84c		http://creativecommons.org/publicdomain/zero/1.0/					2017-01-26 21:34:06	http://symbiota4.acis.ufl.edu/scan/portal/collections/individual/index.php?occid=25838803		M. Andrew Johnston															PreservedSpecimen			MAJC0003115	Insecta		MAJC	792ded92-38ec-4cb7-b69e-b44ea00880cf				USA		Imperial				2015	30	32.9733	-115.1781
523619c0-1b82-4822-af2f-d397c2a6612d		http://creativecommons.org/publicdomain/zero/1.0/					2017-02-16 18:27:39	http://symbiota4.acis.ufl.edu/scan/portal/collections/individual/index.php?occid=25872274		M. Andrew Johnston															PreservedSpecimen			MAJCTC00679	Insecta		MAJC	792ded92-38ec-4cb7-b69e-b44ea00880cf				USA		Imperial				2017	5	32.99733	-115.1781	B2-D1
cf118178-352a-45ac-90d5-40b1c09f4092		http://creativecommons.org/publicdomain/zero/1.0/					2017-09-22 00:13:55	http://symbiota4.acis.ufl.edu/scan/portal/collections/individual/index.php?occid=30113662		M. Andrew Johnston															PreservedSpecimen			MAJC0003733	Insecta		MAJC	792ded92-38ec-4cb7-b69e-b44ea00880cf				USA		Imperial				2016	14	32.757	-114.848
961bb90c-e743-45cb-b82b-95392a60077b		http://creativecommons.org/publicdomain/zero/1.0/					2017-09-22 00:15:46	http://symbiota4.acis.ufl.edu/scan/portal/collections/individual/index.php?occid=30113666		M. Andrew Johnston															PreservedSpecimen			MAJC0003737	Insecta		MAJC	792ded92-38ec-4cb7-b69e-b44ea00880cf				USA		Imperial				2016	14	32.757	-114.848
2c5ccd90-d634-4d33-8579-cc39db76ee19		http://creativecommons.org/publicdomain/zero/1.0/					2016-11-30 19:14:36	http://symbiota4.acis.ufl.edu/scan/portal/collections/individual/index.php?occid=23781696																	PreservedSpecimen			SBMNHENT0112177	Insecta		SBMNHENT	a8a49613-67d0-48cc-8563-14c76462a46d				United States		Imperial				2016	24	33.148	-115.314
c9dc13cd-47aa-46c8-aa1c-26b5a82eb0f2		http://creativecommons.org/publicdomain/zero/1.0/					2015-05-26 16:50:33	http://symbiota4.acis.ufl.edu/scan/portal/collections/individual/index.php?occid=346745																	PreservedSpecimen			NAUF4A0002808	Insecta		CPMAB	c87a0756-fdd7-4cb6-9921-ca5774f8330e				United States		Imperial					28	33.012011	-115.07111
73891690-085a-45fd-a34d-dea52b67674d		http://creativecommons.org/publicdomain/zero/1.0/					2015-05-26 16:50:33	http://symbiota4.acis.ufl.edu/scan/portal/collections/individual/index.php?occid=346752																	PreservedSpecimen			NAUF4A0002815	Insecta		CPMAB	c87a0756-fdd7-4cb6-9921-ca5774f8330e				United States		Imperial					15	33.028277	-115.107813
1563f580-0fc2-47f1-8af9-71bc2ca38bb0		http://creativecommons.org/publicdomain/zero/1.0/					2015-05-26 16:50:33	http://symbiota4.acis.ufl.edu/scan/portal/collections/individual/index.php?occid=346753																	PreservedSpecimen			NAUF4A0002816	Insecta		CPMAB	c87a0756-fdd7-4cb6-9921-ca5774f8330e				United States		Imperial					15	33.028277	-115.107813
d2c6826c-86dd-423d-8ee4-7291e0439e48		http://creativecommons.org/publicdomain/zero/1.0/					2015-05-26 16:50:33	http://symbiota4.acis.ufl.edu/scan/portal/collections/individual/index.php?occid=346765																	PreservedSpecimen			NAUF4A0002828	Insecta		CPMAB	c87a0756-fdd7-4cb6-9921-ca5774f8330e				United States		Imperial					28	33.012011	-115.07111
a7d7654c-f8a2-41e9-a2df-3fe8d559bb21		http://creativecommons.org/publicdomain/zero/1.0/					2015-05-26 16:50:33	http://symbiota4.acis.ufl.edu/scan/portal/collections/individual/index.php?occid=346774																	PreservedSpecimen			NAUF4A0002840	Insecta		CPMAB	c87a0756-fdd7-4cb6-9921-ca5774f8330e				United States		Imperial					29	32.9975	-115.07111
3b9edb3a-5a00-4503-abba-a9988a0552a9		http://creativecommons.org/publicdomain/zero/1.0/					2015-05-26 16:50:33	http://symbiota4.acis.ufl.edu/scan/portal/collections/individual/index.php?occid=346872																	PreservedSpecimen			NAUF4A0002958	Insecta		CPMAB	c87a0756-fdd7-4cb6-9921-ca5774f8330e				United States		Imperial					14	32.9975	-115.07111
ec56f36e-5059-4622-9266-b96d363667e6		http://creativecommons.org/publicdomain/zero/1.0/					2015-08-11 12:51:11	http://symbiota4.acis.ufl.edu/scan/portal/collections/individual/index.php?occid=487196																	PreservedSpecimen			ASUHIC0014297	Insecta		ASUHIC	98d9b8ed-08d6-47fc-b324-2853e44d75d1				USA		Imperial County				1968		32.9975	-115.07111
ecaf9e2d-5591-4e5d-a08b-d64944a97297		http://creativecommons.org/publicdomain/zero/1.0/	Information about who can access the resource or an indication of its security status. Access Rights may include information regarding access or restrictions based on privacy, security, or other policies. (eg. 'not‐for‐profit use				2016-04-11 18:33:12	http://symbiota4.acis.ufl.edu/scan/portal/collections/individual/index.php?occid=13144545		University of Arizona															PreservedSpecimen			UAIC1063384	Insecta		UAIC	aef2ae41-e2ab-4c73-a616-036ba2fc2326			6526	United States		Imperial						32.878535	-114.765592
ee293036-8120-421c-bf06-3a04514a849f		http://creativecommons.org/publicdomain/zero/1.0/	Information about who can access the resource or an indication of its security status. Access Rights may include information regarding access or restrictions based on privacy, security, or other policies. (eg. 'not‐for‐profit use				2015-08-14 14:05:13	http://symbiota4.acis.ufl.edu/scan/portal/collections/individual/index.php?occid=13152563		University of Arizona															PreservedSpecimen			UAIC1059489	Insecta		UAIC	aef2ae41-e2ab-4c73-a616-036ba2fc2326			3036	United States		Imperial						32.81699	-114.83885
e52dc7a1-7049-44e2-a145-2cd887cce3c2		http://creativecommons.org/publicdomain/zero/1.0/					2015-08-11 12:51:11	http://symbiota4.acis.ufl.edu/scan/portal/collections/individual/index.php?occid=12925307																	PreservedSpecimen			ASUHIC0040068	Insecta		ASUHIC	98d9b8ed-08d6-47fc-b324-2853e44d75d1				USA		Imperial County				1989	27	32.756784	-114.817031
d89a54b5-ae84-4e58-94dc-c18b4ce7dad7		http://creativecommons.org/licenses/by-nc/3.0/	not-for-profit use only				2015-10-13 17:38:41	http://symbiota4.acis.ufl.edu/scan/portal/collections/individual/index.php?occid=702642		Museum of Southwestern Biology															PreservedSpecimen			8768	Insecta		MSBA	cf2cd47f-8b74-43a7-b5e4-5bedf5d18cde			3450	United States of America		Imperial					20	32.984202	-115.08782
c46762da-77bb-4cdf-a1bd-18b2a8aa78e7		http://creativecommons.org/publicdomain/zero/1.0/	Information about who can access the resource or an indication of its security status. Access Rights may include information regarding access or restrictions based on privacy, security, or other policies. (eg. 'not‐for‐profit use				2016-04-11 18:27:39	http://symbiota4.acis.ufl.edu/scan/portal/collections/individual/index.php?occid=13144529		University of Arizona															PreservedSpecimen			UAIC1063368	Insecta		UAIC	aef2ae41-e2ab-4c73-a616-036ba2fc2326			6526	United States		Imperial						32.878535	-114.765592
c808c151-8b54-4572-8381-63e7f732930a		http://creativecommons.org/publicdomain/zero/1.0/	Information about who can access the resource or an indication of its security status. Access Rights may include information regarding access or restrictions based on privacy, security, or other policies. (eg. 'not‐for‐profit use				2016-04-11 18:18:23	http://symbiota4.acis.ufl.edu/scan/portal/collections/individual/index.php?occid=13144503		University of Arizona															PreservedSpecimen			UAIC1063342	Insecta		UAIC	aef2ae41-e2ab-4c73-a616-036ba2fc2326			6954	United States		Imperial						32.816979	-114.890652
c1a6d3b0-0e32-4aab-ba40-698845ba3eea		http://creativecommons.org/licenses/by-nc/3.0/	not-for-profit use only				2015-10-13 17:38:41	http://symbiota4.acis.ufl.edu/scan/portal/collections/individual/index.php?occid=702381		Museum of Southwestern Biology															PreservedSpecimen			8557	Insecta		MSBA	cf2cd47f-8b74-43a7-b5e4-5bedf5d18cde			3450	United States of America		Imperial					20	32.984202	-115.08782
9f783956-fdcd-4ded-8e81-4523f62dd7ef		http://creativecommons.org/publicdomain/zero/1.0/	Information about who can access the resource or an indication of its security status. Access Rights may include information regarding access or restrictions based on privacy, security, or other policies. (eg. 'not‐for‐profit use				2015-08-14 14:05:13	http://symbiota4.acis.ufl.edu/scan/portal/collections/individual/index.php?occid=13152555		University of Arizona															PreservedSpecimen			UAIC1059481	Insecta		UAIC	aef2ae41-e2ab-4c73-a616-036ba2fc2326			3036	United States		Imperial						32.81699	-114.83885
9fdcc434-2046-48a8-a244-b30255e14340		http://creativecommons.org/publicdomain/zero/1.0/	Information about who can access the resource or an indication of its security status. Access Rights may include information regarding access or restrictions based on privacy, security, or other policies. (eg. 'not‐for‐profit use				2016-04-11 18:41:12	http://symbiota4.acis.ufl.edu/scan/portal/collections/individual/index.php?occid=13144569		University of Arizona															PreservedSpecimen			UAIC1063408	Insecta		UAIC	aef2ae41-e2ab-4c73-a616-036ba2fc2326			6526	United States		Imperial						32.878535	-114.765592
bbb8a24a-f790-4fac-9f4c-05fd3b2de885		http://creativecommons.org/licenses/by-nc/3.0/	not-for-profit use only				2015-10-13 17:38:41	http://symbiota4.acis.ufl.edu/scan/portal/collections/individual/index.php?occid=702389		Museum of Southwestern Biology															PreservedSpecimen			8568	Insecta		MSBA	cf2cd47f-8b74-43a7-b5e4-5bedf5d18cde			3450	United States of America		Imperial					20	32.984202	-115.08782
ab49fcd2-c65e-4bc6-adff-04680d329fe0		http://creativecommons.org/publicdomain/zero/1.0/	Information about who can access the resource or an indication of its security status. Access Rights may include information regarding access or restrictions based on privacy, security, or other policies. (eg. 'not‐for‐profit use				2016-04-11 18:40:30	http://symbiota4.acis.ufl.edu/scan/portal/collections/individual/index.php?occid=13144568		University of Arizona															PreservedSpecimen			UAIC1063407	Insecta		UAIC	aef2ae41-e2ab-4c73-a616-036ba2fc2326			6526	United States		Imperial						32.878535	-114.765592
b78e246c-77ce-49f3-b242-a26523d8b65f		http://creativecommons.org/publicdomain/zero/1.0/	Information about who can access the resource or an indication of its security status. Access Rights may include information regarding access or restrictions based on privacy, security, or other policies. (eg. 'not‐for‐profit use				2016-04-04 22:01:04	http://symbiota4.acis.ufl.edu/scan/portal/collections/individual/index.php?occid=13146951		University of Arizona															PreservedSpecimen			UAIC1065170	Insecta		UAIC	aef2ae41-e2ab-4c73-a616-036ba2fc2326			3036	United States		Imperial						32.891561	-114.785547
3734749a-ab98-437e-a034-bac08ee6d224		http://creativecommons.org/publicdomain/zero/1.0/	Information about who can access the resource or an indication of its security status. Access Rights may include information regarding access or restrictions based on privacy, security, or other policies. (eg. 'not‐for‐profit use				2016-04-11 18:36:59	http://symbiota4.acis.ufl.edu/scan/portal/collections/individual/index.php?occid=13144556		University of Arizona															PreservedSpecimen			UAIC1063395	Insecta		UAIC	aef2ae41-e2ab-4c73-a616-036ba2fc2326			6526	United States		Imperial						32.878535	-114.765592
41991cb0-3b8c-4584-9755-4b71a3a158de		http://creativecommons.org/publicdomain/zero/1.0/	Information about who can access the resource or an indication of its security status. Access Rights may include information regarding access or restrictions based on privacy, security, or other policies. (eg. 'not‐for‐profit use				2017-04-20 13:36:48	http://symbiota4.acis.ufl.edu/scan/portal/collections/individual/index.php?occid=13152515		University of Arizona															PreservedSpecimen			UAIC1059441	Insecta		UAIC	aef2ae41-e2ab-4c73-a616-036ba2fc2326			3036	United States		Imperial						32.81699	-114.83885
777cb365-d024-48fb-816f-09a7aa6d0bee		http://creativecommons.org/publicdomain/zero/1.0/					2015-08-11 12:51:11	http://symbiota4.acis.ufl.edu/scan/portal/collections/individual/index.php?occid=487195																	PreservedSpecimen			ASUHIC0014296	Insecta		ASUHIC	98d9b8ed-08d6-47fc-b324-2853e44d75d1				USA		Imperial County				1968		32.9975	-115.07111
904811aa-e1bd-4d1c-ac4e-5c3e8195af6c		http://creativecommons.org/publicdomain/zero/1.0/					2015-08-11 12:51:11	http://symbiota4.acis.ufl.edu/scan/portal/collections/individual/index.php?occid=487190																	PreservedSpecimen			ASUHIC0014291	Insecta		ASUHIC	98d9b8ed-08d6-47fc-b324-2853e44d75d1				USA		Imperial County				1968		32.9975	-115.07111
6e58bc70-5512-492d-ba18-4872651c20ee		http://creativecommons.org/publicdomain/zero/1.0/	Information about who can access the resource or an indication of its security status. Access Rights may include information regarding access or restrictions based on privacy, security, or other policies. (eg. 'not‐for‐profit use				2016-07-05 12:53:57	http://symbiota4.acis.ufl.edu/scan/portal/collections/individual/index.php?occid=13143404		University of Arizona															PreservedSpecimen			UAIC1060243	Insecta		UAIC	aef2ae41-e2ab-4c73-a616-036ba2fc2326			9021	United States		Imperial						32.81696	-114.925186
235629c2-e570-4b95-a510-16f7fa7b9c59		http://creativecommons.org/publicdomain/zero/1.0/	Information about who can access the resource or an indication of its security status. Access Rights may include information regarding access or restrictions based on privacy, security, or other policies. (eg. 'not‐for‐profit use				2016-04-11 18:30:15	http://symbiota4.acis.ufl.edu/scan/portal/collections/individual/index.php?occid=13144537		University of Arizona															PreservedSpecimen			UAIC1063376	Insecta		UAIC	aef2ae41-e2ab-4c73-a616-036ba2fc2326			6526	United States		Imperial						32.878535	-114.765592
31596231-23d1-4b2d-9e8e-84d1facec06e		http://creativecommons.org/publicdomain/zero/1.0/	Information about who can access the resource or an indication of its security status. Access Rights may include information regarding access or restrictions based on privacy, security, or other policies. (eg. 'not‐for‐profit use				2016-04-11 18:23:39	http://symbiota4.acis.ufl.edu/scan/portal/collections/individual/index.php?occid=13144516		University of Arizona															PreservedSpecimen			UAIC1063355	Insecta		UAIC	aef2ae41-e2ab-4c73-a616-036ba2fc2326			6526	United States		Imperial						32.878535	-114.765592
315a6237-f4c9-4298-b035-8e19b01bf182		http://creativecommons.org/licenses/by-nc/3.0/	not-for-profit use only				2015-10-13 17:38:41	http://symbiota4.acis.ufl.edu/scan/portal/collections/individual/index.php?occid=702344		Museum of Southwestern Biology															PreservedSpecimen			8523	Insecta		MSBA	cf2cd47f-8b74-43a7-b5e4-5bedf5d18cde			3450	United States of America		Imperial					20	32.984202	-115.08782
29dab1b6-7d8f-481c-a24a-092604a14e2d		http://creativecommons.org/publicdomain/zero/1.0/	Information about who can access the resource or an indication of its security status. Access Rights may include information regarding access or restrictions based on privacy, security, or other policies. (eg. 'not‐for‐profit use				2015-08-14 14:05:13	http://symbiota4.acis.ufl.edu/scan/portal/collections/individual/index.php?occid=13152560		University of Arizona															PreservedSpecimen			UAIC1059486	Insecta		UAIC	aef2ae41-e2ab-4c73-a616-036ba2fc2326			3036	United States		Imperial						32.997542	-115.071916
06ba86fa-9f40-4a8b-aba3-03535912bd63		http://creativecommons.org/licenses/by-nc/3.0/	not-for-profit use only				2015-10-13 17:38:41	http://symbiota4.acis.ufl.edu/scan/portal/collections/individual/index.php?occid=702390		Museum of Southwestern Biology															PreservedSpecimen			8569	Insecta		MSBA	cf2cd47f-8b74-43a7-b5e4-5bedf5d18cde			3450	United States of America		Imperial					20	32.984202	-115.08782
0f713b02-a56a-4d36-85e4-9bd8bfdc71d8		http://creativecommons.org/publicdomain/zero/1.0/	Information about who can access the resource or an indication of its security status. Access Rights may include information regarding access or restrictions based on privacy, security, or other policies. (eg. 'not‐for‐profit use				2016-04-11 18:22:39	http://symbiota4.acis.ufl.edu/scan/portal/collections/individual/index.php?occid=13144513		University of Arizona															PreservedSpecimen			UAIC1063352	Insecta		UAIC	aef2ae41-e2ab-4c73-a616-036ba2fc2326			6526	United States		Imperial						32.878535	-114.765592
c741f61a-0541-4345-bbfb-1e5062ed7f3f		http://creativecommons.org/licenses/by-nc/3.0/	Not-for-profit use only				2013-10-31 00:00:00	http://symbiota4.acis.ufl.edu/scan/portal/collections/individual/index.php?occid=12639120		Texas A&M University															Preserved specimen			X0430820	Insecta		ENTO	13b264e0-ea1c-4ff2-8229-0507f8dbf46a				United States of America		Imperial					25	32.99754	-115.07192
85a297bf-ca20-413f-bf22-6658ebf70bbc		http://creativecommons.org/licenses/by-nc/3.0/	Not-for-profit use only				2013-11-05 10:40:35	http://symbiota4.acis.ufl.edu/scan/portal/collections/individual/index.php?occid=12621738		Texas A&M University															Preserved specimen			X1001787	Insecta		ENTO	13b264e0-ea1c-4ff2-8229-0507f8dbf46a				United States of America		Imperial					29	32.97866	-115.18593
527c5c8d-2d9e-4e93-9a6a-87d384eceaaf		http://creativecommons.org/licenses/by-nc/3.0/	Not-for-profit use only				2014-02-01 00:00:00	http://symbiota4.acis.ufl.edu/scan/portal/collections/individual/index.php?occid=12621936		Texas A&M University															Preserved specimen			X1026352	Insecta		ENTO	13b264e0-ea1c-4ff2-8229-0507f8dbf46a				United States of America		Imperial					1	32.99754	-115.08914
6c060b39-8193-42df-a87a-261075cac96a		http://creativecommons.org/publicdomain/zero/1.0/					2016-07-05 18:47:12	http://symbiota4.acis.ufl.edu/scan/portal/collections/individual/index.php?occid=19952455					[{"dwc:identifiedBy": "Rolf Aalbu", "idigbio:recordId": "urn:uuid:4bbf403a-55b3-4377-90a6-ee8a5523be21", "coreid": "19952455", "dwc:dateIdentified": "2007", "dcterms:modified": "2016-07-05 18:47:12", "dwc:scientificName": "Eleodes armata"}, {"dwc:identifiedBy": "Nomenclatural Adjustment", "idigbio:recordId": "urn:uuid:fda429be-c3c7-470d-a844-d1ff59f6df39", "coreid": "19952455", "dwc:scientificNam…												PreservedSpecimen			SBMNHENT0069036	Insecta		SBMNHENT	a8a49613-67d0-48cc-8563-14c76462a46d				United States		Imperial County				July 5, 2016	24	33.0175	-115.1046
af74442a-4c33-4c8c-acae-5c22d2354a1a		http://creativecommons.org/publicdomain/zero/1.0/					2016-01-30 21:41:25	http://symbiota4.acis.ufl.edu/scan/portal/collections/individual/index.php?occid=19952473																	PreservedSpecimen			SBMNHENT0069054	Insecta		SBMNHENT	a8a49613-67d0-48cc-8563-14c76462a46d				United States		Imperial County				2007	25	33.0175	-115.1046
38e584a4-df89-4bb7-a55f-c310a8d23e2a		http://creativecommons.org/publicdomain/zero/1.0/					2016-07-04 22:33:27	http://symbiota4.acis.ufl.edu/scan/portal/collections/individual/index.php?occid=19952523					[{"dwc:identifiedBy": "Rolf Aalbu", "idigbio:recordId": "urn:uuid:73325609-de02-4a3e-a415-69d211523ccd", "coreid": "19952523", "dwc:dateIdentified": "2007", "dcterms:modified": "2016-07-04 22:33:27", "dwc:scientificName": "Asbolus verrucosa"}, {"dwc:identifiedBy": "Nomenclatural Adjustment", "dwc:identificationReferences": "Aalbu & Smith (2014)", "idigbio:recordId": "urn:uuid:3155c9c4-12ed-4644-a…												PreservedSpecimen			SBMNHENT0069104	Insecta		SBMNHENT	a8a49613-67d0-48cc-8563-14c76462a46d				United States		Imperial County				July 4, 2016	24	33.0175	-115.1046
f66be23d-e553-4cdb-8503-8e94f3a08d47		http://creativecommons.org/publicdomain/zero/1.0/	Information about who can access the resource or an indication of its security status. Access Rights may include information regarding access or restrictions based on privacy, security, or other policies. (eg. 'not‐for‐profit use				2015-08-14 14:05:13	http://symbiota4.acis.ufl.edu/scan/portal/collections/individual/index.php?occid=13152564		University of Arizona															PreservedSpecimen			UAIC1059490	Insecta		UAIC	aef2ae41-e2ab-4c73-a616-036ba2fc2326			3036	United States		Imperial						32.81699	-114.83885
f7080060-8dce-4b94-a915-7f32e99a72fd		http://creativecommons.org/publicdomain/zero/1.0/	Information about who can access the resource or an indication of its security status. Access Rights may include information regarding access or restrictions based on privacy, security, or other policies. (eg. 'not‐for‐profit use				2016-04-04 21:57:30	http://symbiota4.acis.ufl.edu/scan/portal/collections/individual/index.php?occid=13146935		University of Arizona															PreservedSpecimen			UAIC1065154	Insecta		UAIC	aef2ae41-e2ab-4c73-a616-036ba2fc2326			3036	United States		Imperial						32.81699	-114.83885
7775999c-c19a-4863-a4ce-c75854a0852f		http://creativecommons.org/publicdomain/zero/1.0/					2015-05-26 16:50:33	http://symbiota4.acis.ufl.edu/scan/portal/collections/individual/index.php?occid=347206																	PreservedSpecimen			NAUF4A0003332	Insecta		CPMAB	c87a0756-fdd7-4cb6-9921-ca5774f8330e				United States		Imperial					28	33.012011	-115.07111
6cbfb4fd-f80f-446f-8565-5b165201d356					en		2015-06-15T12:50:58Z				http://hol.osu.edu/spmInfo.html?id=OSUC%20590645					28 May 1981									PreservedSpecimen			OSUC 590645	Hexapoda		Insects					United States		Imperial				1986		32.8172	-114.8906
0569a2e0-98ca-44fd-a313-c2fab82b0241		http://creativecommons.org/publicdomain/zero/1.0/	Information about who can access the resource or an indication of its security status. Access Rights may include information regarding access or restrictions based on privacy, security, or other policies. (eg. 'not‐for‐profit use				2016-07-23 12:55:00	http://symbiota4.acis.ufl.edu/scan/portal/collections/individual/index.php?occid=13145077		University of Arizona															PreservedSpecimen			UAIC1063916	Insecta		UAIC	aef2ae41-e2ab-4c73-a616-036ba2fc2326			6526	United States		Imperial						32.878535	-114.765592
d01a7c75-ce9c-4093-87b6-b46df86fe070		http://creativecommons.org/publicdomain/zero/1.0/	Information about who can access the resource or an indication of its security status. Access Rights may include information regarding access or restrictions based on privacy, security, or other policies. (eg. 'not‐for‐profit use				2016-06-30 13:15:25	http://symbiota4.acis.ufl.edu/scan/portal/collections/individual/index.php?occid=13149941		University of Arizona															PreservedSpecimen			UAIC1053867	Insecta		UAIC	aef2ae41-e2ab-4c73-a616-036ba2fc2326			12508	United States		Imperial						32.878535	-114.765592
36791912-ab90-4109-b7cb-f8256cd1823b		http://creativecommons.org/publicdomain/zero/1.0/	Information about who can access the resource or an indication of its security status. Access Rights may include information regarding access or restrictions based on privacy, security, or other policies. (eg. 'not‐for‐profit use				2016-06-30 13:16:59	http://symbiota4.acis.ufl.edu/scan/portal/collections/individual/index.php?occid=13149954		University of Arizona															PreservedSpecimen			UAIC1053880	Insecta		UAIC	aef2ae41-e2ab-4c73-a616-036ba2fc2326			12508	United States		Imperial						32.878535	-114.765592
8f5e0826-e3bf-405d-b78a-e21e0a5f3dc8		http://creativecommons.org/publicdomain/zero/1.0/	Information about who can access the resource or an indication of its security status. Access Rights may include information regarding access or restrictions based on privacy, security, or other policies. (eg. 'not‐for‐profit use				2016-06-30 13:17:58	http://symbiota4.acis.ufl.edu/scan/portal/collections/individual/index.php?occid=13149962		University of Arizona															PreservedSpecimen			UAIC1053888	Insecta		UAIC	aef2ae41-e2ab-4c73-a616-036ba2fc2326			12508	United States		Imperial						32.878535	-114.765592
ebc48f7e-6f4e-4ec3-b13b-c378a59f2ed0		http://creativecommons.org/publicdomain/zero/1.0/	Information about who can access the resource or an indication of its security status. Access Rights may include information regarding access or restrictions based on privacy, security, or other policies. (eg. 'not‐for‐profit use				2016-06-30 13:20:18	http://symbiota4.acis.ufl.edu/scan/portal/collections/individual/index.php?occid=13150097		University of Arizona															PreservedSpecimen			UAIC1057023	Insecta		UAIC	aef2ae41-e2ab-4c73-a616-036ba2fc2326			9021	United States		Imperial						32.81696	-114.925186
30418e06-eb91-4d04-8840-dd5915ab85a8		http://creativecommons.org/publicdomain/zero/1.0/					2017-09-22 00:11:21	http://symbiota4.acis.ufl.edu/scan/portal/collections/individual/index.php?occid=30113661		M. Andrew Johnston															PreservedSpecimen			MAJC0003732	Insecta		MAJC	792ded92-38ec-4cb7-b69e-b44ea00880cf				USA		Imperial				2016	14	32.757	-114.848
e95cb4d4-9068-499c-8cfd-0798c1e7daa4		http://creativecommons.org/publicdomain/zero/1.0/	Information about who can access the resource or an indication of its security status. Access Rights may include information regarding access or restrictions based on privacy, security, or other policies. (eg. 'not‐for‐profit use				2016-04-11 18:39:15	http://symbiota4.acis.ufl.edu/scan/portal/collections/individual/index.php?occid=13144562		University of Arizona															PreservedSpecimen			UAIC1063401	Insecta		UAIC	aef2ae41-e2ab-4c73-a616-036ba2fc2326			6526	United States		Imperial						32.878535	-114.765592
5cab4f35-c6dd-4ee4-91b5-c197283705b6		http://creativecommons.org/publicdomain/zero/1.0/					2015-05-26 16:50:33	http://symbiota4.acis.ufl.edu/scan/portal/collections/individual/index.php?occid=346746																	PreservedSpecimen			NAUF4A0002809	Insecta		CPMAB	c87a0756-fdd7-4cb6-9921-ca5774f8330e				United States		Imperial					28	33.012011	-115.07111
66b34a65-547b-410a-8eaa-a6d10a93e2a4		http://creativecommons.org/publicdomain/zero/1.0/					2015-05-26 16:50:33	http://symbiota4.acis.ufl.edu/scan/portal/collections/individual/index.php?occid=346751																	PreservedSpecimen			NAUF4A0002814	Insecta		CPMAB	c87a0756-fdd7-4cb6-9921-ca5774f8330e				United States		Imperial					15	33.028277	-115.107813
416b5b20-ea50-4cf7-a615-74ca5cdde62f		http://creativecommons.org/publicdomain/zero/1.0/					2015-05-26 16:50:33	http://symbiota4.acis.ufl.edu/scan/portal/collections/individual/index.php?occid=346885																	PreservedSpecimen			NAUF4A0002971	Insecta		CPMAB	c87a0756-fdd7-4cb6-9921-ca5774f8330e				United States		Imperial					13	32.9975	-115.07111
bd1e1274-13a0-4d94-8409-a6ed0df121ce		http://creativecommons.org/publicdomain/zero/1.0/					2015-05-26 16:50:33	http://symbiota4.acis.ufl.edu/scan/portal/collections/individual/index.php?occid=346898																	PreservedSpecimen			NAUF4A0002991	Insecta		CPMAB	c87a0756-fdd7-4cb6-9921-ca5774f8330e				United States		Imperial					27	33.012011	-115.07111
c3e6f334-4146-4cfb-934c-eb26ce30c9e3		http://creativecommons.org/publicdomain/zero/1.0/					2015-08-11 12:51:11	http://symbiota4.acis.ufl.edu/scan/portal/collections/individual/index.php?occid=487194																	PreservedSpecimen			ASUHIC0014295	Insecta		ASUHIC	98d9b8ed-08d6-47fc-b324-2853e44d75d1				USA		Imperial County				1968		32.9975	-115.07111
b66675b4-1005-4d08-9cf2-d9b5c5d3b3e3		http://creativecommons.org/publicdomain/zero/1.0/	Information about who can access the resource or an indication of its security status. Access Rights may include information regarding access or restrictions based on privacy, security, or other policies. (eg. 'not‐for‐profit use				2015-08-14 14:05:13	http://symbiota4.acis.ufl.edu/scan/portal/collections/individual/index.php?occid=13149691		University of Arizona															PreservedSpecimen			UAIC1053616	Insecta		UAIC	aef2ae41-e2ab-4c73-a616-036ba2fc2326			1807	United States		Imperial						32.958376	-115.084139
a614d744-102c-405e-9a04-7e5ccf29aad6		http://creativecommons.org/publicdomain/zero/1.0/	Information about who can access the resource or an indication of its security status. Access Rights may include information regarding access or restrictions based on privacy, security, or other policies. (eg. 'not‐for‐profit use				2016-04-11 18:39:41	http://symbiota4.acis.ufl.edu/scan/portal/collections/individual/index.php?occid=13144564		University of Arizona															PreservedSpecimen			UAIC1063403	Insecta		UAIC	aef2ae41-e2ab-4c73-a616-036ba2fc2326			6526	United States		Imperial						32.878535	-114.765592
a1dd5b87-a5bd-4090-a555-722b5a275813		http://creativecommons.org/publicdomain/zero/1.0/	Information about who can access the resource or an indication of its security status. Access Rights may include information regarding access or restrictions based on privacy, security, or other policies. (eg. 'not‐for‐profit use				2015-08-14 14:05:13	http://symbiota4.acis.ufl.edu/scan/portal/collections/individual/index.php?occid=13152639		University of Arizona															PreservedSpecimen			UAIC1059565	Insecta		UAIC	aef2ae41-e2ab-4c73-a616-036ba2fc2326			9021	United States		Imperial						32.81696	-114.925186
a2447207-7691-402d-b8fc-c8025c263754		http://creativecommons.org/publicdomain/zero/1.0/	Information about who can access the resource or an indication of its security status. Access Rights may include information regarding access or restrictions based on privacy, security, or other policies. (eg. 'not‐for‐profit use				2016-04-04 21:33:39	http://symbiota4.acis.ufl.edu/scan/portal/collections/individual/index.php?occid=13146875		University of Arizona															PreservedSpecimen			UAIC1065094	Insecta		UAIC	aef2ae41-e2ab-4c73-a616-036ba2fc2326			9021	United States		Imperial						32.81696	-114.925186
aa85dacc-70c1-46ec-a602-570804d6f7e0		http://creativecommons.org/publicdomain/zero/1.0/	Information about who can access the resource or an indication of its security status. Access Rights may include information regarding access or restrictions based on privacy, security, or other policies. (eg. 'not‐for‐profit use				2015-08-14 14:05:13	http://symbiota4.acis.ufl.edu/scan/portal/collections/individual/index.php?occid=13149702		University of Arizona															PreservedSpecimen			UAIC1053627	Insecta		UAIC	aef2ae41-e2ab-4c73-a616-036ba2fc2326			3036	United States		Imperial						32.997542	-115.071916
b35f48c5-709f-423a-b761-c073d52f2920		http://creativecommons.org/publicdomain/zero/1.0/	Information about who can access the resource or an indication of its security status. Access Rights may include information regarding access or restrictions based on privacy, security, or other policies. (eg. 'not‐for‐profit use				2016-04-04 21:57:37	http://symbiota4.acis.ufl.edu/scan/portal/collections/individual/index.php?occid=13146936		University of Arizona															PreservedSpecimen			UAIC1065155	Insecta		UAIC	aef2ae41-e2ab-4c73-a616-036ba2fc2326			3036	United States		Imperial						32.81699	-114.83885
774ac8e0-0bb5-4777-9715-a5ded2b03c1c		http://creativecommons.org/publicdomain/zero/1.0/	Information about who can access the resource or an indication of its security status. Access Rights may include information regarding access or restrictions based on privacy, security, or other policies. (eg. 'not‐for‐profit use				2016-04-11 18:32:30	http://symbiota4.acis.ufl.edu/scan/portal/collections/individual/index.php?occid=13144543		University of Arizona															PreservedSpecimen			UAIC1063382	Insecta		UAIC	aef2ae41-e2ab-4c73-a616-036ba2fc2326			6526	United States		Imperial						32.878535	-114.765592
7948490e-3e57-4626-b573-c85bdde60839		http://creativecommons.org/publicdomain/zero/1.0/					2015-08-11 12:51:11	http://symbiota4.acis.ufl.edu/scan/portal/collections/individual/index.php?occid=487188																	PreservedSpecimen			ASUHIC0014289	Insecta		ASUHIC	98d9b8ed-08d6-47fc-b324-2853e44d75d1				USA		Imperial County				1968		32.9975	-115.07111
8c3d28e0-ce5e-4078-8bae-66838e08b57c		http://creativecommons.org/licenses/by-nc/3.0/	not-for-profit use only				2015-10-13 17:38:41	http://symbiota4.acis.ufl.edu/scan/portal/collections/individual/index.php?occid=702339		Museum of Southwestern Biology															PreservedSpecimen			8518	Insecta		MSBA	cf2cd47f-8b74-43a7-b5e4-5bedf5d18cde			3450	United States of America		Imperial				00/00/2002	20	32.984202	-115.08782
9852426f-1326-4486-9000-faaf1107609a		http://creativecommons.org/publicdomain/zero/1.0/	Information about who can access the resource or an indication of its security status. Access Rights may include information regarding access or restrictions based on privacy, security, or other policies. (eg. 'not‐for‐profit use				2015-08-14 14:05:13	http://symbiota4.acis.ufl.edu/scan/portal/collections/individual/index.php?occid=13149701		University of Arizona															PreservedSpecimen			UAIC1053626	Insecta		UAIC	aef2ae41-e2ab-4c73-a616-036ba2fc2326			3036	United States		Imperial						32.997542	-115.071916
335884be-8f2d-4c4d-9654-2bf669d9502d		http://creativecommons.org/publicdomain/zero/1.0/	Information about who can access the resource or an indication of its security status. Access Rights may include information regarding access or restrictions based on privacy, security, or other policies. (eg. 'not‐for‐profit use				2016-04-11 18:21:02	http://symbiota4.acis.ufl.edu/scan/portal/collections/individual/index.php?occid=13144509		University of Arizona															PreservedSpecimen			UAIC1063348	Insecta		UAIC	aef2ae41-e2ab-4c73-a616-036ba2fc2326			6526	United States		Imperial						32.878535	-114.765592
136d4991-d5e4-4824-be60-d8b076486dce		http://creativecommons.org/publicdomain/zero/1.0/	Information about who can access the resource or an indication of its security status. Access Rights may include information regarding access or restrictions based on privacy, security, or other policies. (eg. 'not‐for‐profit use				2015-08-14 14:05:13	http://symbiota4.acis.ufl.edu/scan/portal/collections/individual/index.php?occid=13149689		University of Arizona															PreservedSpecimen			UAIC1053614	Insecta		UAIC	aef2ae41-e2ab-4c73-a616-036ba2fc2326			1807	United States		Imperial						32.958376	-115.084139
308a4e8e-2749-43f8-a97c-7740d7b1278c		http://creativecommons.org/publicdomain/zero/1.0/	Information about who can access the resource or an indication of its security status. Access Rights may include information regarding access or restrictions based on privacy, security, or other policies. (eg. 'not‐for‐profit use				2016-04-11 18:38:13	http://symbiota4.acis.ufl.edu/scan/portal/collections/individual/index.php?occid=13144559		University of Arizona															PreservedSpecimen			UAIC1063398	Insecta		UAIC	aef2ae41-e2ab-4c73-a616-036ba2fc2326			6526	United States		Imperial						32.878535	-114.765592
2b173efb-a4b8-439c-8c01-aa59515dc33b		http://creativecommons.org/publicdomain/zero/1.0/	Information about who can access the resource or an indication of its security status. Access Rights may include information regarding access or restrictions based on privacy, security, or other policies. (eg. 'not‐for‐profit use				2015-08-14 14:05:13	http://symbiota4.acis.ufl.edu/scan/portal/collections/individual/index.php?occid=13149694		University of Arizona															PreservedSpecimen			UAIC1053619	Insecta		UAIC	aef2ae41-e2ab-4c73-a616-036ba2fc2326			1807	United States		Imperial						32.958376	-115.084139
2c7e1dcd-5d76-4024-82b0-a660ad717506		http://creativecommons.org/publicdomain/zero/1.0/	Information about who can access the resource or an indication of its security status. Access Rights may include information regarding access or restrictions based on privacy, security, or other policies. (eg. 'not‐for‐profit use				2016-04-11 18:07:25	http://symbiota4.acis.ufl.edu/scan/portal/collections/individual/index.php?occid=13144475		University of Arizona															PreservedSpecimen			UAIC1063314	Insecta		UAIC	aef2ae41-e2ab-4c73-a616-036ba2fc2326			6526	United States		Imperial						32.878535	-114.765592
3e0e5a4c-1866-46a8-9de2-3f02b0a62800		http://creativecommons.org/publicdomain/zero/1.0/	Information about who can access the resource or an indication of its security status. Access Rights may include information regarding access or restrictions based on privacy, security, or other policies. (eg. 'not‐for‐profit use				2016-04-11 18:43:48	http://symbiota4.acis.ufl.edu/scan/portal/collections/individual/index.php?occid=13144575		University of Arizona															PreservedSpecimen			UAIC1063414	Insecta		UAIC	aef2ae41-e2ab-4c73-a616-036ba2fc2326			6526	United States		Imperial						32.878535	-114.765592
05258968-4aff-4074-b8e8-28efdebb3dd6		http://creativecommons.org/publicdomain/zero/1.0/	Information about who can access the resource or an indication of its security status. Access Rights may include information regarding access or restrictions based on privacy, security, or other policies. (eg. 'not‐for‐profit use				2016-04-11 18:21:38	http://symbiota4.acis.ufl.edu/scan/portal/collections/individual/index.php?occid=13144510		University of Arizona															PreservedSpecimen			UAIC1063349	Insecta		UAIC	aef2ae41-e2ab-4c73-a616-036ba2fc2326			6526	United States		Imperial						32.878535	-114.765592
a7da1673-035b-453e-b004-0e64dae3662d		http://creativecommons.org/publicdomain/zero/1.0/					2016-09-30 21:03:56	http://symbiota4.acis.ufl.edu/scan/portal/collections/individual/index.php?occid=14839879																	PreservedSpecimen			ASUHIC0086278	Insecta		ASUHIC	98d9b8ed-08d6-47fc-b324-2853e44d75d1				USA		Imperial County					27	32.756784	-114.817031
54cd2be0-bf63-47a7-a63a-411401607ce1		http://creativecommons.org/publicdomain/zero/1.0/					2015-04-15 14:03:32	http://symbiota4.acis.ufl.edu/scan/portal/collections/individual/index.php?occid=14661115																	PreservedSpecimen			ASUHIC0078287	Insecta		ASUHIC	98d9b8ed-08d6-47fc-b324-2853e44d75d1				USA		Imperial County				2015	19	32.994794	-115.091867
5e00a4ae-2764-4f0b-9c6a-6a348d4a7edd		http://creativecommons.org/publicdomain/zero/1.0/	Information about who can access the resource or an indication of its security status. Access Rights may include information regarding access or restrictions based on privacy, security, or other policies. (eg. 'not‐for‐profit use				2016-07-06 14:18:31	http://symbiota4.acis.ufl.edu/scan/portal/collections/individual/index.php?occid=13671202		University of Arizona															PreservedSpecimen			UAIC1061880	Insecta		UAIC	aef2ae41-e2ab-4c73-a616-036ba2fc2326			9021	United States		Imperial						32.81696	-114.925186
2306b2ba-8fc4-4d6a-86dd-05e750d6a6c3		http://creativecommons.org/publicdomain/zero/1.0/					2016-10-04 13:09:36	http://symbiota4.acis.ufl.edu/scan/portal/collections/individual/index.php?occid=14839882																	PreservedSpecimen			ASUHIC0086298	Insecta		ASUHIC	98d9b8ed-08d6-47fc-b324-2853e44d75d1				USA		Imperial County					27	32.756784	-114.817031
c53ec06e-e367-4a56-8a8f-026dae565905		http://creativecommons.org/licenses/by-nc/3.0/	Not-for-profit use only.				2017-01-12 17:30:06	http://symbiota4.acis.ufl.edu/scan/portal/collections/individual/index.php?occid=22419055		Monte L. Bean Life Science Museum															PreservedSpecimen			BYUC075915	Insecta		BYUC	ad64ad57-a281-457e-b398-964dddc7e953			32809	United States		Imperial				2007	30	32.795801	-114.950991
9eb13655-57ce-41a8-a2af-a197b98d6f96		http://creativecommons.org/licenses/by-nc/3.0/	Not-for-profit use only.				2017-01-12 17:30:06	http://symbiota4.acis.ufl.edu/scan/portal/collections/individual/index.php?occid=21323040		Monte L. Bean Life Science Museum															PreservedSpecimen			BYUC057432	Insecta		BYUC	ad64ad57-a281-457e-b398-964dddc7e953			8830	United States		Imperial				2008	30	32.785411	-114.797182
4dbb162b-4059-4f23-97a6-2ab52dcbcb05		http://creativecommons.org/licenses/by-nc/3.0/	Not-for-profit use only.				2017-01-12 17:30:06	http://symbiota4.acis.ufl.edu/scan/portal/collections/individual/index.php?occid=20925329		Monte L. Bean Life Science Museum															PreservedSpecimen			BYUC065271	Insecta		BYUC	ad64ad57-a281-457e-b398-964dddc7e953			8830	United States		Imperial					30	32.785411	-114.797182
a26e1abb-cc88-443a-bc4e-a19bd9fa8040		http://creativecommons.org/publicdomain/zero/1.0/					2016-02-02 17:02:30	http://symbiota4.acis.ufl.edu/scan/portal/collections/individual/index.php?occid=20490138		M. Andrew Johnston															PreservedSpecimen			MAJC0001121	Insecta		MAJC	792ded92-38ec-4cb7-b69e-b44ea00880cf				USA		Imperial County				2014	5	32.9733	-115.1781
6bc8f262-ac14-40da-9530-c082fa332144		http://creativecommons.org/publicdomain/zero/1.0/					2016-08-29 19:15:25	http://symbiota4.acis.ufl.edu/scan/portal/collections/individual/index.php?occid=23220045		M. Andrew Johnston															PreservedSpecimen			MAJC0002048	Insecta		MAJC	792ded92-38ec-4cb7-b69e-b44ea00880cf				USA		Imperial				2014	27	33.003	-115.081
24fe8e9c-f55b-4892-851d-c31e82f14b52		http://creativecommons.org/publicdomain/zero/1.0/					2017-02-03 15:59:12	http://symbiota4.acis.ufl.edu/scan/portal/collections/individual/index.php?occid=25847295		M. Andrew Johnston															PreservedSpecimen			MAJCTC00649	Insecta		MAJC	792ded92-38ec-4cb7-b69e-b44ea00880cf				USA		Imperial				2017	5	32.9733	-115.1781	B2-A2
6ce14cc0-6a18-4843-8fa8-e28d48b39ba4		http://creativecommons.org/licenses/by-nc/3.0/	Not-for-profit use only				2014-01-30 12:54:30	http://symbiota4.acis.ufl.edu/scan/portal/collections/individual/index.php?occid=12639086		Texas A&M University															Preserved specimen			X1012882	Insecta		ENTO	13b264e0-ea1c-4ff2-8229-0507f8dbf46a				United States of America		Imperial					0	32.99754	-115.07192
7cbeba1b-301c-43ce-9d7f-02f7d2c72e05		http://creativecommons.org/licenses/by-nc/3.0/	Not-for-profit use only				2014-01-30 00:00:00	http://symbiota4.acis.ufl.edu/scan/portal/collections/individual/index.php?occid=12639061		Texas A&M University															Preserved specimen			X1014056	Insecta		ENTO	13b264e0-ea1c-4ff2-8229-0507f8dbf46a				United States of America		Imperial					0	32.99754	-115.07192
3e9c9d0c-3ba2-4d57-b7a1-d14bb70ff9c1		http://creativecommons.org/publicdomain/zero/1.0/					2016-01-30 21:41:25	http://symbiota4.acis.ufl.edu/scan/portal/collections/individual/index.php?occid=19952475																	PreservedSpecimen			SBMNHENT0069056	Insecta		SBMNHENT	a8a49613-67d0-48cc-8563-14c76462a46d				United States		Imperial County				2007	25	33.0175	-115.1046
21efff2f-0e86-4ebb-bf87-eed50dacf279		http://creativecommons.org/publicdomain/zero/1.0/					2016-01-30 21:41:25	http://symbiota4.acis.ufl.edu/scan/portal/collections/individual/index.php?occid=19952486																	PreservedSpecimen			SBMNHENT0069067	Insecta		SBMNHENT	a8a49613-67d0-48cc-8563-14c76462a46d				United States		Imperial County				2007	25	33.0175	-115.1046
a59e9351-d70e-49d8-b6ee-f46166f73c5a		http://creativecommons.org/publicdomain/zero/1.0/					2016-07-05 18:47:12	http://symbiota4.acis.ufl.edu/scan/portal/collections/individual/index.php?occid=19952525					[{"dwc:identifiedBy": "Rolf Aalbu", "idigbio:recordId": "urn:uuid:18ac42c5-0433-40ff-a409-ab581dbd0b02", "coreid": "19952525", "dwc:dateIdentified": "2007", "dcterms:modified": "2016-07-05 18:47:12", "dwc:scientificName": "Eleodes armata"}, {"dwc:identifiedBy": "Nomenclatural Adjustment", "idigbio:recordId": "urn:uuid:cec10b3b-31d8-4c92-b013-c8149fcf438b", "coreid": "19952525", "dwc:scientificNam…												PreservedSpecimen			SBMNHENT0069106	Insecta		SBMNHENT	a8a49613-67d0-48cc-8563-14c76462a46d				United States		Imperial County				July 5, 2016	24	33.0175	-115.1046
7e05ba7a-3ed4-475e-8cdc-69b7530f60fd					en		2015-06-15T12:50:58Z				http://hol.osu.edu/spmInfo.html?id=OSUC%20590648					16 February 2006									PreservedSpecimen			OSUC 590648	Hexapoda		Insects					United States		Imperial				2015		32.9583	-115.0842
9f7dd253-7f27-43da-be25-e90dbb1a83c2		http://creativecommons.org/publicdomain/zero/1.0/	Information about who can access the resource or an indication of its security status. Access Rights may include information regarding access or restrictions based on privacy, security, or other policies. (eg. 'not‐for‐profit use				2016-06-30 12:53:33	http://symbiota4.acis.ufl.edu/scan/portal/collections/individual/index.php?occid=13149917		University of Arizona															PreservedSpecimen			UAIC1053843	Insecta		UAIC	aef2ae41-e2ab-4c73-a616-036ba2fc2326			12508	United States		Imperial						32.878535	-114.765592
813d766b-854f-4bc7-ab4c-e80c3d6f5615		http://creativecommons.org/publicdomain/zero/1.0/	Information about who can access the resource or an indication of its security status. Access Rights may include information regarding access or restrictions based on privacy, security, or other policies. (eg. 'not‐for‐profit use				2016-06-30 13:18:24	http://symbiota4.acis.ufl.edu/scan/portal/collections/individual/index.php?occid=13149964		University of Arizona															PreservedSpecimen			UAIC1053890	Insecta		UAIC	aef2ae41-e2ab-4c73-a616-036ba2fc2326			12508	United States		Imperial						32.878535	-114.765592
bcf01802-89ef-4491-85f0-c836858b643f		http://creativecommons.org/publicdomain/zero/1.0/	Information about who can access the resource or an indication of its security status. Access Rights may include information regarding access or restrictions based on privacy, security, or other policies. (eg. 'not‐for‐profit use				2016-06-30 13:20:58	http://symbiota4.acis.ufl.edu/scan/portal/collections/individual/index.php?occid=13149978		University of Arizona															PreservedSpecimen			UAIC1053904	Insecta		UAIC	aef2ae41-e2ab-4c73-a616-036ba2fc2326			9021	United States		Imperial						32.81696	-114.925186
0be66953-ed15-4e68-af1d-1723dfe096fa		http://creativecommons.org/publicdomain/zero/1.0/	Information about who can access the resource or an indication of its security status. Access Rights may include information regarding access or restrictions based on privacy, security, or other policies. (eg. 'not‐for‐profit use				2016-06-30 13:19:51	http://symbiota4.acis.ufl.edu/scan/portal/collections/individual/index.php?occid=13150061		University of Arizona															PreservedSpecimen			UAIC1053987	Insecta		UAIC	aef2ae41-e2ab-4c73-a616-036ba2fc2326			12508	United States		Imperial						32.878535	-114.765592
e1fab5a7-5ad3-418a-aa77-b09ec5c9718d		http://creativecommons.org/publicdomain/zero/1.0/	Information about who can access the resource or an indication of its security status. Access Rights may include information regarding access or restrictions based on privacy, security, or other policies. (eg. 'not‐for‐profit use				2016-06-30 13:20:30	http://symbiota4.acis.ufl.edu/scan/portal/collections/individual/index.php?occid=13150098		University of Arizona															PreservedSpecimen			UAIC1057024	Insecta		UAIC	aef2ae41-e2ab-4c73-a616-036ba2fc2326			9021	United States		Imperial						32.81696	-114.925186
1a5cc7c1-2f3b-4885-8624-26576acaf286		http://creativecommons.org/publicdomain/zero/1.0/	Information about who can access the resource or an indication of its security status. Access Rights may include information regarding access or restrictions based on privacy, security, or other policies. (eg. 'not‐for‐profit use				2015-08-14 14:05:13	http://symbiota4.acis.ufl.edu/scan/portal/collections/individual/index.php?occid=13150488		University of Arizona															PreservedSpecimen			UAIC1057414	Insecta		UAIC	aef2ae41-e2ab-4c73-a616-036ba2fc2326			1200	United States		Imperial						32.816979	-114.890652
e1ff80df-953d-45ce-94bf-979286c69503		http://creativecommons.org/publicdomain/zero/1.0/	Information about who can access the resource or an indication of its security status. Access Rights may include information regarding access or restrictions based on privacy, security, or other policies. (eg. 'not‐for‐profit use				2016-04-11 18:25:26	http://symbiota4.acis.ufl.edu/scan/portal/collections/individual/index.php?occid=13144521		University of Arizona															PreservedSpecimen			UAIC1063360	Insecta		UAIC	aef2ae41-e2ab-4c73-a616-036ba2fc2326			6526	United States		Imperial						32.878535	-114.765592
b39ed15a-700d-4cf9-9705-23b455495e35		http://creativecommons.org/publicdomain/zero/1.0/					2015-05-26 16:50:33	http://symbiota4.acis.ufl.edu/scan/portal/collections/individual/index.php?occid=346756																	PreservedSpecimen			NAUF4A0002819	Insecta		CPMAB	c87a0756-fdd7-4cb6-9921-ca5774f8330e				United States		Imperial					28	33.012011	-115.07111
abb69f6b-7b20-4797-b12f-f59045031575		http://creativecommons.org/publicdomain/zero/1.0/					2015-05-26 16:50:33	http://symbiota4.acis.ufl.edu/scan/portal/collections/individual/index.php?occid=346785																	PreservedSpecimen			NAUF4A0002851	Insecta		CPMAB	c87a0756-fdd7-4cb6-9921-ca5774f8330e				United States		Imperial					2	32.9975	-115.07111
3edee0e6-f347-4ed2-85f0-3747b9b044b3		http://creativecommons.org/publicdomain/zero/1.0/					2015-05-26 16:50:33	http://symbiota4.acis.ufl.edu/scan/portal/collections/individual/index.php?occid=346797																	PreservedSpecimen			NAUF4A0002863	Insecta		CPMAB	c87a0756-fdd7-4cb6-9921-ca5774f8330e				United States		Imperial					28	33.012011	-115.07111
da93d1b6-c729-4ece-9245-4f8a450e52c9		http://creativecommons.org/publicdomain/zero/1.0/	Information about who can access the resource or an indication of its security status. Access Rights may include information regarding access or restrictions based on privacy, security, or other policies. (eg. 'not‐for‐profit use				2016-04-11 18:31:22	http://symbiota4.acis.ufl.edu/scan/portal/collections/individual/index.php?occid=13144540		University of Arizona															PreservedSpecimen			UAIC1063379	Insecta		UAIC	aef2ae41-e2ab-4c73-a616-036ba2fc2326			6526	United States		Imperial						32.878535	-114.765592
dbcec7c0-dad8-4ea3-ab06-140e7f38e07a		http://creativecommons.org/publicdomain/zero/1.0/	Information about who can access the resource or an indication of its security status. Access Rights may include information regarding access or restrictions based on privacy, security, or other policies. (eg. 'not‐for‐profit use				2016-04-11 18:40:20	http://symbiota4.acis.ufl.edu/scan/portal/collections/individual/index.php?occid=13144567		University of Arizona															PreservedSpecimen			UAIC1063406	Insecta		UAIC	aef2ae41-e2ab-4c73-a616-036ba2fc2326			6526	United States		Imperial						32.878535	-114.765592
dcf3b2fc-81d5-4be8-95e1-a57a18647568		http://creativecommons.org/publicdomain/zero/1.0/	Information about who can access the resource or an indication of its security status. Access Rights may include information regarding access or restrictions based on privacy, security, or other policies. (eg. 'not‐for‐profit use				2016-04-11 18:38:37	http://symbiota4.acis.ufl.edu/scan/portal/collections/individual/index.php?occid=13144560		University of Arizona															PreservedSpecimen			UAIC1063399	Insecta		UAIC	aef2ae41-e2ab-4c73-a616-036ba2fc2326			6526	United States		Imperial						32.878535	-114.765592
e15984e4-6367-4148-9e58-06410d5aa8fb		http://creativecommons.org/publicdomain/zero/1.0/	Information about who can access the resource or an indication of its security status. Access Rights may include information regarding access or restrictions based on privacy, security, or other policies. (eg. 'not‐for‐profit use				2015-08-14 14:05:13	http://symbiota4.acis.ufl.edu/scan/portal/collections/individual/index.php?occid=13149688		University of Arizona															PreservedSpecimen			UAIC1053613	Insecta		UAIC	aef2ae41-e2ab-4c73-a616-036ba2fc2326			3036	United States		Imperial						32.81699	-114.83885
9fbb2fab-397e-46f1-9602-cc250b638a69		http://creativecommons.org/publicdomain/zero/1.0/					2015-05-26 16:50:33	http://symbiota4.acis.ufl.edu/scan/portal/collections/individual/index.php?occid=346915																	PreservedSpecimen			NAUF4A0003008	Insecta		CPMAB	c87a0756-fdd7-4cb6-9921-ca5774f8330e				United States		Imperial					28	33.012011	-115.07111
c7c1af49-cc26-4757-b047-77c825002cef		http://creativecommons.org/publicdomain/zero/1.0/					2015-05-26 16:50:33	http://symbiota4.acis.ufl.edu/scan/portal/collections/individual/index.php?occid=346916																	PreservedSpecimen			NAUF4A0003009	Insecta		CPMAB	c87a0756-fdd7-4cb6-9921-ca5774f8330e				United States		Imperial					28	33.012011	-115.07111
f7089b5f-5f94-4e4d-ad12-770d17025f93		http://creativecommons.org/publicdomain/zero/1.0/	Information about who can access the resource or an indication of its security status. Access Rights may include information regarding access or restrictions based on privacy, security, or other policies. (eg. 'not‐for‐profit use				2016-04-11 18:20:12	http://symbiota4.acis.ufl.edu/scan/portal/collections/individual/index.php?occid=13144508		University of Arizona															PreservedSpecimen			UAIC1063347	Insecta		UAIC	aef2ae41-e2ab-4c73-a616-036ba2fc2326			6526	United States		Imperial						32.878535	-114.765592
34144ebd-9023-4cf0-ae4e-90b1c333823c		http://creativecommons.org/publicdomain/zero/1.0/					2015-05-26 16:50:33	http://symbiota4.acis.ufl.edu/scan/portal/collections/individual/index.php?occid=347181																	PreservedSpecimen			NAUF4A0003300	Insecta		CPMAB	c87a0756-fdd7-4cb6-9921-ca5774f8330e				United States		Imperial					28	33.012011	-115.07111
c0f4e69f-69d1-48d5-a643-e80055233417		http://creativecommons.org/licenses/by-nc/3.0/	not-for-profit use only				2015-10-13 17:38:41	http://symbiota4.acis.ufl.edu/scan/portal/collections/individual/index.php?occid=702341		Museum of Southwestern Biology															PreservedSpecimen			8520	Insecta		MSBA	cf2cd47f-8b74-43a7-b5e4-5bedf5d18cde			3450	United States of America		Imperial					20	32.984202	-115.08782
c5ec3464-8ff4-473f-a11d-3999d620cff4		http://creativecommons.org/licenses/by-nc/3.0/	not-for-profit use only				2015-10-13 17:38:41	http://symbiota4.acis.ufl.edu/scan/portal/collections/individual/index.php?occid=702340		Museum of Southwestern Biology															PreservedSpecimen			8519	Insecta		MSBA	cf2cd47f-8b74-43a7-b5e4-5bedf5d18cde			3450	United States of America		Imperial					20	32.984202	-115.08782
a4f7281f-9807-4045-b5c5-d894357ad2d9		http://creativecommons.org/publicdomain/zero/1.0/					2015-08-11 12:51:11	http://symbiota4.acis.ufl.edu/scan/portal/collections/individual/index.php?occid=12726219																	PreservedSpecimen			ASUHIC0040025	Insecta		ASUHIC	98d9b8ed-08d6-47fc-b324-2853e44d75d1				USA		Imperial County				1989	27	32.756784	-114.817031
6a8d4f80-a2ef-401f-8e29-e8ae45010a47		http://creativecommons.org/publicdomain/zero/1.0/	Information about who can access the resource or an indication of its security status. Access Rights may include information regarding access or restrictions based on privacy, security, or other policies. (eg. 'not‐for‐profit use				2016-04-11 18:44:11	http://symbiota4.acis.ufl.edu/scan/portal/collections/individual/index.php?occid=13144577		University of Arizona															PreservedSpecimen			UAIC1063416	Insecta		UAIC	aef2ae41-e2ab-4c73-a616-036ba2fc2326			6526	United States		Imperial						32.878535	-114.765592
374f12cc-71f1-4da7-9d7f-5ccac2e8a782		http://creativecommons.org/publicdomain/zero/1.0/	Information about who can access the resource or an indication of its security status. Access Rights may include information regarding access or restrictions based on privacy, security, or other policies. (eg. 'not‐for‐profit use				2016-02-23 13:25:36	http://symbiota4.acis.ufl.edu/scan/portal/collections/individual/index.php?occid=13149699		University of Arizona															PreservedSpecimen			UAIC1053624	Insecta		UAIC	aef2ae41-e2ab-4c73-a616-036ba2fc2326			3036	United States		Imperial						32.997542	-115.071916
437ce1ff-c211-44b6-8da3-db424a56039b		http://creativecommons.org/publicdomain/zero/1.0/	Information about who can access the resource or an indication of its security status. Access Rights may include information regarding access or restrictions based on privacy, security, or other policies. (eg. 'not‐for‐profit use				2016-07-23 11:43:50	http://symbiota4.acis.ufl.edu/scan/portal/collections/individual/index.php?occid=13149851		University of Arizona															PreservedSpecimen			UAIC1053777	Insecta		UAIC	aef2ae41-e2ab-4c73-a616-036ba2fc2326			20411	United States		Imperial						32.905542	-114.972658
41a00b67-3ece-483c-8701-643103f33052		http://creativecommons.org/publicdomain/zero/1.0/	Information about who can access the resource or an indication of its security status. Access Rights may include information regarding access or restrictions based on privacy, security, or other policies. (eg. 'not‐for‐profit use				2016-04-11 18:30:49	http://symbiota4.acis.ufl.edu/scan/portal/collections/individual/index.php?occid=13144539		University of Arizona															PreservedSpecimen			UAIC1063378	Insecta		UAIC	aef2ae41-e2ab-4c73-a616-036ba2fc2326			6526	United States		Imperial						32.878535	-114.765592
4d2b7240-e771-44b8-bf31-563b888d23c0		http://creativecommons.org/publicdomain/zero/1.0/	Information about who can access the resource or an indication of its security status. Access Rights may include information regarding access or restrictions based on privacy, security, or other policies. (eg. 'not‐for‐profit use				2016-04-11 18:27:09	http://symbiota4.acis.ufl.edu/scan/portal/collections/individual/index.php?occid=13144527		University of Arizona															PreservedSpecimen			UAIC1063366	Insecta		UAIC	aef2ae41-e2ab-4c73-a616-036ba2fc2326			6526	United States		Imperial						32.878535	-114.765592
90d9b3b1-1360-40fb-a6b2-55a24e0ab4c5		http://creativecommons.org/publicdomain/zero/1.0/	Information about who can access the resource or an indication of its security status. Access Rights may include information regarding access or restrictions based on privacy, security, or other policies. (eg. 'not‐for‐profit use				2015-08-14 14:05:13	http://symbiota4.acis.ufl.edu/scan/portal/collections/individual/index.php?occid=13152577		University of Arizona															PreservedSpecimen			UAIC1059503	Insecta		UAIC	aef2ae41-e2ab-4c73-a616-036ba2fc2326			6954	United States		Imperial						32.816979	-114.890652
0f5a5b6d-bd25-4252-8de0-6182daf7560a		http://creativecommons.org/publicdomain/zero/1.0/					2015-08-11 12:51:11	http://symbiota4.acis.ufl.edu/scan/portal/collections/individual/index.php?occid=487191																	PreservedSpecimen			ASUHIC0014292	Insecta		ASUHIC	98d9b8ed-08d6-47fc-b324-2853e44d75d1				USA		Imperial County				1986		32.9975	-115.07111
0ad8997c-fcc5-4af2-afd3-758239c53748		http://creativecommons.org/publicdomain/zero/1.0/	Information about who can access the resource or an indication of its security status. Access Rights may include information regarding access or restrictions based on privacy, security, or other policies. (eg. 'not‐for‐profit use				2016-04-11 18:05:27	http://symbiota4.acis.ufl.edu/scan/portal/collections/individual/index.php?occid=13144464		University of Arizona															PreservedSpecimen			UAIC1063303	Insecta		UAIC	aef2ae41-e2ab-4c73-a616-036ba2fc2326			6526	United States		Imperial						32.878535	-114.765592
07386e81-26ab-4274-a743-3600ae22ede6		http://creativecommons.org/licenses/by-nc/3.0/	Not-for-profit use only				2013-11-05 10:40:35	http://symbiota4.acis.ufl.edu/scan/portal/collections/individual/index.php?occid=12621744		Texas A&M University															Preserved specimen			X1006063	Insecta		ENTO	13b264e0-ea1c-4ff2-8229-0507f8dbf46a				United States of America		Imperial					29	32.97866	-115.18593
5613cc97-41e2-4f77-ad01-e362eec7872e		http://creativecommons.org/licenses/by-nc/3.0/	Not-for-profit use only				2014-01-30 12:54:55	http://symbiota4.acis.ufl.edu/scan/portal/collections/individual/index.php?occid=12639087		Texas A&M University															Preserved specimen			X1012952	Insecta		ENTO	13b264e0-ea1c-4ff2-8229-0507f8dbf46a				United States of America		Imperial					0	32.99754	-115.07192
dad886a0-4526-42c5-b68b-a5cbd8cdcb82		http://creativecommons.org/publicdomain/zero/1.0/					2016-07-05 18:47:12	http://symbiota4.acis.ufl.edu/scan/portal/collections/individual/index.php?occid=19952459					[{"dwc:identifiedBy": "Rolf Aalbu", "idigbio:recordId": "urn:uuid:9df99728-bba0-467a-91ca-896ee39b6889", "coreid": "19952459", "dwc:dateIdentified": "2007", "dcterms:modified": "2016-07-05 18:47:12", "dwc:scientificName": "Eleodes armata"}, {"dwc:identifiedBy": "Nomenclatural Adjustment", "idigbio:recordId": "urn:uuid:27cf9c56-983c-430b-8c13-a3020001bb7f", "coreid": "19952459", "dwc:scientificNam…												PreservedSpecimen			SBMNHENT0069040	Insecta		SBMNHENT	a8a49613-67d0-48cc-8563-14c76462a46d				United States		Imperial County				July 5, 2016	24	33.0175	-115.1046
0dd57991-58af-40b3-bcd1-7fc47005fb66		http://creativecommons.org/publicdomain/zero/1.0/					2016-07-05 18:47:12	http://symbiota4.acis.ufl.edu/scan/portal/collections/individual/index.php?occid=19952511					[{"dwc:identifiedBy": "Rolf Aalbu", "idigbio:recordId": "urn:uuid:5ec7fbb7-e5c7-44b1-9520-31fd1dd8138e", "coreid": "19952511", "dwc:dateIdentified": "2007", "dcterms:modified": "2016-07-05 18:47:12", "dwc:scientificName": "Eleodes armata"}, {"dwc:identifiedBy": "Nomenclatural Adjustment", "idigbio:recordId": "urn:uuid:c1820239-9372-4add-9801-95deb6a4dc23", "coreid": "19952511", "dwc:scientificNam…												PreservedSpecimen			SBMNHENT0069092	Insecta		SBMNHENT	a8a49613-67d0-48cc-8563-14c76462a46d				United States		Imperial County				July 5, 2016	24	33.0175	-115.1046
771f47ac-97ab-4aa1-8947-e984a7f9d0a2		http://creativecommons.org/publicdomain/zero/1.0/					2016-01-30 21:38:08	http://symbiota4.acis.ufl.edu/scan/portal/collections/individual/index.php?occid=19953322																	PreservedSpecimen			SBMNHENT0069904	Insecta		SBMNHENT	a8a49613-67d0-48cc-8563-14c76462a46d				United States		Imperial County				2007	14	33.1472	-115.3236
fbc9b029-dee2-4546-b516-039a9aac0f0b		http://creativecommons.org/publicdomain/zero/1.0/	Information about who can access the resource or an indication of its security status. Access Rights may include information regarding access or restrictions based on privacy, security, or other policies. (eg. 'not‐for‐profit use				2016-04-04 21:59:10	http://symbiota4.acis.ufl.edu/scan/portal/collections/individual/index.php?occid=13146942		University of Arizona															PreservedSpecimen			UAIC1065161	Insecta		UAIC	aef2ae41-e2ab-4c73-a616-036ba2fc2326			3036	United States		Imperial						32.890985	-114.779367
71ab58cb-8c79-4a34-88d1-4e5be3bb71a4		http://creativecommons.org/publicdomain/zero/1.0/					2016-02-02 17:02:02	http://symbiota4.acis.ufl.edu/scan/portal/collections/individual/index.php?occid=20490101		M. Andrew Johnston															PreservedSpecimen			MAJC0001118	Insecta		MAJC	792ded92-38ec-4cb7-b69e-b44ea00880cf				USA		Imperial County				2015	5	32.9733	-115.1781
e0a12057-d06f-498b-b71d-7b0fab03576b		http://creativecommons.org/publicdomain/zero/1.0/					2016-02-02 17:02:09	http://symbiota4.acis.ufl.edu/scan/portal/collections/individual/index.php?occid=20490130		M. Andrew Johnston															PreservedSpecimen			MAJC0001119	Insecta		MAJC	792ded92-38ec-4cb7-b69e-b44ea00880cf				USA		Imperial County				2014	5	32.9733	-115.1781
e4538a9d-cc64-48a0-b7d1-f4821e932a33					en		2015-06-15T12:50:57Z				http://hol.osu.edu/spmInfo.html?id=OSUC%20590643					28 May 1981									PreservedSpecimen			OSUC 590643	Hexapoda		Insects					United States		Imperial				1986		32.8172	-114.8906
5a47f220-f4cf-429b-8bbf-4ad26ab3f499					en		2015-06-15T12:50:58Z				http://hol.osu.edu/spmInfo.html?id=OSUC%20590647					28 May 1981									PreservedSpecimen			OSUC 590647	Hexapoda		Insects					United States		Imperial				1986		32.8172	-114.8906
6bd89008-d537-4eb6-ba30-d4bbf69264d7					en		2015-06-15T12:50:59Z				http://hol.osu.edu/spmInfo.html?id=OSUC%20590650					28 May 1981									PreservedSpecimen			OSUC 590650	Hexapoda		Insects					United States		Imperial				1986		32.8172	-114.8906
0de7f006-b66f-448a-8831-989b457538ea		http://creativecommons.org/publicdomain/zero/1.0/	Information about who can access the resource or an indication of its security status. Access Rights may include information regarding access or restrictions based on privacy, security, or other policies. (eg. 'not‐for‐profit use				2016-06-30 13:16:08	http://symbiota4.acis.ufl.edu/scan/portal/collections/individual/index.php?occid=13149945		University of Arizona															PreservedSpecimen			UAIC1053871	Insecta		UAIC	aef2ae41-e2ab-4c73-a616-036ba2fc2326			12508	United States		Imperial						32.878535	-114.765592
f60e6ec6-c820-4206-a90a-4a29f2b74634		http://creativecommons.org/publicdomain/zero/1.0/	Information about who can access the resource or an indication of its security status. Access Rights may include information regarding access or restrictions based on privacy, security, or other policies. (eg. 'not‐for‐profit use				2016-06-30 13:19:22	http://symbiota4.acis.ufl.edu/scan/portal/collections/individual/index.php?occid=13149985		University of Arizona															PreservedSpecimen			UAIC1053911	Insecta		UAIC	aef2ae41-e2ab-4c73-a616-036ba2fc2326			9021	United States		Imperial						32.81696	-114.925186
56c53d26-bb2f-40b0-b0f7-1f7494bed2ef		http://creativecommons.org/publicdomain/zero/1.0/	Information about who can access the resource or an indication of its security status. Access Rights may include information regarding access or restrictions based on privacy, security, or other policies. (eg. 'not‐for‐profit use				2016-02-23 13:25:36	http://symbiota4.acis.ufl.edu/scan/portal/collections/individual/index.php?occid=13150489		University of Arizona															PreservedSpecimen			UAIC1057415	Insecta		UAIC	aef2ae41-e2ab-4c73-a616-036ba2fc2326			3036	United States		Imperial						32.997542	-115.071916
56410408-50b9-404a-a13e-b4f8e67a79da		http://creativecommons.org/publicdomain/zero/1.0/	Information about who can access the resource or an indication of its security status. Access Rights may include information regarding access or restrictions based on privacy, security, or other policies. (eg. 'not‐for‐profit use				2016-02-23 13:25:36	http://symbiota4.acis.ufl.edu/scan/portal/collections/individual/index.php?occid=13150491		University of Arizona															PreservedSpecimen			UAIC1057417	Insecta		UAIC	aef2ae41-e2ab-4c73-a616-036ba2fc2326			3036	United States		Imperial						32.997542	-115.071916
023d9ea8-caba-4d9e-8983-dd21f3c7f4d8		http://creativecommons.org/licenses/by-nc/3.0/	Not-for-profit use only				2013-11-04 12:46:33	http://symbiota4.acis.ufl.edu/scan/portal/collections/individual/index.php?occid=12621742		Texas A&M University															Preserved specimen			X1003947	Insecta		ENTO	13b264e0-ea1c-4ff2-8229-0507f8dbf46a				United States of America		Imperial					29	32.97866	-115.18593
2834731a-7d4d-4cb1-ba57-2b68be1d13da		http://creativecommons.org/licenses/by-nc/3.0/	Not-for-profit use only				2014-01-30 00:00:00	http://symbiota4.acis.ufl.edu/scan/portal/collections/individual/index.php?occid=12639062		Texas A&M University															Preserved specimen			X1014811	Insecta		ENTO	13b264e0-ea1c-4ff2-8229-0507f8dbf46a				United States of America		Imperial					0	32.99754	-115.07192
313b5fa0-d3a5-477e-a7ec-3cedb3b1bce4		http://creativecommons.org/licenses/by-nc/3.0/	Not-for-profit use only				2013-10-31 00:00:00	http://symbiota4.acis.ufl.edu/scan/portal/collections/individual/index.php?occid=12639101		Texas A&M University															Preserved specimen			X1066147	Insecta		ENTO	13b264e0-ea1c-4ff2-8229-0507f8dbf46a				United States of America		Imperial					26	32.99754	-115.07192
95a7e44b-d1a4-48ac-bd37-2b7615deb397		http://creativecommons.org/publicdomain/zero/1.0/					2017-09-22 00:14:55	http://symbiota4.acis.ufl.edu/scan/portal/collections/individual/index.php?occid=30113664		M. Andrew Johnston															PreservedSpecimen			MAJC0003735	Insecta		MAJC	792ded92-38ec-4cb7-b69e-b44ea00880cf				USA		Imperial				2016	14	32.757	-114.848
e8cffde5-aec0-41c8-b08b-21679d35392b		http://creativecommons.org/publicdomain/zero/1.0/	Information about who can access the resource or an indication of its security status. Access Rights may include information regarding access or restrictions based on privacy, security, or other policies. (eg. 'not‐for‐profit use				2016-04-11 18:25:42	http://symbiota4.acis.ufl.edu/scan/portal/collections/individual/index.php?occid=13144522		University of Arizona															PreservedSpecimen			UAIC1063361	Insecta		UAIC	aef2ae41-e2ab-4c73-a616-036ba2fc2326			6526	United States		Imperial						32.878535	-114.765592
abe7d75a-a4c4-4f57-a974-8586b217e8fe		http://creativecommons.org/publicdomain/zero/1.0/					2015-05-26 16:50:33	http://symbiota4.acis.ufl.edu/scan/portal/collections/individual/index.php?occid=346780																	PreservedSpecimen			NAUF4A0002846	Insecta		CPMAB	c87a0756-fdd7-4cb6-9921-ca5774f8330e				United States		Imperial					10	33.100048	-115.193452
f511521e-aa4b-4f35-9ffd-03da9bc03b66		http://creativecommons.org/licenses/by-nc/3.0/	not-for-profit use only				2015-10-13 17:38:41	http://symbiota4.acis.ufl.edu/scan/portal/collections/individual/index.php?occid=702342		Museum of Southwestern Biology															PreservedSpecimen			8521	Insecta		MSBA	cf2cd47f-8b74-43a7-b5e4-5bedf5d18cde			3450	United States of America		Imperial					20	32.984202	-115.08782
c100630f-849c-4f2d-bdfd-5550a81805af		http://creativecommons.org/publicdomain/zero/1.0/					2015-05-26 16:50:33	http://symbiota4.acis.ufl.edu/scan/portal/collections/individual/index.php?occid=346890																	PreservedSpecimen			NAUF4A0002976	Insecta		CPMAB	c87a0756-fdd7-4cb6-9921-ca5774f8330e				United States		Imperial					28	33.012011	-115.07111
bea867de-1440-4821-beaa-ffd8d1df74c4		http://creativecommons.org/licenses/by-nc/3.0/	not-for-profit use only				2015-10-13 17:38:41	http://symbiota4.acis.ufl.edu/scan/portal/collections/individual/index.php?occid=702641		Museum of Southwestern Biology															PreservedSpecimen			8767	Insecta		MSBA	cf2cd47f-8b74-43a7-b5e4-5bedf5d18cde			3450	United States of America		Imperial					20	32.984202	-115.08782
a72f05b0-e7a6-45b3-91d9-72a47ca88c16		http://creativecommons.org/publicdomain/zero/1.0/	Information about who can access the resource or an indication of its security status. Access Rights may include information regarding access or restrictions based on privacy, security, or other policies. (eg. 'not‐for‐profit use				2016-04-11 18:28:33	http://symbiota4.acis.ufl.edu/scan/portal/collections/individual/index.php?occid=13144532		University of Arizona															PreservedSpecimen			UAIC1063371	Insecta		UAIC	aef2ae41-e2ab-4c73-a616-036ba2fc2326			6526	United States		Imperial						32.878535	-114.765592
7a2c5952-ec50-48ef-b8fc-8fbf5bbd71d0		http://creativecommons.org/licenses/by-nc/3.0/	Not-for-profit use only.				2017-01-12 17:30:06	http://symbiota4.acis.ufl.edu/scan/portal/collections/individual/index.php?occid=20925325		Monte L. Bean Life Science Museum															PreservedSpecimen			BYUC064210	Insecta		BYUC	ad64ad57-a281-457e-b398-964dddc7e953			8830	United States		Imperial					30	32.785411	-114.797182
479d22c4-4001-4a76-b34a-4c2f2239211a		http://creativecommons.org/licenses/by-nc/3.0/	Not-for-profit use only.				2017-01-12 17:30:06	http://symbiota4.acis.ufl.edu/scan/portal/collections/individual/index.php?occid=20928200		Monte L. Bean Life Science Museum															PreservedSpecimen			BYUC067633	Insecta		BYUC	ad64ad57-a281-457e-b398-964dddc7e953			32847	United States		Imperial					30	32.843425	-115.215881
76521cd2-2e14-4512-b98a-b2092cd33967		http://creativecommons.org/publicdomain/zero/1.0/	Information about who can access the resource or an indication of its security status. Access Rights may include information regarding access or restrictions based on privacy, security, or other policies. (eg. 'not‐for‐profit use				2015-08-14 14:05:13	http://symbiota4.acis.ufl.edu/scan/portal/collections/individual/index.php?occid=13152559		University of Arizona															PreservedSpecimen			UAIC1059485	Insecta		UAIC	aef2ae41-e2ab-4c73-a616-036ba2fc2326			3036	United States		Imperial						32.997542	-115.071916
8c63e862-793e-4566-aa61-89a288600149		http://creativecommons.org/publicdomain/zero/1.0/					2015-08-11 12:51:11	http://symbiota4.acis.ufl.edu/scan/portal/collections/individual/index.php?occid=487197																	PreservedSpecimen			ASUHIC0014298	Insecta		ASUHIC	98d9b8ed-08d6-47fc-b324-2853e44d75d1				USA		Imperial County				1968		32.9975	-115.07111
8eaa328d-3703-495f-9ba3-624fee59973f		http://creativecommons.org/publicdomain/zero/1.0/	Information about who can access the resource or an indication of its security status. Access Rights may include information regarding access or restrictions based on privacy, security, or other policies. (eg. 'not‐for‐profit use				2016-04-11 18:28:52	http://symbiota4.acis.ufl.edu/scan/portal/collections/individual/index.php?occid=13144533		University of Arizona															PreservedSpecimen			UAIC1063372	Insecta		UAIC	aef2ae41-e2ab-4c73-a616-036ba2fc2326			6526	United States		Imperial						32.878535	-114.765592
901ca9f4-d139-4d4c-be83-c143d3a74887		http://creativecommons.org/publicdomain/zero/1.0/	Information about who can access the resource or an indication of its security status. Access Rights may include information regarding access or restrictions based on privacy, security, or other policies. (eg. 'not‐for‐profit use				2016-02-23 13:25:36	http://symbiota4.acis.ufl.edu/scan/portal/collections/individual/index.php?occid=13149698		University of Arizona															PreservedSpecimen			UAIC1053623	Insecta		UAIC	aef2ae41-e2ab-4c73-a616-036ba2fc2326			3036	United States		Imperial						32.997542	-115.071916
7f1229d0-1f46-418f-9793-ceaab20266c0		http://creativecommons.org/publicdomain/zero/1.0/	Information about who can access the resource or an indication of its security status. Access Rights may include information regarding access or restrictions based on privacy, security, or other policies. (eg. 'not‐for‐profit use				2017-04-20 13:36:48	http://symbiota4.acis.ufl.edu/scan/portal/collections/individual/index.php?occid=13152522		University of Arizona															PreservedSpecimen			UAIC1059448	Insecta		UAIC	aef2ae41-e2ab-4c73-a616-036ba2fc2326			3036	United States		Imperial						32.997542	-115.071916
86897c16-746e-4425-8fcd-d4d8ceefa1e0		http://creativecommons.org/publicdomain/zero/1.0/	Information about who can access the resource or an indication of its security status. Access Rights may include information regarding access or restrictions based on privacy, security, or other policies. (eg. 'not‐for‐profit use				2015-08-14 14:05:13	http://symbiota4.acis.ufl.edu/scan/portal/collections/individual/index.php?occid=13152637		University of Arizona															PreservedSpecimen			UAIC1059563	Insecta		UAIC	aef2ae41-e2ab-4c73-a616-036ba2fc2326			6526	United States		Imperial						32.878535	-114.765592
5ae98a8b-9890-40f5-a483-34ebd44fccce		http://creativecommons.org/publicdomain/zero/1.0/	Information about who can access the resource or an indication of its security status. Access Rights may include information regarding access or restrictions based on privacy, security, or other policies. (eg. 'not‐for‐profit use				2016-04-04 21:59:34	http://symbiota4.acis.ufl.edu/scan/portal/collections/individual/index.php?occid=13146944		University of Arizona															PreservedSpecimen			UAIC1065163	Insecta		UAIC	aef2ae41-e2ab-4c73-a616-036ba2fc2326			3036	United States		Imperial						32.892138	-114.79104
5b3103a8-3af5-4e9c-9cf1-3771a4bb3899		http://creativecommons.org/publicdomain/zero/1.0/	Information about who can access the resource or an indication of its security status. Access Rights may include information regarding access or restrictions based on privacy, security, or other policies. (eg. 'not‐for‐profit use				2016-04-04 22:00:13	http://symbiota4.acis.ufl.edu/scan/portal/collections/individual/index.php?occid=13146948		University of Arizona															PreservedSpecimen			UAIC1065167	Insecta		UAIC	aef2ae41-e2ab-4c73-a616-036ba2fc2326			3036	United States		Imperial						32.890985	-114.78486
3dd5230b-aa39-44a0-a0d4-d63637aad8f3		http://creativecommons.org/publicdomain/zero/1.0/					2015-01-08 14:34:43	http://symbiota4.acis.ufl.edu/scan/portal/collections/individual/index.php?occid=12925312																	PreservedSpecimen			ASUHIC0040071	Insecta		ASUHIC	98d9b8ed-08d6-47fc-b324-2853e44d75d1				USA		Imperial County				1989	27	32.756784	-114.817031
40b85b65-68eb-4974-b1d9-d51a002ac1a8		http://creativecommons.org/publicdomain/zero/1.0/	Information about who can access the resource or an indication of its security status. Access Rights may include information regarding access or restrictions based on privacy, security, or other policies. (eg. 'not‐for‐profit use				2016-04-11 18:38:59	http://symbiota4.acis.ufl.edu/scan/portal/collections/individual/index.php?occid=13144561		University of Arizona															PreservedSpecimen			UAIC1063400	Insecta		UAIC	aef2ae41-e2ab-4c73-a616-036ba2fc2326			6526	United States		Imperial						32.878535	-114.765592
46cc5a12-2835-4a2d-b36f-991d7d248378		http://creativecommons.org/publicdomain/zero/1.0/	Information about who can access the resource or an indication of its security status. Access Rights may include information regarding access or restrictions based on privacy, security, or other policies. (eg. 'not‐for‐profit use				2015-08-14 14:05:13	http://symbiota4.acis.ufl.edu/scan/portal/collections/individual/index.php?occid=13152578		University of Arizona															PreservedSpecimen			UAIC1059504	Insecta		UAIC	aef2ae41-e2ab-4c73-a616-036ba2fc2326			6954	United States		Imperial						32.816979	-114.890652
56d73f9b-847b-4f73-b968-8f4117ac3c25					en		2015-02-09T15:43:51Z				http://hol.osu.edu/spmInfo.html?id=OSUC%20452826					28 May 1981									PreservedSpecimen			OSUC 452826	Hexapoda		Insects					United States		Imperial				1986		32.8172	-114.8906
5849f999-9c05-4a28-beb2-0bafe53464b2		http://creativecommons.org/publicdomain/zero/1.0/	Information about who can access the resource or an indication of its security status. Access Rights may include information regarding access or restrictions based on privacy, security, or other policies. (eg. 'not‐for‐profit use				2015-08-14 14:05:13	http://symbiota4.acis.ufl.edu/scan/portal/collections/individual/index.php?occid=13152561		University of Arizona															PreservedSpecimen			UAIC1059487	Insecta		UAIC	aef2ae41-e2ab-4c73-a616-036ba2fc2326			3036	United States		Imperial						32.81699	-114.83885
11cff8e0-bb21-4f9e-9eb1-e918883d284f		http://creativecommons.org/publicdomain/zero/1.0/	Information about who can access the resource or an indication of its security status. Access Rights may include information regarding access or restrictions based on privacy, security, or other policies. (eg. 'not‐for‐profit use				2016-04-11 18:06:08	http://symbiota4.acis.ufl.edu/scan/portal/collections/individual/index.php?occid=13144468		University of Arizona															PreservedSpecimen			UAIC1063307	Insecta		UAIC	aef2ae41-e2ab-4c73-a616-036ba2fc2326			6526	United States		Imperial						32.878535	-114.765592
50b15c90-2577-424d-8648-839fb4a57f54		http://creativecommons.org/publicdomain/zero/1.0/					2017-01-26 21:36:46	http://symbiota4.acis.ufl.edu/scan/portal/collections/individual/index.php?occid=25838809		M. Andrew Johnston															PreservedSpecimen			MAJC0003119	Insecta		MAJC	792ded92-38ec-4cb7-b69e-b44ea00880cf				USA		Imperial				2015	30	32.9733	-115.1781
cce32197-c677-4eb0-b63d-dc1a5fdc4faf		http://creativecommons.org/publicdomain/zero/1.0/					2017-01-26 21:37:12	http://symbiota4.acis.ufl.edu/scan/portal/collections/individual/index.php?occid=25838810		M. Andrew Johnston															PreservedSpecimen			MAJC0003120	Insecta		MAJC	792ded92-38ec-4cb7-b69e-b44ea00880cf				USA		Imperial				2015	30	32.9733	-115.1781
536be6aa-bb3e-470b-8eb4-db9f5f46dbb6		http://creativecommons.org/publicdomain/zero/1.0/					2017-01-26 21:39:45	http://symbiota4.acis.ufl.edu/scan/portal/collections/individual/index.php?occid=25838816		M. Andrew Johnston															PreservedSpecimen			MAJC0003123	Insecta		MAJC	792ded92-38ec-4cb7-b69e-b44ea00880cf				USA		Imperial				2015	30	32.9733	-115.1781
e98e0046-7c9a-4f61-b7d6-e5e0fbb7dc55		http://creativecommons.org/publicdomain/zero/1.0/					2016-01-30 21:41:25	http://symbiota4.acis.ufl.edu/scan/portal/collections/individual/index.php?occid=19952453																	PreservedSpecimen			SBMNHENT0069034	Insecta		SBMNHENT	a8a49613-67d0-48cc-8563-14c76462a46d				United States		Imperial County				2007	24	33.0175	-115.1046
efe1f5af-305a-4a7b-8f93-f09eed8ebf34		http://creativecommons.org/publicdomain/zero/1.0/					2016-01-30 21:41:25	http://symbiota4.acis.ufl.edu/scan/portal/collections/individual/index.php?occid=19952457																	PreservedSpecimen			SBMNHENT0069038	Insecta		SBMNHENT	a8a49613-67d0-48cc-8563-14c76462a46d				United States		Imperial County				2007	24	33.0175	-115.1046
8c82b5cd-0186-4442-9947-50894a3f5d7d		http://creativecommons.org/publicdomain/zero/1.0/					2016-01-30 21:41:25	http://symbiota4.acis.ufl.edu/scan/portal/collections/individual/index.php?occid=19953312																	PreservedSpecimen			SBMNHENT0069894	Insecta		SBMNHENT	a8a49613-67d0-48cc-8563-14c76462a46d				United States		Imperial County				2007	14	33.1472	-115.3236
a9488974-cdb0-4432-bfd0-1fa1c6260896		http://creativecommons.org/publicdomain/zero/1.0/					2016-01-30 21:41:25	http://symbiota4.acis.ufl.edu/scan/portal/collections/individual/index.php?occid=19953357																	PreservedSpecimen			SBMNHENT0069939	Insecta		SBMNHENT	a8a49613-67d0-48cc-8563-14c76462a46d				United States		Imperial County				2007	5	32.7092	-114.9636
fc6b7d92-f4a6-44fe-be38-ca030c94ef40		http://creativecommons.org/licenses/by-nc/3.0/	not-for-profit use only				2015-10-13 17:38:41	http://symbiota4.acis.ufl.edu/scan/portal/collections/individual/index.php?occid=703102		Museum of Southwestern Biology															PreservedSpecimen			9230	Insecta		MSBA	cf2cd47f-8b74-43a7-b5e4-5bedf5d18cde			3450	United States of America		Imperial				00/00/2002	20	32.984202	-115.08782
a5610f89-ac11-481f-93a2-542d2de42536		http://creativecommons.org/publicdomain/zero/1.0/					2015-05-26 16:50:33	http://symbiota4.acis.ufl.edu/scan/portal/collections/individual/index.php?occid=346897																	PreservedSpecimen			NAUF4A0002990	Insecta		CPMAB	c87a0756-fdd7-4cb6-9921-ca5774f8330e				United States		Imperial					27	33.012011	-115.07111
af1cfaa8-76eb-410a-b8f6-c224cadb7542		http://creativecommons.org/publicdomain/zero/1.0/					2015-05-26 16:50:33	http://symbiota4.acis.ufl.edu/scan/portal/collections/individual/index.php?occid=346918																	PreservedSpecimen			NAUF4A0003011	Insecta		CPMAB	c87a0756-fdd7-4cb6-9921-ca5774f8330e				United States		Imperial					10	33.033405	-115.11393
a730e85d-603f-463b-87f4-b7bdf3d4566c		http://creativecommons.org/publicdomain/zero/1.0/					2015-05-26 16:50:33	http://symbiota4.acis.ufl.edu/scan/portal/collections/individual/index.php?occid=347175																	PreservedSpecimen			NAUF4A0003294	Insecta		CPMAB	c87a0756-fdd7-4cb6-9921-ca5774f8330e				United States		Imperial					21	32.9975	-115.07111
357a5885-bd82-4923-b720-cf451181c387		http://creativecommons.org/publicdomain/zero/1.0/					2015-05-26 16:50:33	http://symbiota4.acis.ufl.edu/scan/portal/collections/individual/index.php?occid=347205																	PreservedSpecimen			NAUF4A0003331	Insecta		CPMAB	c87a0756-fdd7-4cb6-9921-ca5774f8330e				United States		Imperial					28	33.012011	-115.07111
1572feb3-dd11-4de8-946b-65cfc43e2bc5		http://creativecommons.org/licenses/by-nc/3.0/	Not-for-profit use only.				2017-01-12 17:30:06	http://symbiota4.acis.ufl.edu/scan/portal/collections/individual/index.php?occid=21323033		Monte L. Bean Life Science Museum															PreservedSpecimen			BYUC060077	Insecta		BYUC	ad64ad57-a281-457e-b398-964dddc7e953			8830	United States		Imperial				2008	30	32.785411	-114.797182
8d12f617-84bd-45b9-ae8b-8e872a84157c		http://creativecommons.org/licenses/by-nc/3.0/	Not-for-profit use only.				2017-01-12 17:30:06	http://symbiota4.acis.ufl.edu/scan/portal/collections/individual/index.php?occid=21323034		Monte L. Bean Life Science Museum															PreservedSpecimen			BYUC057325	Insecta		BYUC	ad64ad57-a281-457e-b398-964dddc7e953			8830	United States		Imperial				2008	30	32.785411	-114.797182
23e67251-5a8b-432c-a409-bf66ad1d6989		http://creativecommons.org/publicdomain/zero/1.0/	Information about who can access the resource or an indication of its security status. Access Rights may include information regarding access or restrictions based on privacy, security, or other policies. (eg. 'not‐for‐profit use				2016-06-30 13:17:11	http://symbiota4.acis.ufl.edu/scan/portal/collections/individual/index.php?occid=13149955		University of Arizona															PreservedSpecimen			UAIC1053881	Insecta		UAIC	aef2ae41-e2ab-4c73-a616-036ba2fc2326			12508	United States		Imperial						32.878535	-114.765592
1afc88d0-15bc-46b3-ae42-4c3ae145af05		http://creativecommons.org/publicdomain/zero/1.0/	Information about who can access the resource or an indication of its security status. Access Rights may include information regarding access or restrictions based on privacy, security, or other policies. (eg. 'not‐for‐profit use				2016-06-30 13:17:44	http://symbiota4.acis.ufl.edu/scan/portal/collections/individual/index.php?occid=13149961		University of Arizona															PreservedSpecimen			UAIC1053887	Insecta		UAIC	aef2ae41-e2ab-4c73-a616-036ba2fc2326			12508	United States		Imperial						32.878535	-114.765592
69c727fd-d7d1-483b-afbe-1fdb882233a4		http://creativecommons.org/publicdomain/zero/1.0/	Information about who can access the resource or an indication of its security status. Access Rights may include information regarding access or restrictions based on privacy, security, or other policies. (eg. 'not‐for‐profit use				2016-06-30 13:18:35	http://symbiota4.acis.ufl.edu/scan/portal/collections/individual/index.php?occid=13149965		University of Arizona															PreservedSpecimen			UAIC1053891	Insecta		UAIC	aef2ae41-e2ab-4c73-a616-036ba2fc2326			12508	United States		Imperial						32.878535	-114.765592
e4b598db-c03b-44fc-8777-3e494702ae32		http://creativecommons.org/licenses/by-nc/3.0/	Not-for-profit use only				2014-01-25 00:00:00	http://symbiota4.acis.ufl.edu/scan/portal/collections/individual/index.php?occid=12621749		Texas A&M University															Preserved specimen			X0431461	Insecta		ENTO	13b264e0-ea1c-4ff2-8229-0507f8dbf46a				United States of America		Imperial					29	32.97866	-115.18593
709d77f1-b43a-487c-a410-c43468e2ef64		http://creativecommons.org/licenses/by-nc/3.0/	Not-for-profit use only				2014-01-25 00:00:00	http://symbiota4.acis.ufl.edu/scan/portal/collections/individual/index.php?occid=12639088		Texas A&M University															Preserved specimen			X1001631	Insecta		ENTO	13b264e0-ea1c-4ff2-8229-0507f8dbf46a				United States of America		Imperial					0	32.99754	-115.07192
873a4250-e1e7-43ab-b530-034337ea6249		http://creativecommons.org/licenses/by-nc/3.0/	Not-for-profit use only				2013-11-05 10:40:35	http://symbiota4.acis.ufl.edu/scan/portal/collections/individual/index.php?occid=12621737		Texas A&M University															Preserved specimen			X1008661	Insecta		ENTO	13b264e0-ea1c-4ff2-8229-0507f8dbf46a				United States of America		Imperial					29	32.97866	-115.18593
0150a4ac-8b8f-4779-ba42-63a0a93aab7a		http://creativecommons.org/licenses/by-nc/3.0/	Not-for-profit use only				2013-11-05 10:40:35	http://symbiota4.acis.ufl.edu/scan/portal/collections/individual/index.php?occid=12621739		Texas A&M University															Preserved specimen			X1009925	Insecta		ENTO	13b264e0-ea1c-4ff2-8229-0507f8dbf46a				United States of America		Imperial					29	32.97866	-115.18593
0bd46301-ae95-4f1a-b45a-2731e38a1650		http://creativecommons.org/licenses/by-nc/3.0/	Not-for-profit use only				2014-01-30 12:55:11	http://symbiota4.acis.ufl.edu/scan/portal/collections/individual/index.php?occid=12639076		Texas A&M University															Preserved specimen			X1016339	Insecta		ENTO	13b264e0-ea1c-4ff2-8229-0507f8dbf46a				United States of America		Imperial					0	32.99754	-115.07192
443b554c-477c-41ba-8f7a-8049b250bf3f		http://creativecommons.org/publicdomain/zero/1.0/					2016-07-05 18:47:12	http://symbiota4.acis.ufl.edu/scan/portal/collections/individual/index.php?occid=19952456					[{"dwc:identifiedBy": "Rolf Aalbu", "idigbio:recordId": "urn:uuid:7eebecd2-27dd-44c8-92c4-47aa227f825d", "coreid": "19952456", "dwc:dateIdentified": "2007", "dcterms:modified": "2016-07-05 18:47:12", "dwc:scientificName": "Eleodes armata"}, {"dwc:identifiedBy": "Nomenclatural Adjustment", "idigbio:recordId": "urn:uuid:d33d1e01-94f2-48d2-b9d7-e0bafd06c7d8", "coreid": "19952456", "dwc:scientificNam…												PreservedSpecimen			SBMNHENT0069037	Insecta		SBMNHENT	a8a49613-67d0-48cc-8563-14c76462a46d				United States		Imperial County				July 5, 2016	24	33.0175	-115.1046
7ed8fb08-4789-4c6e-a197-a2fbff24640b		http://creativecommons.org/publicdomain/zero/1.0/					2016-01-30 21:41:25	http://symbiota4.acis.ufl.edu/scan/portal/collections/individual/index.php?occid=19952466																	PreservedSpecimen			SBMNHENT0069047	Insecta		SBMNHENT	a8a49613-67d0-48cc-8563-14c76462a46d				United States		Imperial County				2007	25	33.0175	-115.1046
ca346d03-db0f-40e2-9ec0-ed61b905d4a4		http://creativecommons.org/publicdomain/zero/1.0/					2016-01-30 21:41:25	http://symbiota4.acis.ufl.edu/scan/portal/collections/individual/index.php?occid=19953310																	PreservedSpecimen			SBMNHENT0069892	Insecta		SBMNHENT	a8a49613-67d0-48cc-8563-14c76462a46d				United States		Imperial County				2007	4	32.7428	-115.1981
d9951792-f9f7-4ce1-b8d7-4c7c75d80468		http://creativecommons.org/publicdomain/zero/1.0/	Information about who can access the resource or an indication of its security status. Access Rights may include information regarding access or restrictions based on privacy, security, or other policies. (eg. 'not‐for‐profit use				2016-04-04 21:57:46	http://symbiota4.acis.ufl.edu/scan/portal/collections/individual/index.php?occid=13146937		University of Arizona															PreservedSpecimen			UAIC1065156	Insecta		UAIC	aef2ae41-e2ab-4c73-a616-036ba2fc2326			3036	United States		Imperial						32.81699	-114.83885
7b23e83e-33aa-49bb-8b00-adc40a97c7fd		http://creativecommons.org/publicdomain/zero/1.0/					2015-05-26 16:50:33	http://symbiota4.acis.ufl.edu/scan/portal/collections/individual/index.php?occid=346747																	PreservedSpecimen			NAUF4A0002810	Insecta		CPMAB	c87a0756-fdd7-4cb6-9921-ca5774f8330e				United States		Imperial					28	33.012011	-115.07111
e8f2649a-ec3c-4143-ba0c-acfcd2d5c7d7		http://creativecommons.org/publicdomain/zero/1.0/					2015-05-26 16:50:33	http://symbiota4.acis.ufl.edu/scan/portal/collections/individual/index.php?occid=346755																	PreservedSpecimen			NAUF4A0002818	Insecta		CPMAB	c87a0756-fdd7-4cb6-9921-ca5774f8330e				United States		Imperial					28	33.012011	-115.07111
d0a91831-00bd-4d0d-bf29-ffe3ff86ada9		http://creativecommons.org/publicdomain/zero/1.0/					2015-05-26 16:50:33	http://symbiota4.acis.ufl.edu/scan/portal/collections/individual/index.php?occid=346757																	PreservedSpecimen			NAUF4A0002820	Insecta		CPMAB	c87a0756-fdd7-4cb6-9921-ca5774f8330e				United States		Imperial					28	33.012011	-115.07111
16df6959-81d9-4fdb-b52b-bcae2a1e65f7		http://creativecommons.org/publicdomain/zero/1.0/					2015-05-26 16:50:33	http://symbiota4.acis.ufl.edu/scan/portal/collections/individual/index.php?occid=346758																	PreservedSpecimen			NAUF4A0002821	Insecta		CPMAB	c87a0756-fdd7-4cb6-9921-ca5774f8330e				United States		Imperial					10	33.100048	-115.193452
96da0740-22b4-4de6-b119-5a728fbb009c		http://creativecommons.org/publicdomain/zero/1.0/					2015-05-26 16:50:33	http://symbiota4.acis.ufl.edu/scan/portal/collections/individual/index.php?occid=346778																	PreservedSpecimen			NAUF4A0002844	Insecta		CPMAB	c87a0756-fdd7-4cb6-9921-ca5774f8330e				United States		Imperial					10	33.100048	-115.193452
ed7a4487-9b20-4b9c-9f72-4d6d43ca922f		http://creativecommons.org/publicdomain/zero/1.0/	Information about who can access the resource or an indication of its security status. Access Rights may include information regarding access or restrictions based on privacy, security, or other policies. (eg. 'not‐for‐profit use				2016-04-11 18:43:05	http://symbiota4.acis.ufl.edu/scan/portal/collections/individual/index.php?occid=13144573		University of Arizona															PreservedSpecimen			UAIC1063412	Insecta		UAIC	aef2ae41-e2ab-4c73-a616-036ba2fc2326			6526	United States		Imperial						32.878535	-114.765592
d32f1f06-a114-4f18-88cd-570ee5f11191		http://creativecommons.org/publicdomain/zero/1.0/	Information about who can access the resource or an indication of its security status. Access Rights may include information regarding access or restrictions based on privacy, security, or other policies. (eg. 'not‐for‐profit use				2016-04-11 18:43:30	http://symbiota4.acis.ufl.edu/scan/portal/collections/individual/index.php?occid=13144574		University of Arizona															PreservedSpecimen			UAIC1063413	Insecta		UAIC	aef2ae41-e2ab-4c73-a616-036ba2fc2326			6526	United States		Imperial						32.878535	-114.765592
c8aff03e-8caf-4eca-9c30-32785fb5c7fc		http://creativecommons.org/licenses/by-nc/3.0/	not-for-profit use only				2015-10-13 17:38:41	http://symbiota4.acis.ufl.edu/scan/portal/collections/individual/index.php?occid=702388		Museum of Southwestern Biology															PreservedSpecimen			8567	Insecta		MSBA	cf2cd47f-8b74-43a7-b5e4-5bedf5d18cde			3450	United States of America		Imperial					20	32.984202	-115.08782
c4470009-d870-4086-a9e3-993d31adee13		http://creativecommons.org/publicdomain/zero/1.0/	Information about who can access the resource or an indication of its security status. Access Rights may include information regarding access or restrictions based on privacy, security, or other policies. (eg. 'not‐for‐profit use				2016-07-23 11:31:54	http://symbiota4.acis.ufl.edu/scan/portal/collections/individual/index.php?occid=13151755		University of Arizona															PreservedSpecimen			UAIC1058681	Insecta		UAIC	aef2ae41-e2ab-4c73-a616-036ba2fc2326			9021	United States		Imperial						32.81696	-114.925186
c78fe90b-9194-4474-bc2c-baa477a0b8b4		http://creativecommons.org/publicdomain/zero/1.0/	Information about who can access the resource or an indication of its security status. Access Rights may include information regarding access or restrictions based on privacy, security, or other policies. (eg. 'not‐for‐profit use				2016-04-11 18:07:57	http://symbiota4.acis.ufl.edu/scan/portal/collections/individual/index.php?occid=13144478		University of Arizona															PreservedSpecimen			UAIC1063317	Insecta		UAIC	aef2ae41-e2ab-4c73-a616-036ba2fc2326			6526	United States		Imperial						32.878535	-114.765592
b05a7a7c-4282-48f7-a19d-f52c5afcc454		http://creativecommons.org/publicdomain/zero/1.0/					2015-08-11 12:51:11	http://symbiota4.acis.ufl.edu/scan/portal/collections/individual/index.php?occid=13009319																	PreservedSpecimen			ASUHIC0040411	Insecta		ASUHIC	98d9b8ed-08d6-47fc-b324-2853e44d75d1				USA		Imperial County				2014	27	32.756784	-114.817031
b2792291-f5b8-4e86-828e-07127cfece5e		http://creativecommons.org/publicdomain/zero/1.0/	Material is for loan to researchers throughout the US and for in-house use.				2017-03-02 14:35:21	http://symbiota4.acis.ufl.edu/scan/portal/collections/individual/index.php?occid=795944		Department of Bioagricultural Sciences and Pest Management															PreservedSpecimen			CSU ENT0005112	Insecta		CSUC	6ca25e61-71fe-4605-848f-86f9b72a87df			2596	United States		Imperial				no date provided	2	32.997499	-115.088412
bb14a3cb-f3a2-4f54-976d-02b8919ca0bf		http://creativecommons.org/publicdomain/zero/1.0/	Information about who can access the resource or an indication of its security status. Access Rights may include information regarding access or restrictions based on privacy, security, or other policies. (eg. 'not‐for‐profit use				2016-04-11 18:27:25	http://symbiota4.acis.ufl.edu/scan/portal/collections/individual/index.php?occid=13144528		University of Arizona															PreservedSpecimen			UAIC1063367	Insecta		UAIC	aef2ae41-e2ab-4c73-a616-036ba2fc2326			6526	United States		Imperial						32.878535	-114.765592
33a56661-0fbf-4a36-b1ca-82144e8149ac		http://creativecommons.org/publicdomain/zero/1.0/	Information about who can access the resource or an indication of its security status. Access Rights may include information regarding access or restrictions based on privacy, security, or other policies. (eg. 'not‐for‐profit use				2016-04-11 18:42:34	http://symbiota4.acis.ufl.edu/scan/portal/collections/individual/index.php?occid=13144572		University of Arizona															PreservedSpecimen			UAIC1063411	Insecta		UAIC	aef2ae41-e2ab-4c73-a616-036ba2fc2326			6526	United States		Imperial						32.878535	-114.765592
14e69636-9f10-40ef-a380-db58317b5e53		http://creativecommons.org/publicdomain/zero/1.0/	Information about who can access the resource or an indication of its security status. Access Rights may include information regarding access or restrictions based on privacy, security, or other policies. (eg. 'not‐for‐profit use				2015-08-14 14:05:13	http://symbiota4.acis.ufl.edu/scan/portal/collections/individual/index.php?occid=13149692		University of Arizona															PreservedSpecimen			UAIC1053617	Insecta		UAIC	aef2ae41-e2ab-4c73-a616-036ba2fc2326			1807	United States		Imperial						32.958376	-115.084139
23f42ddb-e5db-4552-a7de-e4b57db9bd9b		http://creativecommons.org/publicdomain/zero/1.0/	Information about who can access the resource or an indication of its security status. Access Rights may include information regarding access or restrictions based on privacy, security, or other policies. (eg. 'not‐for‐profit use				2016-04-04 21:57:02	http://symbiota4.acis.ufl.edu/scan/portal/collections/individual/index.php?occid=13146934		University of Arizona															PreservedSpecimen			UAIC1065153	Insecta		UAIC	aef2ae41-e2ab-4c73-a616-036ba2fc2326			3036	United States		Imperial						32.81699	-114.83885
2e4ec029-5a14-4875-bb79-774c22a1d8f3		http://creativecommons.org/publicdomain/zero/1.0/	Information about who can access the resource or an indication of its security status. Access Rights may include information regarding access or restrictions based on privacy, security, or other policies. (eg. 'not‐for‐profit use				2016-02-23 13:25:36	http://symbiota4.acis.ufl.edu/scan/portal/collections/individual/index.php?occid=13149787		University of Arizona															PreservedSpecimen			UAIC1053712	Insecta		UAIC	aef2ae41-e2ab-4c73-a616-036ba2fc2326			3036	United States		Imperial						32.997542	-115.071916
08b9d261-3939-4a36-b06b-b0884b56f977		http://creativecommons.org/publicdomain/zero/1.0/	Information about who can access the resource or an indication of its security status. Access Rights may include information regarding access or restrictions based on privacy, security, or other policies. (eg. 'not‐for‐profit use				2016-04-11 18:28:17	http://symbiota4.acis.ufl.edu/scan/portal/collections/individual/index.php?occid=13144531		University of Arizona															PreservedSpecimen			UAIC1063370	Insecta		UAIC	aef2ae41-e2ab-4c73-a616-036ba2fc2326			6526	United States		Imperial						32.878535	-114.765592
889851ae-6f5b-4ec2-8485-75ed62c0ad7f		http://creativecommons.org/publicdomain/zero/1.0/	Information about who can access the resource or an indication of its security status. Access Rights may include information regarding access or restrictions based on privacy, security, or other policies. (eg. 'not‐for‐profit use				2016-04-11 18:30:35	http://symbiota4.acis.ufl.edu/scan/portal/collections/individual/index.php?occid=13144538		University of Arizona															PreservedSpecimen			UAIC1063377	Insecta		UAIC	aef2ae41-e2ab-4c73-a616-036ba2fc2326			6526	United States		Imperial						32.878535	-114.765592
95aafb54-18e4-4642-8322-c84fb3f1442c		http://creativecommons.org/publicdomain/zero/1.0/	Information about who can access the resource or an indication of its security status. Access Rights may include information regarding access or restrictions based on privacy, security, or other policies. (eg. 'not‐for‐profit use				2016-04-11 18:45:36	http://symbiota4.acis.ufl.edu/scan/portal/collections/individual/index.php?occid=13144581		University of Arizona															PreservedSpecimen			UAIC1063420	Insecta		UAIC	aef2ae41-e2ab-4c73-a616-036ba2fc2326			6526	United States		Imperial						32.878535	-114.765592
759fe073-c098-4a05-959f-887bc1336080		http://creativecommons.org/publicdomain/zero/1.0/	Information about who can access the resource or an indication of its security status. Access Rights may include information regarding access or restrictions based on privacy, security, or other policies. (eg. 'not‐for‐profit use				2016-04-11 18:05:36	http://symbiota4.acis.ufl.edu/scan/portal/collections/individual/index.php?occid=13144465		University of Arizona															PreservedSpecimen			UAIC1063304	Insecta		UAIC	aef2ae41-e2ab-4c73-a616-036ba2fc2326			6526	United States		Imperial						32.878535	-114.765592
85c75133-6673-48b7-81fb-0198c0de49f2		http://creativecommons.org/publicdomain/zero/1.0/	Information about who can access the resource or an indication of its security status. Access Rights may include information regarding access or restrictions based on privacy, security, or other policies. (eg. 'not‐for‐profit use				2016-04-04 22:00:05	http://symbiota4.acis.ufl.edu/scan/portal/collections/individual/index.php?occid=13146947		University of Arizona															PreservedSpecimen			UAIC1065166	Insecta		UAIC	aef2ae41-e2ab-4c73-a616-036ba2fc2326			3036	United States		Imperial						32.889832	-114.784174
436ca2c6-1102-480b-bd65-b377b798e977		http://creativecommons.org/publicdomain/zero/1.0/					2015-08-11 12:51:11	http://symbiota4.acis.ufl.edu/scan/portal/collections/individual/index.php?occid=12726217																	PreservedSpecimen			ASUHIC0040023	Insecta		ASUHIC	98d9b8ed-08d6-47fc-b324-2853e44d75d1				USA		Imperial County				1989	27	32.756784	-114.817031
48839df8-598a-4877-86bf-75424f4b10a2		http://creativecommons.org/publicdomain/zero/1.0/	Information about who can access the resource or an indication of its security status. Access Rights may include information regarding access or restrictions based on privacy, security, or other policies. (eg. 'not‐for‐profit use				2016-07-05 12:54:51	http://symbiota4.acis.ufl.edu/scan/portal/collections/individual/index.php?occid=13143407		University of Arizona															PreservedSpecimen			UAIC1060246	Insecta		UAIC	aef2ae41-e2ab-4c73-a616-036ba2fc2326			9021	United States		Imperial						32.81696	-114.925186
54b27106-4179-4e85-8d37-307115723510		http://creativecommons.org/publicdomain/zero/1.0/	Material is for loan to researchers throughout the US and for in-house use.				2017-03-02 14:35:21	http://symbiota4.acis.ufl.edu/scan/portal/collections/individual/index.php?occid=430318		Department of Bioagricultural Sciences and Pest Management			[{"dwc:identifiedBy": "C.A. Triplehorn", "idigbio:recordId": "urn:uuid:624af639-8ba7-4840-8909-ffce4e04d7e7", "coreid": "430318", "dwc:scientificNameAuthorship": "LeConte", "dwc:dateIdentified": "2002", "dcterms:modified": "2012-09-04 18:25:52", "dwc:scientificName": "Asbolus verrucosus"}]												PreservedSpecimen			CSU ENT0000321	Insecta		CSUC	6ca25e61-71fe-4605-848f-86f9b72a87df			3820	United States		Imperial				2002	23	32.837116	-115.002814
6142657b-230a-4334-b388-ce7d2e597565		http://creativecommons.org/licenses/by-nc/3.0/	Not-for-profit use only.				2017-01-12 17:30:06	http://symbiota4.acis.ufl.edu/scan/portal/collections/individual/index.php?occid=21153493		Monte L. Bean Life Science Museum															PreservedSpecimen			BYUC062038	Insecta		BYUC	ad64ad57-a281-457e-b398-964dddc7e953			10666	United States		Imperial				2007	30	32.800419	-114.815035
3dc41f33-b70e-4eb6-83f8-5b17da1af568		http://creativecommons.org/licenses/by-nc/3.0/	Not-for-profit use only.				2017-01-12 17:30:06	http://symbiota4.acis.ufl.edu/scan/portal/collections/individual/index.php?occid=21153494		Monte L. Bean Life Science Museum															PreservedSpecimen			BYUC061838	Insecta		BYUC	ad64ad57-a281-457e-b398-964dddc7e953			10666	United States		Imperial				2007	30	32.800419	-114.815035
862c8565-616c-45ee-80c0-243e2e57728c		http://creativecommons.org/publicdomain/zero/1.0/					2015-05-26 16:50:33	http://symbiota4.acis.ufl.edu/scan/portal/collections/individual/index.php?occid=346919																	PreservedSpecimen			NAUF4A0003012	Insecta		CPMAB	c87a0756-fdd7-4cb6-9921-ca5774f8330e				United States		Imperial					10	33.033405	-115.11393
faa98a4c-bb2f-438b-bdd3-d0a12a51264c		http://creativecommons.org/publicdomain/zero/1.0/					2015-08-11 12:51:11	http://symbiota4.acis.ufl.edu/scan/portal/collections/individual/index.php?occid=487185																	PreservedSpecimen			ASUHIC0014299	Insecta		ASUHIC	98d9b8ed-08d6-47fc-b324-2853e44d75d1				USA		Imperial County				1968		32.9975	-115.07111
fbf5204e-9433-4621-a678-2cfd15a76339		http://creativecommons.org/publicdomain/zero/1.0/	Information about who can access the resource or an indication of its security status. Access Rights may include information regarding access or restrictions based on privacy, security, or other policies. (eg. 'not‐for‐profit use				2016-04-11 18:19:13	http://symbiota4.acis.ufl.edu/scan/portal/collections/individual/index.php?occid=13144505		University of Arizona															PreservedSpecimen			UAIC1063344	Insecta		UAIC	aef2ae41-e2ab-4c73-a616-036ba2fc2326			6526	United States		Imperial						32.878535	-114.765592
fec1edff-f623-433e-81c9-7a4026b1b3e3		http://creativecommons.org/publicdomain/zero/1.0/	Information about who can access the resource or an indication of its security status. Access Rights may include information regarding access or restrictions based on privacy, security, or other policies. (eg. 'not‐for‐profit use				2016-04-11 18:26:20	http://symbiota4.acis.ufl.edu/scan/portal/collections/individual/index.php?occid=13144524		University of Arizona															PreservedSpecimen			UAIC1063363	Insecta		UAIC	aef2ae41-e2ab-4c73-a616-036ba2fc2326			6526	United States		Imperial						32.878535	-114.765592
84a487f7-efde-4428-b7be-845af7562de1		http://creativecommons.org/publicdomain/zero/1.0/					2016-09-30 21:06:39	http://symbiota4.acis.ufl.edu/scan/portal/collections/individual/index.php?occid=14839881																	PreservedSpecimen			ASUHIC0086280	Insecta		ASUHIC	98d9b8ed-08d6-47fc-b324-2853e44d75d1				USA		Imperial County					27	32.756784	-114.817031
ce6362b2-0f11-4e46-9af9-b2a750424c0e		http://creativecommons.org/publicdomain/zero/1.0/					2016-09-30 20:54:55	http://symbiota4.acis.ufl.edu/scan/portal/collections/individual/index.php?occid=14839878																	PreservedSpecimen			ASUHIC0086277	Insecta		ASUHIC	98d9b8ed-08d6-47fc-b324-2853e44d75d1				USA		Imperial County					27	32.756784	-114.817031
24a07f96-8eef-4e8a-9084-bfb414873934		http://creativecommons.org/publicdomain/zero/1.0/	Information about who can access the resource or an indication of its security status. Access Rights may include information regarding access or restrictions based on privacy, security, or other policies. (eg. 'not‐for‐profit use				2016-02-23 13:24:05	http://symbiota4.acis.ufl.edu/scan/portal/collections/individual/index.php?occid=13671485		University of Arizona															PreservedSpecimen			UAIC1061853	Insecta		UAIC	aef2ae41-e2ab-4c73-a616-036ba2fc2326			3036	United States		Imperial						32.878535	-114.765592
8bff5af7-c80e-488c-bbf4-e9a1e46aa02d		http://creativecommons.org/publicdomain/zero/1.0/					2015-04-15 14:03:32	http://symbiota4.acis.ufl.edu/scan/portal/collections/individual/index.php?occid=14661112																	PreservedSpecimen			ASUHIC0078286	Insecta		ASUHIC	98d9b8ed-08d6-47fc-b324-2853e44d75d1				USA		Imperial County				2015	19	32.994794	-115.091867
22cdf56f-862d-4c4b-8c3a-756e92de04a3					en		2015-06-15T12:50:57Z				http://hol.osu.edu/spmInfo.html?id=OSUC%20590639					28 May 1981									PreservedSpecimen			OSUC 590639	Hexapoda		Insects					United States		Imperial				1986		32.8172	-114.8906
4849a1f5-f7eb-423b-ba3e-cdbf895f67e5		http://creativecommons.org/publicdomain/zero/1.0/	Information about who can access the resource or an indication of its security status. Access Rights may include information regarding access or restrictions based on privacy, security, or other policies. (eg. 'not‐for‐profit use				2016-06-30 13:16:48	http://symbiota4.acis.ufl.edu/scan/portal/collections/individual/index.php?occid=13149953		University of Arizona															PreservedSpecimen			UAIC1053879	Insecta		UAIC	aef2ae41-e2ab-4c73-a616-036ba2fc2326			12508	United States		Imperial						32.878535	-114.765592
87ab97e7-33a6-4291-bc67-635f29ac2a7c		http://creativecommons.org/publicdomain/zero/1.0/	Information about who can access the resource or an indication of its security status. Access Rights may include information regarding access or restrictions based on privacy, security, or other policies. (eg. 'not‐for‐profit use				2016-06-30 13:31:08	http://symbiota4.acis.ufl.edu/scan/portal/collections/individual/index.php?occid=13149993		University of Arizona															PreservedSpecimen			UAIC1053919	Insecta		UAIC	aef2ae41-e2ab-4c73-a616-036ba2fc2326			6954	United States		Imperial						32.816979	-114.890652
b08b4d96-a305-4263-867b-02ce9562ea5c		http://creativecommons.org/licenses/by-nc/3.0/	Not-for-profit use only.				2017-01-12 17:30:06	http://symbiota4.acis.ufl.edu/scan/portal/collections/individual/index.php?occid=21323038		Monte L. Bean Life Science Museum															PreservedSpecimen			BYUC057427	Insecta		BYUC	ad64ad57-a281-457e-b398-964dddc7e953			8830	United States		Imperial				2008	30	32.785411	-114.797182
86dd0be1-21be-4201-b6e3-7273705280c5		http://creativecommons.org/publicdomain/zero/1.0/					2016-08-29 19:17:13	http://symbiota4.acis.ufl.edu/scan/portal/collections/individual/index.php?occid=23220048		M. Andrew Johnston															PreservedSpecimen			MAJC0002049	Insecta		MAJC	792ded92-38ec-4cb7-b69e-b44ea00880cf				USA		Imperial				2014	27	33.003	-115.081
818af067-906b-4888-906d-33ba5f2288bd		http://creativecommons.org/publicdomain/zero/1.0/					2017-01-26 21:35:18	http://symbiota4.acis.ufl.edu/scan/portal/collections/individual/index.php?occid=25838805		M. Andrew Johnston															PreservedSpecimen			MAJC0003116	Insecta		MAJC	792ded92-38ec-4cb7-b69e-b44ea00880cf				USA		Imperial				2015	30	32.9733	-115.1781
2fa1e072-d097-403b-a235-747caa4bf9bd		http://creativecommons.org/publicdomain/zero/1.0/					2016-11-30 19:15:40	http://symbiota4.acis.ufl.edu/scan/portal/collections/individual/index.php?occid=23781699																	PreservedSpecimen			SBMNHENT0112179	Insecta		SBMNHENT	a8a49613-67d0-48cc-8563-14c76462a46d				United States		Imperial				2016	24	33.148	-115.314
cb32c1c3-25a8-497a-b03f-cba74489c83e		http://creativecommons.org/publicdomain/zero/1.0/					2015-05-26 16:50:33	http://symbiota4.acis.ufl.edu/scan/portal/collections/individual/index.php?occid=346771																	PreservedSpecimen			NAUF4A0002837	Insecta		CPMAB	c87a0756-fdd7-4cb6-9921-ca5774f8330e				United States		Imperial					28	33.012011	-115.07111
4c8686ff-9fe4-4d0d-be5c-ea4a189b3197		http://creativecommons.org/publicdomain/zero/1.0/					2015-05-26 16:50:33	http://symbiota4.acis.ufl.edu/scan/portal/collections/individual/index.php?occid=346798																	PreservedSpecimen			NAUF4A0002864	Insecta		CPMAB	c87a0756-fdd7-4cb6-9921-ca5774f8330e				United States		Imperial					28	33.012011	-115.07111
f0a77724-d095-4426-97f2-d2750f89bc1e		http://creativecommons.org/publicdomain/zero/1.0/	Information about who can access the resource or an indication of its security status. Access Rights may include information regarding access or restrictions based on privacy, security, or other policies. (eg. 'not‐for‐profit use				2016-04-04 22:00:20	http://symbiota4.acis.ufl.edu/scan/portal/collections/individual/index.php?occid=13146949		University of Arizona															PreservedSpecimen			UAIC1065168	Insecta		UAIC	aef2ae41-e2ab-4c73-a616-036ba2fc2326			3036	United States		Imperial						32.889255	-114.78486
da8b0fa3-0fca-4dae-8fa5-8fbf6f1534c6		http://creativecommons.org/publicdomain/zero/1.0/	Information about who can access the resource or an indication of its security status. Access Rights may include information regarding access or restrictions based on privacy, security, or other policies. (eg. 'not‐for‐profit use				2016-04-11 18:37:33	http://symbiota4.acis.ufl.edu/scan/portal/collections/individual/index.php?occid=13144558		University of Arizona															PreservedSpecimen			UAIC1063397	Insecta		UAIC	aef2ae41-e2ab-4c73-a616-036ba2fc2326			6526	United States		Imperial						32.878535	-114.765592
dc0f17fd-04d0-4a6c-986b-9a659cba8881		http://creativecommons.org/publicdomain/zero/1.0/					2015-05-26 16:50:33	http://symbiota4.acis.ufl.edu/scan/portal/collections/individual/index.php?occid=346920																	PreservedSpecimen			NAUF4A0003013	Insecta		CPMAB	c87a0756-fdd7-4cb6-9921-ca5774f8330e				United States		Imperial					10	33.033405	-115.11393
f8d4da9d-b6e8-4637-a5ed-73311b05cad2		http://creativecommons.org/publicdomain/zero/1.0/	Information about who can access the resource or an indication of its security status. Access Rights may include information regarding access or restrictions based on privacy, security, or other policies. (eg. 'not‐for‐profit use				2016-04-11 18:22:48	http://symbiota4.acis.ufl.edu/scan/portal/collections/individual/index.php?occid=13144514		University of Arizona															PreservedSpecimen			UAIC1063353	Insecta		UAIC	aef2ae41-e2ab-4c73-a616-036ba2fc2326			6526	United States		Imperial						32.878535	-114.765592
aaf5c0a1-f0dc-4677-ad94-d523afdd25ed		http://creativecommons.org/publicdomain/zero/1.0/	Information about who can access the resource or an indication of its security status. Access Rights may include information regarding access or restrictions based on privacy, security, or other policies. (eg. 'not‐for‐profit use				2016-04-11 18:19:54	http://symbiota4.acis.ufl.edu/scan/portal/collections/individual/index.php?occid=13144507		University of Arizona															PreservedSpecimen			UAIC1063346	Insecta		UAIC	aef2ae41-e2ab-4c73-a616-036ba2fc2326			6526	United States		Imperial						32.878535	-114.765592
88e46773-580d-4a47-b2e0-d2ebd675b2b8		http://creativecommons.org/publicdomain/zero/1.0/	Information about who can access the resource or an indication of its security status. Access Rights may include information regarding access or restrictions based on privacy, security, or other policies. (eg. 'not‐for‐profit use				2015-08-14 14:05:13	http://symbiota4.acis.ufl.edu/scan/portal/collections/individual/index.php?occid=13152566		University of Arizona															PreservedSpecimen			UAIC1059492	Insecta		UAIC	aef2ae41-e2ab-4c73-a616-036ba2fc2326			3036	United States		Imperial						32.81699	-114.83885
9c66b9de-68f3-4cd9-bbba-949b579718ef		http://creativecommons.org/publicdomain/zero/1.0/	Information about who can access the resource or an indication of its security status. Access Rights may include information regarding access or restrictions based on privacy, security, or other policies. (eg. 'not‐for‐profit use				2015-08-14 14:05:13	http://symbiota4.acis.ufl.edu/scan/portal/collections/individual/index.php?occid=13152562		University of Arizona															PreservedSpecimen			UAIC1059488	Insecta		UAIC	aef2ae41-e2ab-4c73-a616-036ba2fc2326			3036	United States		Imperial						32.81699	-114.83885
111cf118-af20-4421-9a73-b8432eef6c4b		http://creativecommons.org/publicdomain/zero/1.0/	Information about who can access the resource or an indication of its security status. Access Rights may include information regarding access or restrictions based on privacy, security, or other policies. (eg. 'not‐for‐profit use				2015-08-14 14:05:13	http://symbiota4.acis.ufl.edu/scan/portal/collections/individual/index.php?occid=13152869		University of Arizona															PreservedSpecimen			UAIC1059795	Insecta		UAIC	aef2ae41-e2ab-4c73-a616-036ba2fc2326			1807	United States		Imperial						32.958376	-115.084139
3395e76b-41b7-482c-a102-2eeb1a8da8c1		http://creativecommons.org/publicdomain/zero/1.0/	Information about who can access the resource or an indication of its security status. Access Rights may include information regarding access or restrictions based on privacy, security, or other policies. (eg. 'not‐for‐profit use				2016-02-23 13:25:36	http://symbiota4.acis.ufl.edu/scan/portal/collections/individual/index.php?occid=13149695		University of Arizona															PreservedSpecimen			UAIC1053620	Insecta		UAIC	aef2ae41-e2ab-4c73-a616-036ba2fc2326			3036	United States		Imperial						32.997542	-115.071916
395da5c3-325c-4819-b332-a3957d993214		http://creativecommons.org/licenses/by-nc/3.0/	not-for-profit use only				2015-10-13 17:38:41	http://symbiota4.acis.ufl.edu/scan/portal/collections/individual/index.php?occid=702343		Museum of Southwestern Biology															PreservedSpecimen			8522	Insecta		MSBA	cf2cd47f-8b74-43a7-b5e4-5bedf5d18cde			3450	United States of America		Imperial					20	32.984202	-115.08782
3b3e3805-7c30-450c-a4cb-549dc525394e		http://creativecommons.org/publicdomain/zero/1.0/	Information about who can access the resource or an indication of its security status. Access Rights may include information regarding access or restrictions based on privacy, security, or other policies. (eg. 'not‐for‐profit use				2016-04-11 18:40:06	http://symbiota4.acis.ufl.edu/scan/portal/collections/individual/index.php?occid=13144566		University of Arizona															PreservedSpecimen			UAIC1063405	Insecta		UAIC	aef2ae41-e2ab-4c73-a616-036ba2fc2326			6526	United States		Imperial						32.878535	-114.765592
9661d1d6-6fef-4283-9dc5-569b733be8db		http://creativecommons.org/publicdomain/zero/1.0/	Information about who can access the resource or an indication of its security status. Access Rights may include information regarding access or restrictions based on privacy, security, or other policies. (eg. 'not‐for‐profit use				2016-04-11 18:33:26	http://symbiota4.acis.ufl.edu/scan/portal/collections/individual/index.php?occid=13144546		University of Arizona															PreservedSpecimen			UAIC1063385	Insecta		UAIC	aef2ae41-e2ab-4c73-a616-036ba2fc2326			6526	United States		Imperial						32.878535	-114.765592
8cfa156c-4f03-48f3-887a-bdcfcc7e8d26		http://creativecommons.org/publicdomain/zero/1.0/					2015-08-11 12:51:11	http://symbiota4.acis.ufl.edu/scan/portal/collections/individual/index.php?occid=13009317																	PreservedSpecimen			ASUHIC0040409	Insecta		ASUHIC	98d9b8ed-08d6-47fc-b324-2853e44d75d1				USA		Imperial County				2014		32.756784	-114.817031
833119fd-87bb-43da-9c5c-af0d969f0a83		http://creativecommons.org/publicdomain/zero/1.0/					2015-08-11 12:51:11	http://symbiota4.acis.ufl.edu/scan/portal/collections/individual/index.php?occid=487192																	PreservedSpecimen			ASUHIC0014293	Insecta		ASUHIC	98d9b8ed-08d6-47fc-b324-2853e44d75d1				USA		Imperial County				1986		32.9975	-115.07111
6a1632ac-8b2e-47ec-8674-4ca43c6cddbb		http://creativecommons.org/publicdomain/zero/1.0/	Material is for loan to researchers throughout the US and for in-house use.				2017-03-02 14:35:21	http://symbiota4.acis.ufl.edu/scan/portal/collections/individual/index.php?occid=430249		Department of Bioagricultural Sciences and Pest Management			[{"dwc:identifiedBy": "C.A. Triplehorn", "idigbio:recordId": "urn:uuid:f31100b6-c325-4f27-8707-f3d90de22a2a", "coreid": "430249", "dwc:scientificNameAuthorship": "LeConte 1851", "dwc:dateIdentified": "1986", "dcterms:modified": "2012-09-04 16:01:39", "dwc:scientificName": "Asbolus laevis"}]												PreservedSpecimen			CSU ENT0000299	Insecta		CSUC	6ca25e61-71fe-4605-848f-86f9b72a87df			3036	United States		Imperial				1986	1	32.989437	-115.102696
3cf263b2-97c0-4c21-a2f2-416b42fba9d2		http://creativecommons.org/publicdomain/zero/1.0/	Information about who can access the resource or an indication of its security status. Access Rights may include information regarding access or restrictions based on privacy, security, or other policies. (eg. 'not‐for‐profit use				2016-04-11 18:22:18	http://symbiota4.acis.ufl.edu/scan/portal/collections/individual/index.php?occid=13144512		University of Arizona															PreservedSpecimen			UAIC1063351	Insecta		UAIC	aef2ae41-e2ab-4c73-a616-036ba2fc2326			6526	United States		Imperial						32.878535	-114.765592
61b384d7-f056-41bf-99ef-5ceb2a99b252		http://creativecommons.org/publicdomain/zero/1.0/	Information about who can access the resource or an indication of its security status. Access Rights may include information regarding access or restrictions based on privacy, security, or other policies. (eg. 'not‐for‐profit use				2016-04-04 21:57:55	http://symbiota4.acis.ufl.edu/scan/portal/collections/individual/index.php?occid=13146938		University of Arizona															PreservedSpecimen			UAIC1065157	Insecta		UAIC	aef2ae41-e2ab-4c73-a616-036ba2fc2326			3036	United States		Imperial						32.888102	-114.78692
6369c162-57ba-4a75-aae2-9622ceb489bc		http://creativecommons.org/publicdomain/zero/1.0/	Information about who can access the resource or an indication of its security status. Access Rights may include information regarding access or restrictions based on privacy, security, or other policies. (eg. 'not‐for‐profit use				2016-04-11 18:33:42	http://symbiota4.acis.ufl.edu/scan/portal/collections/individual/index.php?occid=13144547		University of Arizona															PreservedSpecimen			UAIC1063386	Insecta		UAIC	aef2ae41-e2ab-4c73-a616-036ba2fc2326			6526	United States		Imperial						32.878535	-114.765592
48976a04-884e-4cc0-9b89-2ca10b9e89bd		http://creativecommons.org/publicdomain/zero/1.0/	Information about who can access the resource or an indication of its security status. Access Rights may include information regarding access or restrictions based on privacy, security, or other policies. (eg. 'not‐for‐profit use				2016-04-11 18:43:58	http://symbiota4.acis.ufl.edu/scan/portal/collections/individual/index.php?occid=13144576		University of Arizona															PreservedSpecimen			UAIC1063415	Insecta		UAIC	aef2ae41-e2ab-4c73-a616-036ba2fc2326			6526	United States		Imperial						32.878535	-114.765592
42c7a741-6d15-4126-9545-3fbe76469353		http://creativecommons.org/publicdomain/zero/1.0/	Information about who can access the resource or an indication of its security status. Access Rights may include information regarding access or restrictions based on privacy, security, or other policies. (eg. 'not‐for‐profit use				2016-04-11 18:29:05	http://symbiota4.acis.ufl.edu/scan/portal/collections/individual/index.php?occid=13144534		University of Arizona															PreservedSpecimen			UAIC1063373	Insecta		UAIC	aef2ae41-e2ab-4c73-a616-036ba2fc2326			6526	United States		Imperial						32.878535	-114.765592
2499dca8-77f4-4ac0-a1f7-33519e95872a		http://creativecommons.org/publicdomain/zero/1.0/	Information about who can access the resource or an indication of its security status. Access Rights may include information regarding access or restrictions based on privacy, security, or other policies. (eg. 'not‐for‐profit use				2016-07-05 12:55:22	http://symbiota4.acis.ufl.edu/scan/portal/collections/individual/index.php?occid=13143409		University of Arizona															PreservedSpecimen			UAIC1060248	Insecta		UAIC	aef2ae41-e2ab-4c73-a616-036ba2fc2326			9021	United States		Imperial						32.81696	-114.925186
022f82cd-5ed9-432d-a035-c124371264a0		http://creativecommons.org/publicdomain/zero/1.0/	Information about who can access the resource or an indication of its security status. Access Rights may include information regarding access or restrictions based on privacy, security, or other policies. (eg. 'not‐for‐profit use				2016-04-11 18:21:52	http://symbiota4.acis.ufl.edu/scan/portal/collections/individual/index.php?occid=13144511		University of Arizona															PreservedSpecimen			UAIC1063350	Insecta		UAIC	aef2ae41-e2ab-4c73-a616-036ba2fc2326			6526	United States		Imperial						32.878535	-114.765592
763b4e53-4a87-42fc-9fe7-76ce35076b6e		http://creativecommons.org/publicdomain/zero/1.0/					2016-09-30 21:04:29	http://symbiota4.acis.ufl.edu/scan/portal/collections/individual/index.php?occid=14839880																	PreservedSpecimen			ASUHIC0086279	Insecta		ASUHIC	98d9b8ed-08d6-47fc-b324-2853e44d75d1				USA		Imperial County					0	32.756784	-114.817031
021059be-7521-4ae1-8ffa-a0fdb7606167		http://creativecommons.org/licenses/by-nc/3.0/	Not-for-profit use only				2013-11-05 10:40:35	http://symbiota4.acis.ufl.edu/scan/portal/collections/individual/index.php?occid=12621734		Texas A&M University															Preserved specimen			X1003841	Insecta		ENTO	13b264e0-ea1c-4ff2-8229-0507f8dbf46a				United States of America		Imperial					29	32.97866	-115.18593
22dae96c-4177-4d94-820a-e2eea0d9786b		http://creativecommons.org/licenses/by-nc/3.0/	Not-for-profit use only				2013-11-05 10:40:35	http://symbiota4.acis.ufl.edu/scan/portal/collections/individual/index.php?occid=12621735		Texas A&M University															Preserved specimen			X1004256	Insecta		ENTO	13b264e0-ea1c-4ff2-8229-0507f8dbf46a				United States of America		Imperial					29	32.97866	-115.18593
bbd14e98-df16-453d-9d6b-013bf31d7466		http://creativecommons.org/licenses/by-nc/3.0/	Not-for-profit use only				2013-10-31 00:00:00	http://symbiota4.acis.ufl.edu/scan/portal/collections/individual/index.php?occid=12639072		Texas A&M University															Preserved specimen			X1067018	Insecta		ENTO	13b264e0-ea1c-4ff2-8229-0507f8dbf46a				United States of America		Imperial					30	32.99754	-115.07192
7ebf8a2b-d71e-42e6-8821-64e639b7f68e					en		2015-06-15T12:50:58Z				http://hol.osu.edu/spmInfo.html?id=OSUC%20590649					28 May 1981									PreservedSpecimen			OSUC 590649	Hexapoda		Insects					United States		Imperial				1986		32.8172	-114.8906
e57c3f73-08aa-4a6f-b896-f167a14c5c28					en		2015-06-15T12:51:01Z				http://hol.osu.edu/spmInfo.html?id=OSUC%20590662					16 February 2006									PreservedSpecimen			OSUC 590662	Hexapoda		Insects					United States		Imperial				2015		32.9583	-115.0842
37f4ec8d-240b-412d-923b-7931ec90b031		http://creativecommons.org/publicdomain/zero/1.0/	Information about who can access the resource or an indication of its security status. Access Rights may include information regarding access or restrictions based on privacy, security, or other policies. (eg. 'not‐for‐profit use				2016-06-30 13:15:44	http://symbiota4.acis.ufl.edu/scan/portal/collections/individual/index.php?occid=13149943		University of Arizona															PreservedSpecimen			UAIC1053869	Insecta		UAIC	aef2ae41-e2ab-4c73-a616-036ba2fc2326			12508	United States		Imperial						32.878535	-114.765592
d1224183-c537-41da-a1ec-3ef28b746ef1		http://creativecommons.org/publicdomain/zero/1.0/	Information about who can access the resource or an indication of its security status. Access Rights may include information regarding access or restrictions based on privacy, security, or other policies. (eg. 'not‐for‐profit use				2016-06-30 13:16:28	http://symbiota4.acis.ufl.edu/scan/portal/collections/individual/index.php?occid=13149952		University of Arizona															PreservedSpecimen			UAIC1053878	Insecta		UAIC	aef2ae41-e2ab-4c73-a616-036ba2fc2326			12508	United States		Imperial						32.878535	-114.765592
a8526465-ea9d-4daf-b8ac-b1cbf07b2221		http://creativecommons.org/publicdomain/zero/1.0/	Information about who can access the resource or an indication of its security status. Access Rights may include information regarding access or restrictions based on privacy, security, or other policies. (eg. 'not‐for‐profit use				2016-06-30 13:19:37	http://symbiota4.acis.ufl.edu/scan/portal/collections/individual/index.php?occid=13149990		University of Arizona															PreservedSpecimen			UAIC1053916	Insecta		UAIC	aef2ae41-e2ab-4c73-a616-036ba2fc2326			9021	United States		Imperial						32.81696	-114.925186
239aea80-5414-48f0-aa29-9178c7e15f99		http://creativecommons.org/publicdomain/zero/1.0/	Information about who can access the resource or an indication of its security status. Access Rights may include information regarding access or restrictions based on privacy, security, or other policies. (eg. 'not‐for‐profit use				2016-06-30 14:07:55	http://symbiota4.acis.ufl.edu/scan/portal/collections/individual/index.php?occid=13150089		University of Arizona															PreservedSpecimen			UAIC1057015	Insecta		UAIC	aef2ae41-e2ab-4c73-a616-036ba2fc2326			1807	United States		Imperial						32.958376	-115.084139
7c7463d2-a80c-4c53-9c09-a2d242a5c621		http://creativecommons.org/publicdomain/zero/1.0/	Information about who can access the resource or an indication of its security status. Access Rights may include information regarding access or restrictions based on privacy, security, or other policies. (eg. 'not‐for‐profit use				2016-06-30 13:20:05	http://symbiota4.acis.ufl.edu/scan/portal/collections/individual/index.php?occid=13150096		University of Arizona															PreservedSpecimen			UAIC1057022	Insecta		UAIC	aef2ae41-e2ab-4c73-a616-036ba2fc2326			9021	United States		Imperial						32.81696	-114.925186
4c87c77c-b385-4214-b890-e89f7c5f1b3f		http://creativecommons.org/publicdomain/zero/1.0/					2016-01-30 21:41:25	http://symbiota4.acis.ufl.edu/scan/portal/collections/individual/index.php?occid=19952461																	PreservedSpecimen			SBMNHENT0069042	Insecta		SBMNHENT	a8a49613-67d0-48cc-8563-14c76462a46d				United States		Imperial County				2007	25	33.0175	-115.1046
79fe4be5-1ff3-4bb4-8ef7-4766d45d8163		http://creativecommons.org/publicdomain/zero/1.0/					2016-01-30 21:41:25	http://symbiota4.acis.ufl.edu/scan/portal/collections/individual/index.php?occid=19952469																	PreservedSpecimen			SBMNHENT0069050	Insecta		SBMNHENT	a8a49613-67d0-48cc-8563-14c76462a46d				United States		Imperial County				2007	25	33.0175	-115.1046
58419b39-8879-41a8-a79a-fdf2e0893c37		http://creativecommons.org/publicdomain/zero/1.0/					2016-01-30 21:38:08	http://symbiota4.acis.ufl.edu/scan/portal/collections/individual/index.php?occid=19952470																	PreservedSpecimen			SBMNHENT0069051	Insecta		SBMNHENT	a8a49613-67d0-48cc-8563-14c76462a46d				United States		Imperial County				2007	25	33.0175	-115.1046
ee50738f-5d39-4954-9378-79ba139c5550		http://creativecommons.org/publicdomain/zero/1.0/					2016-01-30 21:41:25	http://symbiota4.acis.ufl.edu/scan/portal/collections/individual/index.php?occid=19953336																	PreservedSpecimen			SBMNHENT0069918	Insecta		SBMNHENT	a8a49613-67d0-48cc-8563-14c76462a46d				United States		Imperial County				2007	4	32.7428	-115.1981
fd7f7ebb-6364-4b25-b6cd-f5b3a1594290		http://creativecommons.org/publicdomain/zero/1.0/					2015-08-11 12:51:11	http://symbiota4.acis.ufl.edu/scan/portal/collections/individual/index.php?occid=12726218																	PreservedSpecimen			ASUHIC0040024	Insecta		ASUHIC	98d9b8ed-08d6-47fc-b324-2853e44d75d1				USA		Imperial County				1989	27	32.756784	-114.817031
fdf95e9d-ce0d-4601-bd81-fbf3df5ea394		http://creativecommons.org/publicdomain/zero/1.0/					2016-12-01 16:12:19	http://symbiota4.acis.ufl.edu/scan/portal/collections/individual/index.php?occid=23782235																	PreservedSpecimen			SBMNHENT0112234	Insecta		SBMNHENT	a8a49613-67d0-48cc-8563-14c76462a46d				United States		Imperial				2016	24	33.148	-115.314
a0dd50d9-d267-4fbb-99b1-6a5159b4d900		http://creativecommons.org/publicdomain/zero/1.0/	Information about who can access the resource or an indication of its security status. Access Rights may include information regarding access or restrictions based on privacy, security, or other policies. (eg. 'not‐for‐profit use				2017-04-20 13:36:48	http://symbiota4.acis.ufl.edu/scan/portal/collections/individual/index.php?occid=13152523		University of Arizona															PreservedSpecimen			UAIC1059449	Insecta		UAIC	aef2ae41-e2ab-4c73-a616-036ba2fc2326			3036	United States		Imperial						32.997542	-115.071916
964984f8-5050-423c-9f53-20358ab8091b		http://creativecommons.org/publicdomain/zero/1.0/	Information about who can access the resource or an indication of its security status. Access Rights may include information regarding access or restrictions based on privacy, security, or other policies. (eg. 'not‐for‐profit use				2016-04-04 22:00:55	http://symbiota4.acis.ufl.edu/scan/portal/collections/individual/index.php?occid=13146950		University of Arizona															PreservedSpecimen			UAIC1065169	Insecta		UAIC	aef2ae41-e2ab-4c73-a616-036ba2fc2326			3036	United States		Imperial						32.888678	-114.785547
985904e0-322e-4504-b4ad-e100f9621af9		http://creativecommons.org/publicdomain/zero/1.0/	Information about who can access the resource or an indication of its security status. Access Rights may include information regarding access or restrictions based on privacy, security, or other policies. (eg. 'not‐for‐profit use				2016-04-11 18:36:13	http://symbiota4.acis.ufl.edu/scan/portal/collections/individual/index.php?occid=13144554		University of Arizona															PreservedSpecimen			UAIC1063393	Insecta		UAIC	aef2ae41-e2ab-4c73-a616-036ba2fc2326			6526	United States		Imperial						32.878535	-114.765592
ebb61439-64d1-4850-8d85-04b7b76d924d		http://creativecommons.org/publicdomain/zero/1.0/	Information about who can access the resource or an indication of its security status. Access Rights may include information regarding access or restrictions based on privacy, security, or other policies. (eg. 'not‐for‐profit use				2016-04-11 18:26:02	http://symbiota4.acis.ufl.edu/scan/portal/collections/individual/index.php?occid=13144523		University of Arizona															PreservedSpecimen			UAIC1063362	Insecta		UAIC	aef2ae41-e2ab-4c73-a616-036ba2fc2326			6526	United States		Imperial						32.878535	-114.765592
ceda0fb2-e936-45c5-b81b-2026cfb44daa		http://creativecommons.org/publicdomain/zero/1.0/	Information about who can access the resource or an indication of its security status. Access Rights may include information regarding access or restrictions based on privacy, security, or other policies. (eg. 'not‐for‐profit use				2016-04-11 18:06:15	http://symbiota4.acis.ufl.edu/scan/portal/collections/individual/index.php?occid=13144469		University of Arizona															PreservedSpecimen			UAIC1063308	Insecta		UAIC	aef2ae41-e2ab-4c73-a616-036ba2fc2326			6526	United States		Imperial						32.878535	-114.765592
da88da3b-62c8-4250-acef-520991337ad7		http://creativecommons.org/publicdomain/zero/1.0/					2015-05-26 16:50:33	http://symbiota4.acis.ufl.edu/scan/portal/collections/individual/index.php?occid=346766																	PreservedSpecimen			NAUF4A0002829	Insecta		CPMAB	c87a0756-fdd7-4cb6-9921-ca5774f8330e				United States		Imperial					28	33.012011	-115.07111
3d0297fd-65a9-4c0c-86e8-88fddb8c0f52		http://creativecommons.org/publicdomain/zero/1.0/					2015-05-26 16:50:33	http://symbiota4.acis.ufl.edu/scan/portal/collections/individual/index.php?occid=346788																	PreservedSpecimen			NAUF4A0002854	Insecta		CPMAB	c87a0756-fdd7-4cb6-9921-ca5774f8330e				United States		Imperial					28	33.012011	-115.07111
c70be0d4-c6a6-47d2-8d04-ca654adb16e9		http://creativecommons.org/publicdomain/zero/1.0/	Information about who can access the resource or an indication of its security status. Access Rights may include information regarding access or restrictions based on privacy, security, or other policies. (eg. 'not‐for‐profit use				2015-08-14 14:05:13	http://symbiota4.acis.ufl.edu/scan/portal/collections/individual/index.php?occid=13152870		University of Arizona															PreservedSpecimen			UAIC1059796	Insecta		UAIC	aef2ae41-e2ab-4c73-a616-036ba2fc2326			6954	United States		Imperial						32.816979	-114.890652
c71b4af6-df6e-4e34-b8d1-9de3bfc5e05a		http://creativecommons.org/publicdomain/zero/1.0/	Information about who can access the resource or an indication of its security status. Access Rights may include information regarding access or restrictions based on privacy, security, or other policies. (eg. 'not‐for‐profit use				2015-08-14 14:05:13	http://symbiota4.acis.ufl.edu/scan/portal/collections/individual/index.php?occid=13152696		University of Arizona															PreservedSpecimen			UAIC1059622	Insecta		UAIC	aef2ae41-e2ab-4c73-a616-036ba2fc2326			9021	United States		Imperial						32.81696	-114.925186
df2a0aa0-752e-4cdd-868d-a4e3d05541fe		http://creativecommons.org/publicdomain/zero/1.0/	Material is for loan to researchers throughout the US and for in-house use.				2017-03-02 14:35:21	http://symbiota4.acis.ufl.edu/scan/portal/collections/individual/index.php?occid=430316		Department of Bioagricultural Sciences and Pest Management			[{"dwc:identifiedBy": "C.A. Triplehorn", "idigbio:recordId": "urn:uuid:069bd72c-6cce-4109-b664-cc6e4cefd3a0", "coreid": "430316", "dwc:scientificNameAuthorship": "LeConte", "dwc:dateIdentified": "2002", "dcterms:modified": "2012-09-04 18:22:52", "dwc:scientificName": "Asbolus verrucosus"}]												PreservedSpecimen			CSU ENT0000320	Insecta		CSUC	6ca25e61-71fe-4605-848f-86f9b72a87df			3820	United States		Imperial				2002	23	32.837116	-115.002814
e24894e9-193a-44fa-9c33-af5f2454118d		http://creativecommons.org/publicdomain/zero/1.0/	Information about who can access the resource or an indication of its security status. Access Rights may include information regarding access or restrictions based on privacy, security, or other policies. (eg. 'not‐for‐profit use				2017-04-20 13:36:48	http://symbiota4.acis.ufl.edu/scan/portal/collections/individual/index.php?occid=13152517		University of Arizona															PreservedSpecimen			UAIC1059443	Insecta		UAIC	aef2ae41-e2ab-4c73-a616-036ba2fc2326			3036	United States		Imperial						32.81699	-114.83885
e371122b-d3de-44dc-9425-532900865a54		http://creativecommons.org/publicdomain/zero/1.0/	Information about who can access the resource or an indication of its security status. Access Rights may include information regarding access or restrictions based on privacy, security, or other policies. (eg. 'not‐for‐profit use				2016-04-11 18:07:49	http://symbiota4.acis.ufl.edu/scan/portal/collections/individual/index.php?occid=13144477		University of Arizona															PreservedSpecimen			UAIC1063316	Insecta		UAIC	aef2ae41-e2ab-4c73-a616-036ba2fc2326			6526	United States		Imperial						32.878535	-114.765592
8ded6c73-cd54-4f1d-bf2d-80a6796c5d2a		http://creativecommons.org/publicdomain/zero/1.0/	Information about who can access the resource or an indication of its security status. Access Rights may include information regarding access or restrictions based on privacy, security, or other policies. (eg. 'not‐for‐profit use				2016-04-11 18:39:27	http://symbiota4.acis.ufl.edu/scan/portal/collections/individual/index.php?occid=13144563		University of Arizona															PreservedSpecimen			UAIC1063402	Insecta		UAIC	aef2ae41-e2ab-4c73-a616-036ba2fc2326			6526	United States		Imperial						32.878535	-114.765592
8af10411-f00f-4900-8c83-dc1d8dda237b		http://creativecommons.org/publicdomain/zero/1.0/	Material is for loan to researchers throughout the US and for in-house use.				2017-03-02 14:35:21	http://symbiota4.acis.ufl.edu/scan/portal/collections/individual/index.php?occid=430248		Department of Bioagricultural Sciences and Pest Management			[{"dwc:identifiedBy": "C.A. Triplehorn", "idigbio:recordId": "urn:uuid:ae8a9b05-26d9-4a67-a7e0-c174d989b5b0", "coreid": "430248", "dwc:scientificNameAuthorship": "LeConte 1851", "dwc:dateIdentified": "1986", "dcterms:modified": "2012-09-04 16:00:57", "dwc:scientificName": "Asbolus laevis"}]												PreservedSpecimen			CSU ENT0000298	Insecta		CSUC	6ca25e61-71fe-4605-848f-86f9b72a87df			3820	United States		Imperial				1986	23	32.837116	-115.002814
132cc2b6-276c-4263-80cd-4527738f1caa		http://creativecommons.org/publicdomain/zero/1.0/					2015-05-26 16:50:33	http://symbiota4.acis.ufl.edu/scan/portal/collections/individual/index.php?occid=346772																	PreservedSpecimen			NAUF4A0002838	Insecta		CPMAB	c87a0756-fdd7-4cb6-9921-ca5774f8330e				United States		Imperial					29	32.9975	-115.07111
08fb2d96-2b9a-4004-bd01-57ed35665be1		http://creativecommons.org/publicdomain/zero/1.0/	Information about who can access the resource or an indication of its security status. Access Rights may include information regarding access or restrictions based on privacy, security, or other policies. (eg. 'not‐for‐profit use				2016-04-04 21:58:19	http://symbiota4.acis.ufl.edu/scan/portal/collections/individual/index.php?occid=13146940		University of Arizona															PreservedSpecimen			UAIC1065159	Insecta		UAIC	aef2ae41-e2ab-4c73-a616-036ba2fc2326			3036	United States		Imperial						32.897327	-114.782114
0b530620-fa21-4ff8-adf8-c98cad514fc7		http://creativecommons.org/publicdomain/zero/1.0/	Information about who can access the resource or an indication of its security status. Access Rights may include information regarding access or restrictions based on privacy, security, or other policies. (eg. 'not‐for‐profit use				2015-08-14 14:05:13	http://symbiota4.acis.ufl.edu/scan/portal/collections/individual/index.php?occid=13152644		University of Arizona															PreservedSpecimen			UAIC1059570	Insecta		UAIC	aef2ae41-e2ab-4c73-a616-036ba2fc2326			9021	United States		Imperial						32.81696	-114.925186
2a11a6e6-67a1-4d7f-84ce-4aa23e496aca		http://creativecommons.org/publicdomain/zero/1.0/					2015-08-11 12:51:11	http://symbiota4.acis.ufl.edu/scan/portal/collections/individual/index.php?occid=487184																	PreservedSpecimen			ASUHIC0014286	Insecta		ASUHIC	98d9b8ed-08d6-47fc-b324-2853e44d75d1				USA		Imperial County				1968		32.9975	-115.07111
4e6656d2-56fa-4d76-8fd0-9216e7929a05		http://creativecommons.org/publicdomain/zero/1.0/					2017-09-22 00:14:18	http://symbiota4.acis.ufl.edu/scan/portal/collections/individual/index.php?occid=30113663		M. Andrew Johnston															PreservedSpecimen			MAJC0003734	Insecta		MAJC	792ded92-38ec-4cb7-b69e-b44ea00880cf				USA		Imperial				2016	14	32.757	-114.848
8c93f896-a4b1-4940-bfee-ade8a5e5a020		http://creativecommons.org/publicdomain/zero/1.0/					2017-09-22 00:15:20	http://symbiota4.acis.ufl.edu/scan/portal/collections/individual/index.php?occid=30113665		M. Andrew Johnston															PreservedSpecimen			MAJC0003736	Insecta		MAJC	792ded92-38ec-4cb7-b69e-b44ea00880cf				USA		Imperial				2016	14	32.757	-114.848
dba050cd-21d1-44d5-9fec-cc6d75c219a8		http://creativecommons.org/licenses/by-nc/3.0/	Not-for-profit use only				2013-11-13 12:52:21	http://symbiota4.acis.ufl.edu/scan/portal/collections/individual/index.php?occid=12639067		Texas A&M University															Preserved specimen			X1009466	Insecta		ENTO	13b264e0-ea1c-4ff2-8229-0507f8dbf46a				United States of America		Imperial					0	32.99754	-115.07192
4e8bc83f-6dce-42fc-a05d-f4ddc9ea61d4		http://creativecommons.org/licenses/by-nc/3.0/	Not-for-profit use only				2013-11-05 10:40:35	http://symbiota4.acis.ufl.edu/scan/portal/collections/individual/index.php?occid=12621740		Texas A&M University															Preserved specimen			X1010114	Insecta		ENTO	13b264e0-ea1c-4ff2-8229-0507f8dbf46a				United States of America		Imperial					29	32.97866	-115.18593
acabc23f-5820-4b55-92b7-5dfad8fcd2e2		http://creativecommons.org/licenses/by-nc/3.0/	Not-for-profit use only				2014-01-29 00:00:00	http://symbiota4.acis.ufl.edu/scan/portal/collections/individual/index.php?occid=12642789		Texas A&M University															Preserved specimen			X1026027	Insecta		ENTO	13b264e0-ea1c-4ff2-8229-0507f8dbf46a				United States of America		Imperial					5	32.7601	-114.8373
36ef0c56-f10e-4b46-8297-52a0ebb50755		http://creativecommons.org/licenses/by-nc/3.0/	Not-for-profit use only				2014-01-31 00:00:00	http://symbiota4.acis.ufl.edu/scan/portal/collections/individual/index.php?occid=12621937		Texas A&M University															Preserved specimen			X1041482	Insecta		ENTO	13b264e0-ea1c-4ff2-8229-0507f8dbf46a				United States of America		Imperial					17	32.99754	-115.08914
aa7f2473-8cd7-4d60-ac97-8b0c7c59f230		http://creativecommons.org/publicdomain/zero/1.0/					2016-01-30 21:41:25	http://symbiota4.acis.ufl.edu/scan/portal/collections/individual/index.php?occid=19924732																	PreservedSpecimen			SBMNHENT0041149	Insecta		SBMNHENT	a8a49613-67d0-48cc-8563-14c76462a46d				United States		Imperial County				2004	5	32.7092	-114.9636
ca7a4cb6-7a54-46be-a5fb-d6ed147e480e		http://creativecommons.org/publicdomain/zero/1.0/					2016-07-04 22:33:27	http://symbiota4.acis.ufl.edu/scan/portal/collections/individual/index.php?occid=19952449					[{"dwc:identifiedBy": "Rolf Aalbu", "idigbio:recordId": "urn:uuid:0369103c-ad6a-46ab-9478-c58c8130f337", "coreid": "19952449", "dwc:dateIdentified": "2007", "dcterms:modified": "2016-07-04 22:33:27", "dwc:scientificName": "Asbolus verrucosa"}, {"dwc:identifiedBy": "Nomenclatural Adjustment", "dwc:identificationReferences": "Aalbu & Smith (2014)", "idigbio:recordId": "urn:uuid:4cd09d41-f6f8-4b40-b…												PreservedSpecimen			SBMNHENT0069030	Insecta		SBMNHENT	a8a49613-67d0-48cc-8563-14c76462a46d				United States		Imperial County				July 4, 2016	24	33.0175	-115.1046
d980192b-a31e-411e-8427-0a88a4ed22e4		http://creativecommons.org/publicdomain/zero/1.0/					2016-01-30 21:41:25	http://symbiota4.acis.ufl.edu/scan/portal/collections/individual/index.php?occid=19952450																	PreservedSpecimen			SBMNHENT0069031	Insecta		SBMNHENT	a8a49613-67d0-48cc-8563-14c76462a46d				United States		Imperial County				2007	24	33.0175	-115.1046
750b48de-a600-42be-a6ab-726ad71e1cfe		http://creativecommons.org/publicdomain/zero/1.0/					2016-07-04 22:33:27	http://symbiota4.acis.ufl.edu/scan/portal/collections/individual/index.php?occid=19952451					[{"dwc:identifiedBy": "Rolf Aalbu", "idigbio:recordId": "urn:uuid:91cedadc-356f-4d42-b6eb-b9e7831fa73e", "coreid": "19952451", "dwc:dateIdentified": "2007", "dcterms:modified": "2016-07-04 22:33:27", "dwc:scientificName": "Asbolus verrucosa"}, {"dwc:identifiedBy": "Nomenclatural Adjustment", "dwc:identificationReferences": "Aalbu & Smith (2014)", "idigbio:recordId": "urn:uuid:58059bb8-0a03-44a8-8…												PreservedSpecimen			SBMNHENT0069032	Insecta		SBMNHENT	a8a49613-67d0-48cc-8563-14c76462a46d				United States		Imperial County				July 4, 2016	24	33.0175	-115.1046
eae57221-2548-42c9-9770-6affc96ed192		http://creativecommons.org/publicdomain/zero/1.0/					2016-01-30 21:41:25	http://symbiota4.acis.ufl.edu/scan/portal/collections/individual/index.php?occid=19952462																	PreservedSpecimen			SBMNHENT0069043	Insecta		SBMNHENT	a8a49613-67d0-48cc-8563-14c76462a46d				United States		Imperial County				2007	25	33.0175	-115.1046
4527a515-3f89-408e-b6b5-4b9be996d588		http://creativecommons.org/publicdomain/zero/1.0/					2016-01-30 21:41:25	http://symbiota4.acis.ufl.edu/scan/portal/collections/individual/index.php?occid=19952471																	PreservedSpecimen			SBMNHENT0069052	Insecta		SBMNHENT	a8a49613-67d0-48cc-8563-14c76462a46d				United States		Imperial County				2007	25	33.0175	-115.1046
cd85036e-b03a-4d3d-8e1c-89ee78d92d38		http://creativecommons.org/publicdomain/zero/1.0/					2016-01-30 21:41:25	http://symbiota4.acis.ufl.edu/scan/portal/collections/individual/index.php?occid=19952487																	PreservedSpecimen			SBMNHENT0069068	Insecta		SBMNHENT	a8a49613-67d0-48cc-8563-14c76462a46d				United States		Imperial County				2007	25	33.0175	-115.1046
4d98a077-321b-401e-bc89-9ea249ef496a		http://creativecommons.org/publicdomain/zero/1.0/					2016-07-05 18:47:12	http://symbiota4.acis.ufl.edu/scan/portal/collections/individual/index.php?occid=19952524					[{"dwc:identifiedBy": "Rolf Aalbu", "idigbio:recordId": "urn:uuid:1cb95e15-ebe3-4964-ac8c-994e0bfbd402", "coreid": "19952524", "dwc:dateIdentified": "2007", "dcterms:modified": "2016-07-05 18:47:12", "dwc:scientificName": "Eleodes armata"}, {"dwc:identifiedBy": "Nomenclatural Adjustment", "idigbio:recordId": "urn:uuid:6aac22a9-f39a-4e39-af09-ae9ce0638916", "coreid": "19952524", "dwc:scientificNam…												PreservedSpecimen			SBMNHENT0069105	Insecta		SBMNHENT	a8a49613-67d0-48cc-8563-14c76462a46d				United States		Imperial County				July 5, 2016	24	33.0175	-115.1046
a03aa009-de7b-43be-87c8-ab102a79835e		http://creativecommons.org/publicdomain/zero/1.0/					2015-05-26 16:50:33	http://symbiota4.acis.ufl.edu/scan/portal/collections/individual/index.php?occid=346914																	PreservedSpecimen			NAUF4A0003007	Insecta		CPMAB	c87a0756-fdd7-4cb6-9921-ca5774f8330e				United States		Imperial					28	33.012011	-115.07111
f8a24498-8d7e-4c29-8737-27dc19b61a39		http://creativecommons.org/publicdomain/zero/1.0/					2015-01-08 14:34:43	http://symbiota4.acis.ufl.edu/scan/portal/collections/individual/index.php?occid=12925294																	PreservedSpecimen			ASUHIC0040066	Insecta		ASUHIC	98d9b8ed-08d6-47fc-b324-2853e44d75d1				USA		Imperial County				1989	27	32.756784	-114.817031
97b78edc-7b70-4a07-8a2a-d8f70a4361c0		http://creativecommons.org/publicdomain/zero/1.0/					2015-05-26 16:50:33	http://symbiota4.acis.ufl.edu/scan/portal/collections/individual/index.php?occid=347176																	PreservedSpecimen			NAUF4A0003295	Insecta		CPMAB	c87a0756-fdd7-4cb6-9921-ca5774f8330e				United States		Imperial					29	32.9975	-115.07111
c167455c-d5d3-43be-bd42-8d5b9fd7f039		http://creativecommons.org/publicdomain/zero/1.0/					2015-05-26 16:50:33	http://symbiota4.acis.ufl.edu/scan/portal/collections/individual/index.php?occid=347207																	PreservedSpecimen			NAUF4A0003333	Insecta		CPMAB	c87a0756-fdd7-4cb6-9921-ca5774f8330e				United States		Imperial					28	33.012011	-115.07111
fa61a116-4087-4eee-8596-4b9aa139c101		http://creativecommons.org/licenses/by-nc/3.0/	not-for-profit use only				2015-10-13 17:38:41	http://symbiota4.acis.ufl.edu/scan/portal/collections/individual/index.php?occid=702643		Museum of Southwestern Biology															PreservedSpecimen			8769	Insecta		MSBA	cf2cd47f-8b74-43a7-b5e4-5bedf5d18cde			3450	United States of America		Imperial					20	32.984202	-115.08782
fa8a7f3d-ef81-465e-b317-12464a9481f7		http://creativecommons.org/publicdomain/zero/1.0/	Information about who can access the resource or an indication of its security status. Access Rights may include information regarding access or restrictions based on privacy, security, or other policies. (eg. 'not‐for‐profit use				2016-02-23 13:25:36	http://symbiota4.acis.ufl.edu/scan/portal/collections/individual/index.php?occid=13149697		University of Arizona															PreservedSpecimen			UAIC1053622	Insecta		UAIC	aef2ae41-e2ab-4c73-a616-036ba2fc2326			3036	United States		Imperial						32.997542	-115.071916
55a8b0fd-942f-4563-a42c-e5244365b4dd		http://creativecommons.org/publicdomain/zero/1.0/	Information about who can access the resource or an indication of its security status. Access Rights may include information regarding access or restrictions based on privacy, security, or other policies. (eg. 'not‐for‐profit use				2015-08-14 14:05:13	http://symbiota4.acis.ufl.edu/scan/portal/collections/individual/index.php?occid=13152557		University of Arizona															PreservedSpecimen			UAIC1059483	Insecta		UAIC	aef2ae41-e2ab-4c73-a616-036ba2fc2326			3036	United States		Imperial						32.81699	-114.83885
3de3b8c5-1c20-480f-b002-8394719ccfe3		http://creativecommons.org/publicdomain/zero/1.0/	Information about who can access the resource or an indication of its security status. Access Rights may include information regarding access or restrictions based on privacy, security, or other policies. (eg. 'not‐for‐profit use				2015-08-14 14:05:13	http://symbiota4.acis.ufl.edu/scan/portal/collections/individual/index.php?occid=13152558		University of Arizona															PreservedSpecimen			UAIC1059484	Insecta		UAIC	aef2ae41-e2ab-4c73-a616-036ba2fc2326			3036	United States		Imperial						32.81699	-114.83885
3f342240-346c-4067-9d49-70cf52bdc880		http://creativecommons.org/licenses/by-nc/3.0/	not-for-profit use only				2015-10-13 17:38:41	http://symbiota4.acis.ufl.edu/scan/portal/collections/individual/index.php?occid=702644		Museum of Southwestern Biology															PreservedSpecimen			8770	Insecta		MSBA	cf2cd47f-8b74-43a7-b5e4-5bedf5d18cde			3450	United States of America		Imperial					20	32.984202	-115.08782
49b74af5-d5fd-413b-ad25-daff85a4c696		http://creativecommons.org/publicdomain/zero/1.0/	Information about who can access the resource or an indication of its security status. Access Rights may include information regarding access or restrictions based on privacy, security, or other policies. (eg. 'not‐for‐profit use				2016-04-11 18:05:45	http://symbiota4.acis.ufl.edu/scan/portal/collections/individual/index.php?occid=13144466		University of Arizona															PreservedSpecimen			UAIC1063305	Insecta		UAIC	aef2ae41-e2ab-4c73-a616-036ba2fc2326			6526	United States		Imperial						32.878535	-114.765592
4c0fa132-9b84-4eb8-8680-6bdbc5be85d7		http://creativecommons.org/publicdomain/zero/1.0/	Information about who can access the resource or an indication of its security status. Access Rights may include information regarding access or restrictions based on privacy, security, or other policies. (eg. 'not‐for‐profit use				2016-04-11 18:45:24	http://symbiota4.acis.ufl.edu/scan/portal/collections/individual/index.php?occid=13144580		University of Arizona															PreservedSpecimen			UAIC1063419	Insecta		UAIC	aef2ae41-e2ab-4c73-a616-036ba2fc2326			6526	United States		Imperial						32.878535	-114.765592
5cdbb5ab-5ffb-4a5e-82ee-9cea8af1816e		http://creativecommons.org/publicdomain/zero/1.0/	Information about who can access the resource or an indication of its security status. Access Rights may include information regarding access or restrictions based on privacy, security, or other policies. (eg. 'not‐for‐profit use				2016-04-04 21:59:02	http://symbiota4.acis.ufl.edu/scan/portal/collections/individual/index.php?occid=13146941		University of Arizona															PreservedSpecimen			UAIC1065160	Insecta		UAIC	aef2ae41-e2ab-4c73-a616-036ba2fc2326			3036	United States		Imperial						32.892138	-114.78486
05117288-e194-441f-84cf-eb21373064f4		http://creativecommons.org/publicdomain/zero/1.0/					2015-01-08 14:34:43	http://symbiota4.acis.ufl.edu/scan/portal/collections/individual/index.php?occid=12925311																	PreservedSpecimen			ASUHIC0040070	Insecta		ASUHIC	98d9b8ed-08d6-47fc-b324-2853e44d75d1				USA		Imperial County				1989	27	32.756784	-114.817031
059d5ff0-9aaa-4448-87c5-0eab181e2831		http://creativecommons.org/publicdomain/zero/1.0/	Information about who can access the resource or an indication of its security status. Access Rights may include information regarding access or restrictions based on privacy, security, or other policies. (eg. 'not‐for‐profit use				2016-04-04 21:58:04	http://symbiota4.acis.ufl.edu/scan/portal/collections/individual/index.php?occid=13146939		University of Arizona															PreservedSpecimen			UAIC1065158	Insecta		UAIC	aef2ae41-e2ab-4c73-a616-036ba2fc2326			3036	United States		Imperial						32.893868	-114.785547
00d09e65-92e6-4623-b673-cd18f6502929		http://creativecommons.org/publicdomain/zero/1.0/	Information about who can access the resource or an indication of its security status. Access Rights may include information regarding access or restrictions based on privacy, security, or other policies. (eg. 'not‐for‐profit use				2016-04-11 18:29:21	http://symbiota4.acis.ufl.edu/scan/portal/collections/individual/index.php?occid=13144535		University of Arizona															PreservedSpecimen			UAIC1063374	Insecta		UAIC	aef2ae41-e2ab-4c73-a616-036ba2fc2326			6526	United States		Imperial						32.878535	-114.765592
0bb54175-9e86-466f-97ea-2d210c6b996f		http://creativecommons.org/publicdomain/zero/1.0/	Information about who can access the resource or an indication of its security status. Access Rights may include information regarding access or restrictions based on privacy, security, or other policies. (eg. 'not‐for‐profit use				2016-07-06 14:26:55	http://symbiota4.acis.ufl.edu/scan/portal/collections/individual/index.php?occid=13671513		University of Arizona															PreservedSpecimen			UAIC1061879	Insecta		UAIC	aef2ae41-e2ab-4c73-a616-036ba2fc2326			9021	United States		Imperial						32.81696	-114.925186
3d302178-f66e-4693-903d-4ea4dfa67ee1		http://creativecommons.org/licenses/by-nc/3.0/	Not-for-profit use only.				2017-01-12 17:30:06	http://symbiota4.acis.ufl.edu/scan/portal/collections/individual/index.php?occid=20925332		Monte L. Bean Life Science Museum															PreservedSpecimen			BYUC064281	Insecta		BYUC	ad64ad57-a281-457e-b398-964dddc7e953			8830	United States		Imperial					30	32.785411	-114.797182
dea1a046-e678-42b5-b757-5228fe392ee2		http://creativecommons.org/licenses/by-nc/3.0/	Not-for-profit use only.				2017-06-30 12:37:47	http://symbiota4.acis.ufl.edu/scan/portal/collections/individual/index.php?occid=21169495		Monte L. Bean Life Science Museum															PreservedSpecimen			BYUC061210	Insecta		BYUC	ad64ad57-a281-457e-b398-964dddc7e953			10000	United States		Imperial					21	32.980335	-115.150753
66c4ad03-c526-4dd0-8358-5c7e551696d4		http://creativecommons.org/publicdomain/zero/1.0/					2016-02-02 17:43:56	http://symbiota4.acis.ufl.edu/scan/portal/collections/individual/index.php?occid=20490230		M. Andrew Johnston															PreservedSpecimen			MAJC0001130	Insecta		MAJC	792ded92-38ec-4cb7-b69e-b44ea00880cf				USA		Imperial County				2015	27	33.003	-115.081
c0692235-f80e-4341-b1fe-2a174124529c		http://creativecommons.org/publicdomain/zero/1.0/					2017-01-27 14:27:35	http://symbiota4.acis.ufl.edu/scan/portal/collections/individual/index.php?occid=25838631		M. Andrew Johnston															PreservedSpecimen			MAJCTC00562	Insecta		MAJC	792ded92-38ec-4cb7-b69e-b44ea00880cf				USA		Imperial				2017	5	32.9733	-115.1781	S1-G3
99c16e8b-ea00-402a-97f8-a1acaa462c8b		http://creativecommons.org/publicdomain/zero/1.0/					2017-01-27 14:27:51	http://symbiota4.acis.ufl.edu/scan/portal/collections/individual/index.php?occid=25838637		M. Andrew Johnston															PreservedSpecimen			MAJCTC00564	Insecta		MAJC	792ded92-38ec-4cb7-b69e-b44ea00880cf				USA		Imperial County				2017	5	32.9733	-115.1781	S1-G5
aa4e7621-e6a4-46bb-8570-d82d485f0056		http://creativecommons.org/publicdomain/zero/1.0/					2017-01-26 21:37:39	http://symbiota4.acis.ufl.edu/scan/portal/collections/individual/index.php?occid=25838811		M. Andrew Johnston															PreservedSpecimen			MAJC0003121	Insecta		MAJC	792ded92-38ec-4cb7-b69e-b44ea00880cf				USA		Imperial				2015	30	32.9733	-115.1781
d322e0e1-3019-4b4c-8748-42e646861ff4		http://creativecommons.org/publicdomain/zero/1.0/	Information about who can access the resource or an indication of its security status. Access Rights may include information regarding access or restrictions based on privacy, security, or other policies. (eg. 'not‐for‐profit use				2016-06-30 13:14:57	http://symbiota4.acis.ufl.edu/scan/portal/collections/individual/index.php?occid=13149939		University of Arizona															PreservedSpecimen			UAIC1053865	Insecta		UAIC	aef2ae41-e2ab-4c73-a616-036ba2fc2326			12508	United States		Imperial						32.878535	-114.765592
e6e3e80d-b15e-4aae-b80c-e7d5197365f7		http://creativecommons.org/publicdomain/zero/1.0/	Information about who can access the resource or an indication of its security status. Access Rights may include information regarding access or restrictions based on privacy, security, or other policies. (eg. 'not‐for‐profit use				2016-06-30 13:20:44	http://symbiota4.acis.ufl.edu/scan/portal/collections/individual/index.php?occid=13150099		University of Arizona															PreservedSpecimen			UAIC1057025	Insecta		UAIC	aef2ae41-e2ab-4c73-a616-036ba2fc2326			9021	United States		Imperial						32.81696	-114.925186
086591b9-75e0-4313-8cbd-c1201fc4beb2		http://creativecommons.org/licenses/by-nc/3.0/	Not-for-profit use only				2014-01-25 00:00:00	http://symbiota4.acis.ufl.edu/scan/portal/collections/individual/index.php?occid=12639075		Texas A&M University															Preserved specimen			X1002077	Insecta		ENTO	13b264e0-ea1c-4ff2-8229-0507f8dbf46a				United States of America		Imperial					0	32.99754	-115.07192
d3a0c866-4437-43dc-8bc4-98a54c4c6b12		http://creativecommons.org/licenses/by-nc/3.0/	Not-for-profit use only				2013-11-05 10:40:35	http://symbiota4.acis.ufl.edu/scan/portal/collections/individual/index.php?occid=12621733		Texas A&M University															Preserved specimen			X1009631	Insecta		ENTO	13b264e0-ea1c-4ff2-8229-0507f8dbf46a				United States of America		Imperial					29	32.97866	-115.18593
719d3c57-5818-42f6-88b1-c5dc02acab2f		http://creativecommons.org/licenses/by-nc/3.0/	Not-for-profit use only				2013-11-04 12:46:20	http://symbiota4.acis.ufl.edu/scan/portal/collections/individual/index.php?occid=12621741		Texas A&M University															Preserved specimen			X1010071	Insecta		ENTO	13b264e0-ea1c-4ff2-8229-0507f8dbf46a				United States of America		Imperial					29	32.97866	-115.18593
f809b38b-7ba6-4c35-b2ba-1aa4911e3244		http://creativecommons.org/publicdomain/zero/1.0/					2016-01-30 21:41:25	http://symbiota4.acis.ufl.edu/scan/portal/collections/individual/index.php?occid=19952448																	PreservedSpecimen			SBMNHENT0069029	Insecta		SBMNHENT	a8a49613-67d0-48cc-8563-14c76462a46d				United States		Imperial County				2007	24	33.0175	-115.1046
916ec1e9-406f-4d00-8817-6d95b98b384f		http://creativecommons.org/publicdomain/zero/1.0/					2016-01-30 21:41:25	http://symbiota4.acis.ufl.edu/scan/portal/collections/individual/index.php?occid=19952465																	PreservedSpecimen			SBMNHENT0069046	Insecta		SBMNHENT	a8a49613-67d0-48cc-8563-14c76462a46d				United States		Imperial County				2007	25	33.0175	-115.1046
38c07e05-0a03-4893-8f36-3c0241281674		http://creativecommons.org/publicdomain/zero/1.0/					2016-01-30 21:41:25	http://symbiota4.acis.ufl.edu/scan/portal/collections/individual/index.php?occid=19952467																	PreservedSpecimen			SBMNHENT0069048	Insecta		SBMNHENT	a8a49613-67d0-48cc-8563-14c76462a46d				United States		Imperial County				2007	25	33.0175	-115.1046
b25834b1-4ed7-4c9a-870c-513dcb34abac		http://creativecommons.org/publicdomain/zero/1.0/					2017-04-25 11:18:41	http://symbiota4.acis.ufl.edu/scan/portal/collections/individual/index.php?occid=19952472																	PreservedSpecimen			SBMNHENT0069053	Insecta		SBMNHENT	a8a49613-67d0-48cc-8563-14c76462a46d				United States		Imperial County				2007	25	33.0175	-115.1046
3cc2236e-09a8-46ff-9dfb-259cf9a3f78d		http://creativecommons.org/publicdomain/zero/1.0/					2016-07-05 18:47:12	http://symbiota4.acis.ufl.edu/scan/portal/collections/individual/index.php?occid=19952474					[{"dwc:identifiedBy": "Rolf Aalbu", "idigbio:recordId": "urn:uuid:0ec6a67a-8254-49c1-bdb1-f146fece7a21", "coreid": "19952474", "dwc:dateIdentified": "2007", "dcterms:modified": "2016-07-05 18:47:12", "dwc:scientificName": "Eleodes armata"}, {"dwc:identifiedBy": "Nomenclatural Adjustment", "idigbio:recordId": "urn:uuid:508928b5-11ad-40aa-b0b2-e592146017f4", "coreid": "19952474", "dwc:scientificNam…												PreservedSpecimen			SBMNHENT0069055	Insecta		SBMNHENT	a8a49613-67d0-48cc-8563-14c76462a46d				United States		Imperial County				July 5, 2016	25	33.0175	-115.1046
28a881ae-1cc0-4974-80de-26275c08334e		http://creativecommons.org/publicdomain/zero/1.0/					2016-07-04 22:33:27	http://symbiota4.acis.ufl.edu/scan/portal/collections/individual/index.php?occid=19952513					[{"dwc:identifiedBy": "Rolf Aalbu", "idigbio:recordId": "urn:uuid:780df948-b359-449d-b708-fc44219178fb", "coreid": "19952513", "dwc:dateIdentified": "2007", "dcterms:modified": "2016-07-04 22:33:27", "dwc:scientificName": "Asbolus verrucosa"}, {"dwc:identifiedBy": "Nomenclatural Adjustment", "dwc:identificationReferences": "Aalbu & Smith (2014)", "idigbio:recordId": "urn:uuid:b5528acb-3fd6-4f8c-b…												PreservedSpecimen			SBMNHENT0069094	Insecta		SBMNHENT	a8a49613-67d0-48cc-8563-14c76462a46d				United States		Imperial County				July 4, 2016	24	33.0175	-115.1046
aa6300e9-69bb-46f2-8146-c16ee2b8eff9		http://creativecommons.org/publicdomain/zero/1.0/					2016-01-30 21:38:08	http://symbiota4.acis.ufl.edu/scan/portal/collections/individual/index.php?occid=19953321																	PreservedSpecimen			SBMNHENT0069903	Insecta		SBMNHENT	a8a49613-67d0-48cc-8563-14c76462a46d				United States		Imperial County				2007	14	33.1472	-115.3236
bf776972-4646-4bdb-b857-277082925f27		http://creativecommons.org/licenses/by-nc/3.0/	Not-for-profit use only.				2017-01-28 16:59:00	http://symbiota4.acis.ufl.edu/scan/portal/collections/individual/index.php?occid=25840274		Monte L. Bean Life Science Museum															PreservedSpecimen			BYUC105504	Insecta		BYUC	ad64ad57-a281-457e-b398-964dddc7e953			1506	USA		Imperial					2	32.737548	-114.963301
66d28c2f-dadc-40cf-be88-24ca314b0aa7		http://creativecommons.org/licenses/by-nc/3.0/	Not-for-profit use only.				2017-01-12 17:30:06	http://symbiota4.acis.ufl.edu/scan/portal/collections/individual/index.php?occid=20925330		Monte L. Bean Life Science Museum															PreservedSpecimen			BYUC064751	Insecta		BYUC	ad64ad57-a281-457e-b398-964dddc7e953			8830	United States		Imperial					30	32.785411	-114.797182
2b8e7c67-b10c-491e-a69b-58b11bf64e9a		http://creativecommons.org/licenses/by-nc/3.0/	Not-for-profit use only.				2017-01-12 17:30:06	http://symbiota4.acis.ufl.edu/scan/portal/collections/individual/index.php?occid=20928201		Monte L. Bean Life Science Museum															PreservedSpecimen			BYUC064348	Insecta		BYUC	ad64ad57-a281-457e-b398-964dddc7e953			32847	United States		Imperial					30	32.843425	-115.215881
3212e16b-5a22-4723-9e68-94bdcb711cbe		http://creativecommons.org/licenses/by-nc/3.0/	Not-for-profit use only.				2017-01-12 17:30:06	http://symbiota4.acis.ufl.edu/scan/portal/collections/individual/index.php?occid=21153491		Monte L. Bean Life Science Museum															PreservedSpecimen			BYUC062129	Insecta		BYUC	ad64ad57-a281-457e-b398-964dddc7e953			10666	United States		Imperial				2007	30	32.800419	-114.815035
194cc4b7-2d3c-436d-b335-f1a838c23ebf		http://creativecommons.org/publicdomain/zero/1.0/					2015-05-26 16:50:33	http://symbiota4.acis.ufl.edu/scan/portal/collections/individual/index.php?occid=346779																	PreservedSpecimen			NAUF4A0002845	Insecta		CPMAB	c87a0756-fdd7-4cb6-9921-ca5774f8330e				United States		Imperial					10	33.100048	-115.193452
0beb6efd-2500-4ed9-bddd-c7d4d6217e6a		http://creativecommons.org/publicdomain/zero/1.0/					2015-05-26 16:50:33	http://symbiota4.acis.ufl.edu/scan/portal/collections/individual/index.php?occid=346787																	PreservedSpecimen			NAUF4A0002853	Insecta		CPMAB	c87a0756-fdd7-4cb6-9921-ca5774f8330e				United States		Imperial					28	33.012011	-115.07111
4ffe1d2e-ec6d-4a85-9300-294f13344186		http://creativecommons.org/publicdomain/zero/1.0/					2015-05-26 16:50:33	http://symbiota4.acis.ufl.edu/scan/portal/collections/individual/index.php?occid=346789																	PreservedSpecimen			NAUF4A0002855	Insecta		CPMAB	c87a0756-fdd7-4cb6-9921-ca5774f8330e				United States		Imperial					27	33.012011	-115.07111
f4e3968e-c7c0-4077-a573-aee3fe6b4ecc		http://creativecommons.org/licenses/by-nc/3.0/	not-for-profit use only				2015-10-13 17:38:41	http://symbiota4.acis.ufl.edu/scan/portal/collections/individual/index.php?occid=702391		Museum of Southwestern Biology															PreservedSpecimen			8570	Insecta		MSBA	cf2cd47f-8b74-43a7-b5e4-5bedf5d18cde			3450	United States of America		Imperial					27	32.984202	-115.08782
90b2caa3-6d7b-4820-b2be-c7b05e9fe8ac		http://creativecommons.org/publicdomain/zero/1.0/					2015-05-26 16:50:33	http://symbiota4.acis.ufl.edu/scan/portal/collections/individual/index.php?occid=346894																	PreservedSpecimen			NAUF4A0002980	Insecta		CPMAB	c87a0756-fdd7-4cb6-9921-ca5774f8330e				United States		Imperial					10	33.033405	-115.11393
d83c6485-05e6-42af-aa01-5c2c1419158e		http://creativecommons.org/publicdomain/zero/1.0/					2015-08-11 12:51:11	http://symbiota4.acis.ufl.edu/scan/portal/collections/individual/index.php?occid=13009318																	PreservedSpecimen			ASUHIC0040410	Insecta		ASUHIC	98d9b8ed-08d6-47fc-b324-2853e44d75d1				USA		Imperial County				2014	27	32.756784	-114.817031
dfa9a53d-956d-4337-99f6-b79eb84eb522		http://creativecommons.org/publicdomain/zero/1.0/	Information about who can access the resource or an indication of its security status. Access Rights may include information regarding access or restrictions based on privacy, security, or other policies. (eg. 'not‐for‐profit use				2016-04-11 18:32:05	http://symbiota4.acis.ufl.edu/scan/portal/collections/individual/index.php?occid=13144542		University of Arizona															PreservedSpecimen			UAIC1063381	Insecta		UAIC	aef2ae41-e2ab-4c73-a616-036ba2fc2326			6526	United States		Imperial						32.878535	-114.765592
e011df69-d2fc-497a-a64a-b28cb23645d4		http://creativecommons.org/publicdomain/zero/1.0/					2015-05-26 16:50:33	http://symbiota4.acis.ufl.edu/scan/portal/collections/individual/index.php?occid=347177																	PreservedSpecimen			NAUF4A0003296	Insecta		CPMAB	c87a0756-fdd7-4cb6-9921-ca5774f8330e				United States		Imperial					29	32.9975	-115.07111
ac82558e-6c27-41ab-9b17-9a15ee6a9966		http://creativecommons.org/publicdomain/zero/1.0/	Material is for loan to researchers throughout the US and for in-house use.				2017-03-02 14:35:21	http://symbiota4.acis.ufl.edu/scan/portal/collections/individual/index.php?occid=795943		Department of Bioagricultural Sciences and Pest Management															PreservedSpecimen			CSU ENT0005111	Insecta		CSUC	6ca25e61-71fe-4605-848f-86f9b72a87df			2596	United States		Imperial				no date provided	2	32.997499	-115.088412
bcaee73c-b715-4c74-9ff5-557a864733b5		http://creativecommons.org/publicdomain/zero/1.0/					2015-08-11 12:51:11	http://symbiota4.acis.ufl.edu/scan/portal/collections/individual/index.php?occid=487187																	PreservedSpecimen			ASUHIC0014288	Insecta		ASUHIC	98d9b8ed-08d6-47fc-b324-2853e44d75d1				USA		Imperial County				1968		32.9975	-115.07111
0501ff98-33c3-4301-937b-c45e8c792655		http://creativecommons.org/publicdomain/zero/1.0/	Information about who can access the resource or an indication of its security status. Access Rights may include information regarding access or restrictions based on privacy, security, or other policies. (eg. 'not‐for‐profit use				2017-04-20 13:36:48	http://symbiota4.acis.ufl.edu/scan/portal/collections/individual/index.php?occid=13152516		University of Arizona															PreservedSpecimen			UAIC1059442	Insecta		UAIC	aef2ae41-e2ab-4c73-a616-036ba2fc2326			3036	United States		Imperial						32.81699	-114.83885
92458edc-99f6-492c-9df5-d119fbd6ab2d		http://creativecommons.org/publicdomain/zero/1.0/	Information about who can access the resource or an indication of its security status. Access Rights may include information regarding access or restrictions based on privacy, security, or other policies. (eg. 'not‐for‐profit use				2016-04-11 18:07:04	http://symbiota4.acis.ufl.edu/scan/portal/collections/individual/index.php?occid=13144473		University of Arizona															PreservedSpecimen			UAIC1063312	Insecta		UAIC	aef2ae41-e2ab-4c73-a616-036ba2fc2326			6526	United States		Imperial						32.878535	-114.765592
6fcc1567-143c-4a04-812b-b325fac618a0		http://creativecommons.org/publicdomain/zero/1.0/	Information about who can access the resource or an indication of its security status. Access Rights may include information regarding access or restrictions based on privacy, security, or other policies. (eg. 'not‐for‐profit use				2016-07-23 12:34:15	http://symbiota4.acis.ufl.edu/scan/portal/collections/individual/index.php?occid=13151552		University of Arizona															PreservedSpecimen			UAIC1058478	Insecta		UAIC	aef2ae41-e2ab-4c73-a616-036ba2fc2326			3036	United States		Imperial						32.878535	-114.765592
7416f021-9107-4b4a-b91f-06c29ed17c8d		http://creativecommons.org/publicdomain/zero/1.0/	Information about who can access the resource or an indication of its security status. Access Rights may include information regarding access or restrictions based on privacy, security, or other policies. (eg. 'not‐for‐profit use				2015-08-14 14:05:13	http://symbiota4.acis.ufl.edu/scan/portal/collections/individual/index.php?occid=13152553		University of Arizona															PreservedSpecimen			UAIC1059479	Insecta		UAIC	aef2ae41-e2ab-4c73-a616-036ba2fc2326			3036	United States		Imperial						32.81699	-114.83885
41d5a252-cb6f-4b0d-8835-4b7faab0834d		http://creativecommons.org/publicdomain/zero/1.0/	Material is for loan to researchers throughout the US and for in-house use.				2017-03-02 14:35:21	http://symbiota4.acis.ufl.edu/scan/portal/collections/individual/index.php?occid=430246		Department of Bioagricultural Sciences and Pest Management			[{"dwc:identifiedBy": "C.A. Triplehorn", "idigbio:recordId": "urn:uuid:2b5f6cf7-bb6f-42c7-82e4-7d03fe646bc4", "coreid": "430246", "dwc:scientificNameAuthorship": "LeConte 1851", "dwc:dateIdentified": "1986", "dcterms:modified": "2012-09-04 16:00:10", "dwc:scientificName": "Asbolus laevis"}]												PreservedSpecimen			CSU ENT0000297	Insecta		CSUC	6ca25e61-71fe-4605-848f-86f9b72a87df			3820	United States		Imperial				1986	23	32.837116	-115.002814
6490ff86-1b2d-4660-bb88-ca373078f49f		http://creativecommons.org/publicdomain/zero/1.0/	Information about who can access the resource or an indication of its security status. Access Rights may include information regarding access or restrictions based on privacy, security, or other policies. (eg. 'not‐for‐profit use				2016-04-11 18:24:52	http://symbiota4.acis.ufl.edu/scan/portal/collections/individual/index.php?occid=13144519		University of Arizona															PreservedSpecimen			UAIC1063358	Insecta		UAIC	aef2ae41-e2ab-4c73-a616-036ba2fc2326			6526	United States		Imperial						32.878535	-114.765592
67733f84-78e9-4170-a386-bf94ba8718ac		http://creativecommons.org/publicdomain/zero/1.0/	Information about who can access the resource or an indication of its security status. Access Rights may include information regarding access or restrictions based on privacy, security, or other policies. (eg. 'not‐for‐profit use				2016-04-11 18:08:23	http://symbiota4.acis.ufl.edu/scan/portal/collections/individual/index.php?occid=13144479		University of Arizona															PreservedSpecimen			UAIC1063318	Insecta		UAIC	aef2ae41-e2ab-4c73-a616-036ba2fc2326			6526	United States		Imperial						32.878535	-114.765592
1b8df408-ed18-4bf7-8d36-11ad9e4cfea0		http://creativecommons.org/publicdomain/zero/1.0/	Information about who can access the resource or an indication of its security status. Access Rights may include information regarding access or restrictions based on privacy, security, or other policies. (eg. 'not‐for‐profit use				2016-04-11 18:39:53	http://symbiota4.acis.ufl.edu/scan/portal/collections/individual/index.php?occid=13144565		University of Arizona															PreservedSpecimen			UAIC1063404	Insecta		UAIC	aef2ae41-e2ab-4c73-a616-036ba2fc2326			6526	United States		Imperial						32.878535	-114.765592
35b0673c-dd99-4088-843a-c4c36432b8f6		http://creativecommons.org/publicdomain/zero/1.0/	Information about who can access the resource or an indication of its security status. Access Rights may include information regarding access or restrictions based on privacy, security, or other policies. (eg. 'not‐for‐profit use				2015-08-14 14:05:13	http://symbiota4.acis.ufl.edu/scan/portal/collections/individual/index.php?occid=13152565		University of Arizona															PreservedSpecimen			UAIC1059491	Insecta		UAIC	aef2ae41-e2ab-4c73-a616-036ba2fc2326			3036	United States		Imperial						32.81699	-114.83885
2c56babe-b720-43b3-8032-9302193eceae		http://creativecommons.org/publicdomain/zero/1.0/	Information about who can access the resource or an indication of its security status. Access Rights may include information regarding access or restrictions based on privacy, security, or other policies. (eg. 'not‐for‐profit use				2016-07-05 12:55:10	http://symbiota4.acis.ufl.edu/scan/portal/collections/individual/index.php?occid=13143408		University of Arizona															PreservedSpecimen			UAIC1060247	Insecta		UAIC	aef2ae41-e2ab-4c73-a616-036ba2fc2326			9021	United States		Imperial						32.81696	-114.925186
0161f4cc-87b5-4a47-a04e-3f7adbe2ff03		http://creativecommons.org/publicdomain/zero/1.0/					2016-09-30 20:51:14	http://symbiota4.acis.ufl.edu/scan/portal/collections/individual/index.php?occid=14839877																	PreservedSpecimen			ASUHIC0086276	Insecta		ASUHIC	98d9b8ed-08d6-47fc-b324-2853e44d75d1				USA		Imperial County					27	32.756784	-114.817031
8a0d46c9-0275-42cd-9872-9331d29c964a		http://creativecommons.org/publicdomain/zero/1.0/	Information about who can access the resource or an indication of its security status. Access Rights may include information regarding access or restrictions based on privacy, security, or other policies. (eg. 'not‐for‐profit use				2016-02-23 13:24:05	http://symbiota4.acis.ufl.edu/scan/portal/collections/individual/index.php?occid=13671946		University of Arizona															PreservedSpecimen			UAIC1061854	Insecta		UAIC	aef2ae41-e2ab-4c73-a616-036ba2fc2326			3036	United States		Imperial						32.878535	-114.765592
5a169e0b-dda6-4d2d-9213-49a1a95fc061		http://creativecommons.org/publicdomain/zero/1.0/	Information about who can access the resource or an indication of its security status. Access Rights may include information regarding access or restrictions based on privacy, security, or other policies. (eg. 'not‐for‐profit use				2016-07-23 12:55:00	http://symbiota4.acis.ufl.edu/scan/portal/collections/individual/index.php?occid=13145078		University of Arizona															PreservedSpecimen			UAIC1063917	Insecta		UAIC	aef2ae41-e2ab-4c73-a616-036ba2fc2326			6526	United States		Imperial						32.878535	-114.765592
caac49de-b9cb-4e7a-9948-d4ff92e732e9		http://creativecommons.org/publicdomain/zero/1.0/	Information about who can access the resource or an indication of its security status. Access Rights may include information regarding access or restrictions based on privacy, security, or other policies. (eg. 'not‐for‐profit use				2016-07-23 12:55:00	http://symbiota4.acis.ufl.edu/scan/portal/collections/individual/index.php?occid=13145079		University of Arizona															PreservedSpecimen			UAIC1063918	Insecta		UAIC	aef2ae41-e2ab-4c73-a616-036ba2fc2326			6526	United States		Imperial						32.878535	-114.765592
8c9b153d-7f8a-49f8-9341-dbc053ad0830		http://creativecommons.org/publicdomain/zero/1.0/	Information about who can access the resource or an indication of its security status. Access Rights may include information regarding access or restrictions based on privacy, security, or other policies. (eg. 'not‐for‐profit use				2016-06-30 13:14:17	http://symbiota4.acis.ufl.edu/scan/portal/collections/individual/index.php?occid=13149937		University of Arizona															PreservedSpecimen			UAIC1053863	Insecta		UAIC	aef2ae41-e2ab-4c73-a616-036ba2fc2326			12508	United States		Imperial						32.878535	-114.765592
cc81309f-e76a-4efb-95fc-7d5c488eeaaf		http://creativecommons.org/publicdomain/zero/1.0/	Information about who can access the resource or an indication of its security status. Access Rights may include information regarding access or restrictions based on privacy, security, or other policies. (eg. 'not‐for‐profit use				2016-06-30 13:17:33	http://symbiota4.acis.ufl.edu/scan/portal/collections/individual/index.php?occid=13149960		University of Arizona															PreservedSpecimen			UAIC1053886	Insecta		UAIC	aef2ae41-e2ab-4c73-a616-036ba2fc2326			9021	United States		Imperial						32.81696	-114.925186
abb9ce31-76bd-4a48-8d4b-63652b28d247		http://creativecommons.org/publicdomain/zero/1.0/	Information about who can access the resource or an indication of its security status. Access Rights may include information regarding access or restrictions based on privacy, security, or other policies. (eg. 'not‐for‐profit use				2016-06-30 13:18:12	http://symbiota4.acis.ufl.edu/scan/portal/collections/individual/index.php?occid=13149963		University of Arizona															PreservedSpecimen			UAIC1053889	Insecta		UAIC	aef2ae41-e2ab-4c73-a616-036ba2fc2326			12508	United States		Imperial						32.878535	-114.765592
4813cae5-46b8-49fd-96f9-9f3d3a544ec5		http://creativecommons.org/publicdomain/zero/1.0/	Information about who can access the resource or an indication of its security status. Access Rights may include information regarding access or restrictions based on privacy, security, or other policies. (eg. 'not‐for‐profit use				2016-06-30 13:31:19	http://symbiota4.acis.ufl.edu/scan/portal/collections/individual/index.php?occid=13149994		University of Arizona															PreservedSpecimen			UAIC1053920	Insecta		UAIC	aef2ae41-e2ab-4c73-a616-036ba2fc2326			6954	United States		Imperial						32.816979	-114.890652
52e7db74-d127-463d-9b07-bacfd27a5337		http://creativecommons.org/publicdomain/zero/1.0/					2016-02-02 17:02:22	http://symbiota4.acis.ufl.edu/scan/portal/collections/individual/index.php?occid=20490132		M. Andrew Johnston															PreservedSpecimen			MAJC0001120	Insecta		MAJC	792ded92-38ec-4cb7-b69e-b44ea00880cf				USA		Imperial County				2014	5	32.99733	-115.1781
[truncated: 129 more columns]
