# Supplementary material for: An updated checklist of the Tenebrionidae sec. Bousquet et al. 2018 of the Algodones Dunes of California, with comments on checklist data practices
Source: Biodivers Data J. 2018 Jun 14;(6):e24927. doi: 10.3897/BDJ.6.e24927 (PMC6013544; doi:10.3897/BDJ.6.e24927)
Supplement: Supplementary material 3 — iDigBio occurrences pertinent to the checklist update [file bdj-06-e24927-s003.zip › records.citation.txt]

http://www.idigbio.org/portal (2018),
Query: {"filtered": {"filter": {"and": [{"term": {"stateprovince": "california"}}, {"geo_bounding_box": {"geopoint": {"bottom_right": {"lat": 32.65325087996883, "lon": -114.72473144531251}, "top_left": {"lat": 33.169743600216165, "lon": -115.33996582031251}}}}, {"query": {"match": {"_all": {"operator": "and", "query": "tenebrionidae"}}}}]}}},
454 records, accessed on 2018-01-02T17:29:07.384458,
contributed by 10 Recordsets, Recordset identifiers:
http://www.idigbio.org/portal/recordsets/31c140bc-e6f1-4acc-beaf-b825cf288ad9 (199 records)
http://www.idigbio.org/portal/recordsets/69037495-438d-4dba-bf0f-4878073766f1 (50 records)
http://www.idigbio.org/portal/recordsets/bf897c17-06cc-48c1-a7cc-f41b45166880 (48 records)
http://www.idigbio.org/portal/recordsets/ab4b6a2b-a90a-44ce-95a1-2c44c911fcc6 (36 records)
http://www.idigbio.org/portal/recordsets/a3b77120-3770-46dd-ba47-6941eff848b3 (30 records)
http://www.idigbio.org/portal/recordsets/9fa0a48c-7dd2-4372-a768-9aea3cbd35bb (29 records)
http://www.idigbio.org/portal/recordsets/cb65cf5e-07b8-4d53-a91a-7dce9b8ccf80 (24 records)
http://www.idigbio.org/portal/recordsets/7fcdca8e-7469-480c-8516-cce4e24c37c9 (16 records)
http://www.idigbio.org/portal/recordsets/fc628e53-5fdf-4436-9782-bf637d812b48 (13 records)
http://www.idigbio.org/portal/recordsets/92dd8c8e-c048-4f0a-9b5d-2ee627d2f553 (9 records)
