# Supplementary material for: An updated checklist of the Tenebrionidae sec. Bousquet et al. 2018 of the Algodones Dunes of California, with comments on checklist data practices
Source: Biodivers Data J. 2018 Jun 14;(6):e24927. doi: 10.3897/BDJ.6.e24927 (PMC6013544; doi:10.3897/BDJ.6.e24927)
Supplement: Supplementary material 3 — iDigBio occurrences pertinent to the checklist update [file bdj-06-e24927-s003.zip › mediarecords.citation.txt]

http://www.idigbio.org/portal (2018),
Query: null,
201 records, accessed on 2018-01-02T17:29:09.070180,
contributed by 2 Recordsets, Recordset identifiers:
http://www.idigbio.org/portal/recordsets/31c140bc-e6f1-4acc-beaf-b825cf288ad9 (199 records)
http://www.idigbio.org/portal/recordsets/fc628e53-5fdf-4436-9782-bf637d812b48 (2 records)
