# Supplementary material for: An updated checklist of the Tenebrionidae sec. Bousquet et al. 2018 of the Algodones Dunes of California, with comments on checklist data practices
Source: Biodivers Data J. 2018 Jun 14;(6):e24927. doi: 10.3897/BDJ.6.e24927 (PMC6013544; doi:10.3897/BDJ.6.e24927)
Supplement: Supplementary material 4 — GBIF occurrences pertinent to the checklist update [file bdj-06-e24927-s004.zip]

Archive with 13 entries (13 files):
- occurrence.txt
- verbatim.txt
- multimedia.txt
- citations.txt
- dataset/9e02f8f5-ae2f-49b9-b896-ffb0260a284c.xml
- dataset/59728459-7b42-4942-8e38-00eb56f2331e.xml
- dataset/66df75d3-6b1b-4251-bd09-bfa4f0f12bf0.xml
- dataset/750b7bfc-3577-4b26-8aaf-3e4be9f0d639.xml
- dataset/84ab7b76-f762-11e1-a439-00145eb45e9a.xml
- dataset/8a6232d7-f93e-45a3-8b16-556aa732cd39.xml
- rights.txt
- metadata.xml
- meta.xml
