# Supplementary material for: An updated checklist of the Tenebrionidae sec. Bousquet et al. 2018 of the Algodones Dunes of California, with comments on checklist data practices
Source: Biodivers Data J. 2018 Jun 14;(6):e24927. doi: 10.3897/BDJ.6.e24927 (PMC6013544; doi:10.3897/BDJ.6.e24927)
Supplement: Supplementary material 4 — GBIF occurrences pertinent to the checklist update [file bdj-06-e24927-s004.zip › occurrence.txt]

gbifID	abstract	accessRights	accrualMethod	accrualPeriodicity	accrualPolicy	alternative	audience	available	bibliographicCitation	conformsTo	contributor	coverage	created	creator	date	dateAccepted	dateCopyrighted	dateSubmitted	description	educationLevel	extent	format	hasFormat	hasPart	hasVersion	identifier	instructionalMethod	isFormatOf	isPartOf	isReferencedBy	isReplacedBy	isRequiredBy	isVersionOf	issued	language	license	mediator	medium	modified	provenance	publisher	references	relation	replaces	requires	rights	rightsHolder	source	spatial
1660392224																										IADIZA:CEI:12219										CC_BY_NC_4_0
1455660430																										487196										CC0_1_0			2015-08-11T14:51Z			http://scan-bugs.org/portal/collections/individual/index.php?occid=487196				http://creativecommons.org/publicdomain/zero/1.0/
1455660403																										487195										CC0_1_0			2015-08-11T14:51Z			http://scan-bugs.org/portal/collections/individual/index.php?occid=487195				http://creativecommons.org/publicdomain/zero/1.0/
1455660383																										487194										CC0_1_0			2015-08-11T14:51Z			http://scan-bugs.org/portal/collections/individual/index.php?occid=487194				http://creativecommons.org/publicdomain/zero/1.0/
1455660361																										487193										CC0_1_0			2015-08-11T14:51Z			http://scan-bugs.org/portal/collections/individual/index.php?occid=487193				http://creativecommons.org/publicdomain/zero/1.0/
1455660348																										487192										CC0_1_0			2015-08-11T14:51Z			http://scan-bugs.org/portal/collections/individual/index.php?occid=487192				http://creativecommons.org/publicdomain/zero/1.0/
1455660332																										487191										CC0_1_0			2015-08-11T14:51Z			http://scan-bugs.org/portal/collections/individual/index.php?occid=487191				http://creativecommons.org/publicdomain/zero/1.0/
1455660323																										487190										CC0_1_0			2015-08-11T14:51Z			http://scan-bugs.org/portal/collections/individual/index.php?occid=487190				http://creativecommons.org/publicdomain/zero/1.0/
1455660299																										487189										CC0_1_0			2015-08-11T14:51Z			http://scan-bugs.org/portal/collections/individual/index.php?occid=487189				http://creativecommons.org/publicdomain/zero/1.0/
1455660286																										487185										CC0_1_0			2015-08-11T14:51Z			http://scan-bugs.org/portal/collections/individual/index.php?occid=487185				http://creativecommons.org/publicdomain/zero/1.0/
1455660276																										487197										CC0_1_0			2015-08-11T14:51Z			http://scan-bugs.org/portal/collections/individual/index.php?occid=487197				http://creativecommons.org/publicdomain/zero/1.0/
1455660267																										487188										CC0_1_0			2015-08-11T14:51Z			http://scan-bugs.org/portal/collections/individual/index.php?occid=487188				http://creativecommons.org/publicdomain/zero/1.0/
1455660265																										487184										CC0_1_0			2015-08-11T14:51Z			http://scan-bugs.org/portal/collections/individual/index.php?occid=487184				http://creativecommons.org/publicdomain/zero/1.0/
1455660244																										487187										CC0_1_0			2015-08-11T14:51Z			http://scan-bugs.org/portal/collections/individual/index.php?occid=487187				http://creativecommons.org/publicdomain/zero/1.0/
1455660225																										487186										CC0_1_0			2015-08-11T14:51Z			http://scan-bugs.org/portal/collections/individual/index.php?occid=487186				http://creativecommons.org/publicdomain/zero/1.0/
1455640626																										16664130										CC0_1_0			2015-09-28T19:56Z			http://scan-bugs.org/portal/collections/individual/index.php?occid=16664130				http://creativecommons.org/publicdomain/zero/1.0/
1455638248																										14839880										CC0_1_0			2016-09-30T23:04Z			http://scan-bugs.org/portal/collections/individual/index.php?occid=14839880				http://creativecommons.org/publicdomain/zero/1.0/
1455638157																										14839879										CC0_1_0			2016-09-30T23:03Z			http://scan-bugs.org/portal/collections/individual/index.php?occid=14839879				http://creativecommons.org/publicdomain/zero/1.0/
1455638092																										14839881										CC0_1_0			2016-09-30T23:06Z			http://scan-bugs.org/portal/collections/individual/index.php?occid=14839881				http://creativecommons.org/publicdomain/zero/1.0/
1455638058																										14839882										CC0_1_0			2016-10-04T15:09Z			http://scan-bugs.org/portal/collections/individual/index.php?occid=14839882				http://creativecommons.org/publicdomain/zero/1.0/
1455638019																										14839877										CC0_1_0			2016-09-30T22:51Z			http://scan-bugs.org/portal/collections/individual/index.php?occid=14839877				http://creativecommons.org/publicdomain/zero/1.0/
1455638010																										14839878										CC0_1_0			2016-09-30T22:54Z			http://scan-bugs.org/portal/collections/individual/index.php?occid=14839878				http://creativecommons.org/publicdomain/zero/1.0/
1455637296																										14661115										CC0_1_0			2015-04-15T16:03Z			http://scan-bugs.org/portal/collections/individual/index.php?occid=14661115				http://creativecommons.org/publicdomain/zero/1.0/
1455637208																										14661112										CC0_1_0			2015-04-15T16:03Z			http://scan-bugs.org/portal/collections/individual/index.php?occid=14661112				http://creativecommons.org/publicdomain/zero/1.0/
1455624888																										13009318										CC0_1_0			2015-08-11T14:51Z			http://scan-bugs.org/portal/collections/individual/index.php?occid=13009318				http://creativecommons.org/publicdomain/zero/1.0/
1455624818																										13009316										CC0_1_0			2015-08-11T14:51Z			http://scan-bugs.org/portal/collections/individual/index.php?occid=13009316				http://creativecommons.org/publicdomain/zero/1.0/
1455624776																										13009317										CC0_1_0			2015-08-11T14:51Z			http://scan-bugs.org/portal/collections/individual/index.php?occid=13009317				http://creativecommons.org/publicdomain/zero/1.0/
1455624746																										13009319										CC0_1_0			2015-08-11T14:51Z			http://scan-bugs.org/portal/collections/individual/index.php?occid=13009319				http://creativecommons.org/publicdomain/zero/1.0/
1455622770																										12925307										CC0_1_0			2015-08-11T14:51Z			http://scan-bugs.org/portal/collections/individual/index.php?occid=12925307				http://creativecommons.org/publicdomain/zero/1.0/
1455622756																										12925312										CC0_1_0			2015-01-08T15:34Z			http://scan-bugs.org/portal/collections/individual/index.php?occid=12925312				http://creativecommons.org/publicdomain/zero/1.0/
1455622713																										12925305										CC0_1_0			2015-01-08T15:34Z			http://scan-bugs.org/portal/collections/individual/index.php?occid=12925305				http://creativecommons.org/publicdomain/zero/1.0/
1455622703																										12925294										CC0_1_0			2015-01-08T15:34Z			http://scan-bugs.org/portal/collections/individual/index.php?occid=12925294				http://creativecommons.org/publicdomain/zero/1.0/
1455622637																										12925311										CC0_1_0			2015-01-08T15:34Z			http://scan-bugs.org/portal/collections/individual/index.php?occid=12925311				http://creativecommons.org/publicdomain/zero/1.0/
1455622606																										12925309										CC0_1_0			2015-01-08T15:34Z			http://scan-bugs.org/portal/collections/individual/index.php?occid=12925309				http://creativecommons.org/publicdomain/zero/1.0/
1455622130																										12726219										CC0_1_0			2015-08-11T14:51Z			http://scan-bugs.org/portal/collections/individual/index.php?occid=12726219				http://creativecommons.org/publicdomain/zero/1.0/
1455622128																										12726217										CC0_1_0			2015-08-11T14:51Z			http://scan-bugs.org/portal/collections/individual/index.php?occid=12726217				http://creativecommons.org/publicdomain/zero/1.0/
1455622104																										12726218										CC0_1_0			2015-08-11T14:51Z			http://scan-bugs.org/portal/collections/individual/index.php?occid=12726218				http://creativecommons.org/publicdomain/zero/1.0/
1450648315																										25838617										CC0_1_0			2017-01-27T15:24Z			http://symbiota4.acis.ufl.edu/scan/portal/collections/individual/index.php?occid=25838617				http://creativecommons.org/publicdomain/zero/1.0/	M. Andrew Johnston
1450648309																										25838614										CC0_1_0			2017-01-27T15:24Z			http://symbiota4.acis.ufl.edu/scan/portal/collections/individual/index.php?occid=25838614				http://creativecommons.org/publicdomain/zero/1.0/	M. Andrew Johnston
1450647926																										25847295										CC0_1_0			2017-02-03T16:59Z			http://symbiota4.acis.ufl.edu/scan/portal/collections/individual/index.php?occid=25847295				http://creativecommons.org/publicdomain/zero/1.0/	M. Andrew Johnston
1450647867																										25838816										CC0_1_0			2017-01-26T22:39Z			http://symbiota4.acis.ufl.edu/scan/portal/collections/individual/index.php?occid=25838816				http://creativecommons.org/publicdomain/zero/1.0/	M. Andrew Johnston
1450647843																										25838812										CC0_1_0			2017-01-26T22:38Z			http://symbiota4.acis.ufl.edu/scan/portal/collections/individual/index.php?occid=25838812				http://creativecommons.org/publicdomain/zero/1.0/	M. Andrew Johnston
1450647821																										25838811										CC0_1_0			2017-01-26T22:37Z			http://symbiota4.acis.ufl.edu/scan/portal/collections/individual/index.php?occid=25838811				http://creativecommons.org/publicdomain/zero/1.0/	M. Andrew Johnston
1450647798																										25838810										CC0_1_0			2017-01-26T22:37Z			http://symbiota4.acis.ufl.edu/scan/portal/collections/individual/index.php?occid=25838810				http://creativecommons.org/publicdomain/zero/1.0/	M. Andrew Johnston
1450647781																										25838809										CC0_1_0			2017-01-26T22:36Z			http://symbiota4.acis.ufl.edu/scan/portal/collections/individual/index.php?occid=25838809				http://creativecommons.org/publicdomain/zero/1.0/	M. Andrew Johnston
1450647762																										25838808										CC0_1_0			2017-01-26T22:36Z			http://symbiota4.acis.ufl.edu/scan/portal/collections/individual/index.php?occid=25838808				http://creativecommons.org/publicdomain/zero/1.0/	M. Andrew Johnston
1450647741																										25838807										CC0_1_0			2017-01-26T22:35Z			http://symbiota4.acis.ufl.edu/scan/portal/collections/individual/index.php?occid=25838807				http://creativecommons.org/publicdomain/zero/1.0/	M. Andrew Johnston
1450647719																										25838805										CC0_1_0			2017-01-26T22:35Z			http://symbiota4.acis.ufl.edu/scan/portal/collections/individual/index.php?occid=25838805				http://creativecommons.org/publicdomain/zero/1.0/	M. Andrew Johnston
1450647696																										25838803										CC0_1_0			2017-01-26T22:34Z			http://symbiota4.acis.ufl.edu/scan/portal/collections/individual/index.php?occid=25838803				http://creativecommons.org/publicdomain/zero/1.0/	M. Andrew Johnston
1450647613																										25838637										CC0_1_0			2017-01-27T15:27Z			http://symbiota4.acis.ufl.edu/scan/portal/collections/individual/index.php?occid=25838637				http://creativecommons.org/publicdomain/zero/1.0/	M. Andrew Johnston
1450647563																										25838631										CC0_1_0			2017-01-27T15:27Z			http://symbiota4.acis.ufl.edu/scan/portal/collections/individual/index.php?occid=25838631				http://creativecommons.org/publicdomain/zero/1.0/	M. Andrew Johnston
1305861180																										23220045										CC0_1_0			2016-08-29T21:15Z			http://symbiota4.acis.ufl.edu/scan/portal/collections/individual/index.php?occid=23220045				http://creativecommons.org/publicdomain/zero/1.0/	M. Andrew Johnston
1305861164																										23220048										CC0_1_0			2016-08-29T21:17Z			http://symbiota4.acis.ufl.edu/scan/portal/collections/individual/index.php?occid=23220048				http://creativecommons.org/publicdomain/zero/1.0/	M. Andrew Johnston
1305194220																										20490132										CC0_1_0			2016-02-02T18:02Z			http://symbiota4.acis.ufl.edu/scan/portal/collections/individual/index.php?occid=20490132				http://creativecommons.org/publicdomain/zero/1.0/	M. Andrew Johnston
1305194218																										20490130										CC0_1_0			2016-02-02T18:02Z			http://symbiota4.acis.ufl.edu/scan/portal/collections/individual/index.php?occid=20490130				http://creativecommons.org/publicdomain/zero/1.0/	M. Andrew Johnston
1305194216																										20490101										CC0_1_0			2016-02-02T18:02Z			http://symbiota4.acis.ufl.edu/scan/portal/collections/individual/index.php?occid=20490101				http://creativecommons.org/publicdomain/zero/1.0/	M. Andrew Johnston
1305194215																										20490143										CC0_1_0			2016-02-02T18:02Z			http://symbiota4.acis.ufl.edu/scan/portal/collections/individual/index.php?occid=20490143				http://creativecommons.org/publicdomain/zero/1.0/	M. Andrew Johnston
1305194212																										20490138										CC0_1_0			2016-02-02T18:02Z			http://symbiota4.acis.ufl.edu/scan/portal/collections/individual/index.php?occid=20490138				http://creativecommons.org/publicdomain/zero/1.0/	M. Andrew Johnston
1305194202																										20490230										CC0_1_0			2016-02-02T18:43Z			http://symbiota4.acis.ufl.edu/scan/portal/collections/individual/index.php?occid=20490230				http://creativecommons.org/publicdomain/zero/1.0/	M. Andrew Johnston
1300073051		not-for-profit use only																								703102										CC_BY_4_0			2015-10-13T19:38Z			http://symbiota4.acis.ufl.edu/scan/portal/collections/individual/index.php?occid=703102				http://creativecommons.org/licenses/by-nc/3.0/	Museum of Southwestern Biology
1300072581		not-for-profit use only																								702642										CC_BY_4_0			2015-10-13T19:38Z			http://symbiota4.acis.ufl.edu/scan/portal/collections/individual/index.php?occid=702642				http://creativecommons.org/licenses/by-nc/3.0/	Museum of Southwestern Biology
1300072575		not-for-profit use only																								702641										CC_BY_4_0			2015-10-13T19:38Z			http://symbiota4.acis.ufl.edu/scan/portal/collections/individual/index.php?occid=702641				http://creativecommons.org/licenses/by-nc/3.0/	Museum of Southwestern Biology
1300072550		not-for-profit use only																								702643										CC_BY_4_0			2015-10-13T19:38Z			http://symbiota4.acis.ufl.edu/scan/portal/collections/individual/index.php?occid=702643				http://creativecommons.org/licenses/by-nc/3.0/	Museum of Southwestern Biology
1300072527		not-for-profit use only																								702644										CC_BY_4_0			2015-10-13T19:38Z			http://symbiota4.acis.ufl.edu/scan/portal/collections/individual/index.php?occid=702644				http://creativecommons.org/licenses/by-nc/3.0/	Museum of Southwestern Biology
1300072380		not-for-profit use only																								702388										CC_BY_4_0			2015-10-13T19:38Z			http://symbiota4.acis.ufl.edu/scan/portal/collections/individual/index.php?occid=702388				http://creativecommons.org/licenses/by-nc/3.0/	Museum of Southwestern Biology
1300072361		not-for-profit use only																								702389										CC_BY_4_0			2015-10-13T19:38Z			http://symbiota4.acis.ufl.edu/scan/portal/collections/individual/index.php?occid=702389				http://creativecommons.org/licenses/by-nc/3.0/	Museum of Southwestern Biology
1300072321		not-for-profit use only																								702381										CC_BY_4_0			2015-10-13T19:38Z			http://symbiota4.acis.ufl.edu/scan/portal/collections/individual/index.php?occid=702381				http://creativecommons.org/licenses/by-nc/3.0/	Museum of Southwestern Biology
1300072311		not-for-profit use only																								702390										CC_BY_4_0			2015-10-13T19:38Z			http://symbiota4.acis.ufl.edu/scan/portal/collections/individual/index.php?occid=702390				http://creativecommons.org/licenses/by-nc/3.0/	Museum of Southwestern Biology
1300072306		not-for-profit use only																								702391										CC_BY_4_0			2015-10-13T19:38Z			http://symbiota4.acis.ufl.edu/scan/portal/collections/individual/index.php?occid=702391				http://creativecommons.org/licenses/by-nc/3.0/	Museum of Southwestern Biology
1300072301		not-for-profit use only																								702344										CC_BY_4_0			2015-10-13T19:38Z			http://symbiota4.acis.ufl.edu/scan/portal/collections/individual/index.php?occid=702344				http://creativecommons.org/licenses/by-nc/3.0/	Museum of Southwestern Biology
1300072280		not-for-profit use only																								702342										CC_BY_4_0			2015-10-13T19:38Z			http://symbiota4.acis.ufl.edu/scan/portal/collections/individual/index.php?occid=702342				http://creativecommons.org/licenses/by-nc/3.0/	Museum of Southwestern Biology
1300072260		not-for-profit use only																								702341										CC_BY_4_0			2015-10-13T19:38Z			http://symbiota4.acis.ufl.edu/scan/portal/collections/individual/index.php?occid=702341				http://creativecommons.org/licenses/by-nc/3.0/	Museum of Southwestern Biology
1300072253		not-for-profit use only																								702343										CC_BY_4_0			2015-10-13T19:38Z			http://symbiota4.acis.ufl.edu/scan/portal/collections/individual/index.php?occid=702343				http://creativecommons.org/licenses/by-nc/3.0/	Museum of Southwestern Biology
1300072238		not-for-profit use only																								702340										CC_BY_4_0			2015-10-13T19:38Z			http://symbiota4.acis.ufl.edu/scan/portal/collections/individual/index.php?occid=702340				http://creativecommons.org/licenses/by-nc/3.0/	Museum of Southwestern Biology
1300072216		not-for-profit use only																								702339										CC_BY_4_0			2015-10-13T19:38Z			http://symbiota4.acis.ufl.edu/scan/portal/collections/individual/index.php?occid=702339				http://creativecommons.org/licenses/by-nc/3.0/	Museum of Southwestern Biology
1292054849																										347205										CC0_1_0			2015-05-26T18:50Z			http://symbiota4.acis.ufl.edu/scan/portal/collections/individual/index.php?occid=347205				http://creativecommons.org/publicdomain/zero/1.0/
1292054829																										347181										CC0_1_0			2015-05-26T18:50Z			http://symbiota4.acis.ufl.edu/scan/portal/collections/individual/index.php?occid=347181				http://creativecommons.org/publicdomain/zero/1.0/
1292054825																										347207										CC0_1_0			2015-05-26T18:50Z			http://symbiota4.acis.ufl.edu/scan/portal/collections/individual/index.php?occid=347207				http://creativecommons.org/publicdomain/zero/1.0/
1292054817																										347206										CC0_1_0			2015-05-26T18:50Z			http://symbiota4.acis.ufl.edu/scan/portal/collections/individual/index.php?occid=347206				http://creativecommons.org/publicdomain/zero/1.0/
1292054812																										347177										CC0_1_0			2015-05-26T18:50Z			http://symbiota4.acis.ufl.edu/scan/portal/collections/individual/index.php?occid=347177				http://creativecommons.org/publicdomain/zero/1.0/
1292054777																										347176										CC0_1_0			2015-05-26T18:50Z			http://symbiota4.acis.ufl.edu/scan/portal/collections/individual/index.php?occid=347176				http://creativecommons.org/publicdomain/zero/1.0/
1292054707																										347175										CC0_1_0			2015-05-26T18:50Z			http://symbiota4.acis.ufl.edu/scan/portal/collections/individual/index.php?occid=347175				http://creativecommons.org/publicdomain/zero/1.0/
1292054575																										346918										CC0_1_0			2015-05-26T18:50Z			http://symbiota4.acis.ufl.edu/scan/portal/collections/individual/index.php?occid=346918				http://creativecommons.org/publicdomain/zero/1.0/
1292054554																										346889										CC0_1_0			2015-05-26T18:50Z			http://symbiota4.acis.ufl.edu/scan/portal/collections/individual/index.php?occid=346889				http://creativecommons.org/publicdomain/zero/1.0/
1292054553																										346888										CC0_1_0			2015-05-26T18:50Z			http://symbiota4.acis.ufl.edu/scan/portal/collections/individual/index.php?occid=346888				http://creativecommons.org/publicdomain/zero/1.0/
1292054535																										346919										CC0_1_0			2015-05-26T18:50Z			http://symbiota4.acis.ufl.edu/scan/portal/collections/individual/index.php?occid=346919				http://creativecommons.org/publicdomain/zero/1.0/
1292054530																										346872										CC0_1_0			2015-05-26T18:50Z			http://symbiota4.acis.ufl.edu/scan/portal/collections/individual/index.php?occid=346872				http://creativecommons.org/publicdomain/zero/1.0/
1292054510																										346920										CC0_1_0			2015-05-26T18:50Z			http://symbiota4.acis.ufl.edu/scan/portal/collections/individual/index.php?occid=346920				http://creativecommons.org/publicdomain/zero/1.0/
1292054499																										346898										CC0_1_0			2015-05-26T18:50Z			http://symbiota4.acis.ufl.edu/scan/portal/collections/individual/index.php?occid=346898				http://creativecommons.org/publicdomain/zero/1.0/
1292054493																										346890										CC0_1_0			2015-05-26T18:50Z			http://symbiota4.acis.ufl.edu/scan/portal/collections/individual/index.php?occid=346890				http://creativecommons.org/publicdomain/zero/1.0/
1292054491																										346896										CC0_1_0			2015-05-26T18:50Z			http://symbiota4.acis.ufl.edu/scan/portal/collections/individual/index.php?occid=346896				http://creativecommons.org/publicdomain/zero/1.0/
1292054488																										346897										CC0_1_0			2015-05-26T18:50Z			http://symbiota4.acis.ufl.edu/scan/portal/collections/individual/index.php?occid=346897				http://creativecommons.org/publicdomain/zero/1.0/
1292054486																										346885										CC0_1_0			2015-05-26T18:50Z			http://symbiota4.acis.ufl.edu/scan/portal/collections/individual/index.php?occid=346885				http://creativecommons.org/publicdomain/zero/1.0/
1292054460																										346799										CC0_1_0			2015-05-26T18:50Z			http://symbiota4.acis.ufl.edu/scan/portal/collections/individual/index.php?occid=346799				http://creativecommons.org/publicdomain/zero/1.0/
1292054452																										346894										CC0_1_0			2015-05-26T18:50Z			http://symbiota4.acis.ufl.edu/scan/portal/collections/individual/index.php?occid=346894				http://creativecommons.org/publicdomain/zero/1.0/
1292054442																										346773										CC0_1_0			2015-05-26T18:50Z			http://symbiota4.acis.ufl.edu/scan/portal/collections/individual/index.php?occid=346773				http://creativecommons.org/publicdomain/zero/1.0/
1292054441																										346774										CC0_1_0			2015-05-26T18:50Z			http://symbiota4.acis.ufl.edu/scan/portal/collections/individual/index.php?occid=346774				http://creativecommons.org/publicdomain/zero/1.0/
1292054429																										346797										CC0_1_0			2015-05-26T18:50Z			http://symbiota4.acis.ufl.edu/scan/portal/collections/individual/index.php?occid=346797				http://creativecommons.org/publicdomain/zero/1.0/
1292054425																										346771										CC0_1_0			2015-05-26T18:50Z			http://symbiota4.acis.ufl.edu/scan/portal/collections/individual/index.php?occid=346771				http://creativecommons.org/publicdomain/zero/1.0/
1292054418																										346745										CC0_1_0			2015-05-26T18:50Z			http://symbiota4.acis.ufl.edu/scan/portal/collections/individual/index.php?occid=346745				http://creativecommons.org/publicdomain/zero/1.0/
1292054416																										346789										CC0_1_0			2015-05-26T18:50Z			http://symbiota4.acis.ufl.edu/scan/portal/collections/individual/index.php?occid=346789				http://creativecommons.org/publicdomain/zero/1.0/
1292054411																										346758										CC0_1_0			2015-05-26T18:50Z			http://symbiota4.acis.ufl.edu/scan/portal/collections/individual/index.php?occid=346758				http://creativecommons.org/publicdomain/zero/1.0/
1292054405																										346778										CC0_1_0			2015-05-26T18:50Z			http://symbiota4.acis.ufl.edu/scan/portal/collections/individual/index.php?occid=346778				http://creativecommons.org/publicdomain/zero/1.0/
1292054403																										346772										CC0_1_0			2015-05-26T18:50Z			http://symbiota4.acis.ufl.edu/scan/portal/collections/individual/index.php?occid=346772				http://creativecommons.org/publicdomain/zero/1.0/
1292054394																										346798										CC0_1_0			2015-05-26T18:50Z			http://symbiota4.acis.ufl.edu/scan/portal/collections/individual/index.php?occid=346798				http://creativecommons.org/publicdomain/zero/1.0/
1292054388																										346787										CC0_1_0			2015-05-26T18:50Z			http://symbiota4.acis.ufl.edu/scan/portal/collections/individual/index.php?occid=346787				http://creativecommons.org/publicdomain/zero/1.0/
1292054387																										346753										CC0_1_0			2015-05-26T18:50Z			http://symbiota4.acis.ufl.edu/scan/portal/collections/individual/index.php?occid=346753				http://creativecommons.org/publicdomain/zero/1.0/
1292054384																										346756										CC0_1_0			2015-05-26T18:50Z			http://symbiota4.acis.ufl.edu/scan/portal/collections/individual/index.php?occid=346756				http://creativecommons.org/publicdomain/zero/1.0/
1292054375																										346752										CC0_1_0			2015-05-26T18:50Z			http://symbiota4.acis.ufl.edu/scan/portal/collections/individual/index.php?occid=346752				http://creativecommons.org/publicdomain/zero/1.0/
1292054372																										346746										CC0_1_0			2015-05-26T18:50Z			http://symbiota4.acis.ufl.edu/scan/portal/collections/individual/index.php?occid=346746				http://creativecommons.org/publicdomain/zero/1.0/
1292054371																										346788										CC0_1_0			2015-05-26T18:50Z			http://symbiota4.acis.ufl.edu/scan/portal/collections/individual/index.php?occid=346788				http://creativecommons.org/publicdomain/zero/1.0/
1292054368																										346779										CC0_1_0			2015-05-26T18:50Z			http://symbiota4.acis.ufl.edu/scan/portal/collections/individual/index.php?occid=346779				http://creativecommons.org/publicdomain/zero/1.0/
1292054364																										346757										CC0_1_0			2015-05-26T18:50Z			http://symbiota4.acis.ufl.edu/scan/portal/collections/individual/index.php?occid=346757				http://creativecommons.org/publicdomain/zero/1.0/
1292054357																										346766										CC0_1_0			2015-05-26T18:50Z			http://symbiota4.acis.ufl.edu/scan/portal/collections/individual/index.php?occid=346766				http://creativecommons.org/publicdomain/zero/1.0/
1292054353																										346755										CC0_1_0			2015-05-26T18:50Z			http://symbiota4.acis.ufl.edu/scan/portal/collections/individual/index.php?occid=346755				http://creativecommons.org/publicdomain/zero/1.0/
1292054352																										346780										CC0_1_0			2015-05-26T18:50Z			http://symbiota4.acis.ufl.edu/scan/portal/collections/individual/index.php?occid=346780				http://creativecommons.org/publicdomain/zero/1.0/
1292054351																										346785										CC0_1_0			2015-05-26T18:50Z			http://symbiota4.acis.ufl.edu/scan/portal/collections/individual/index.php?occid=346785				http://creativecommons.org/publicdomain/zero/1.0/
1292054339																										346751										CC0_1_0			2015-05-26T18:50Z			http://symbiota4.acis.ufl.edu/scan/portal/collections/individual/index.php?occid=346751				http://creativecommons.org/publicdomain/zero/1.0/
1292054338																										346765										CC0_1_0			2015-05-26T18:50Z			http://symbiota4.acis.ufl.edu/scan/portal/collections/individual/index.php?occid=346765				http://creativecommons.org/publicdomain/zero/1.0/
1292054331																										346747										CC0_1_0			2015-05-26T18:50Z			http://symbiota4.acis.ufl.edu/scan/portal/collections/individual/index.php?occid=346747				http://creativecommons.org/publicdomain/zero/1.0/
1099985053																										urn:lsid:biosci.ohio-state.edu:osuc_occurrences:OSUC__590656									en	CC_BY_4_0			2015-06-15T14:51Z									http://hol.osu.edu/spmInfo.html?id=OSUC%20590656
1099984963																										urn:lsid:biosci.ohio-state.edu:osuc_occurrences:OSUC__590650									en	CC_BY_4_0			2015-06-15T14:50Z									http://hol.osu.edu/spmInfo.html?id=OSUC%20590650
1099984946																										urn:lsid:biosci.ohio-state.edu:osuc_occurrences:OSUC__590649									en	CC_BY_4_0			2015-06-15T14:50Z									http://hol.osu.edu/spmInfo.html?id=OSUC%20590649
1099984927																										urn:lsid:biosci.ohio-state.edu:osuc_occurrences:OSUC__590648									en	CC_BY_4_0			2015-06-15T14:50Z									http://hol.osu.edu/spmInfo.html?id=OSUC%20590648
1099984909																										urn:lsid:biosci.ohio-state.edu:osuc_occurrences:OSUC__590647									en	CC_BY_4_0			2015-06-15T14:50Z									http://hol.osu.edu/spmInfo.html?id=OSUC%20590647
1099984892																										urn:lsid:biosci.ohio-state.edu:osuc_occurrences:OSUC__590646									en	CC_BY_4_0			2015-06-15T14:50Z									http://hol.osu.edu/spmInfo.html?id=OSUC%20590646
1099984873																										urn:lsid:biosci.ohio-state.edu:osuc_occurrences:OSUC__590645									en	CC_BY_4_0			2015-06-15T14:50Z									http://hol.osu.edu/spmInfo.html?id=OSUC%20590645
1099984855																										urn:lsid:biosci.ohio-state.edu:osuc_occurrences:OSUC__590644									en	CC_BY_4_0			2015-06-15T14:50Z									http://hol.osu.edu/spmInfo.html?id=OSUC%20590644
1099984836																										urn:lsid:biosci.ohio-state.edu:osuc_occurrences:OSUC__590643									en	CC_BY_4_0			2015-06-15T14:50Z									http://hol.osu.edu/spmInfo.html?id=OSUC%20590643
1099984759																										urn:lsid:biosci.ohio-state.edu:osuc_occurrences:OSUC__590639									en	CC_BY_4_0			2015-06-15T14:50Z									http://hol.osu.edu/spmInfo.html?id=OSUC%20590639
1099984385																										urn:lsid:biosci.ohio-state.edu:osuc_occurrences:OSUC__590662									en	CC_BY_4_0			2015-06-15T14:51Z									http://hol.osu.edu/spmInfo.html?id=OSUC%20590662
872893917																										urn:lsid:biosci.ohio-state.edu:osuc_occurrences:OSUC__452826									en	CC_BY_4_0			2015-02-09T16:43Z									http://hol.osu.edu/spmInfo.html?id=OSUC%20452826
872790034																										urn:lsid:biosci.ohio-state.edu:osuc_occurrences:OSUC__266254									en	CC_BY_4_0			2015-02-09T16:42Z									http://hol.osu.edu/spmInfo.html?id=OSUC%20266254
[truncated: 185 more columns]
