# Supplementary material for: An updated checklist of the Tenebrionidae sec. Bousquet et al. 2018 of the Algodones Dunes of California, with comments on checklist data practices
Source: Biodivers Data J. 2018 Jun 14;(6):e24927. doi: 10.3897/BDJ.6.e24927 (PMC6013544; doi:10.3897/BDJ.6.e24927)
Supplement: Supplementary material 4 — GBIF occurrences pertinent to the checklist update [file bdj-06-e24927-s004.zip › verbatim.txt]

gbifID	abstract	accessRights	accrualMethod	accrualPeriodicity	accrualPolicy	alternative	audience	available	bibliographicCitation	conformsTo	contributor	coverage	created	creator	date	dateAccepted	dateCopyrighted	dateSubmitted	description	educationLevel	extent	format	hasFormat	hasPart	hasVersion	identifier	instructionalMethod	isFormatOf	isPartOf	isReferencedBy	isReplacedBy	isRequiredBy	isVersionOf	issued	language	license	mediator	medium	modified	provenance	publisher	references	relation	replaces	requires	rights	rightsHolder	source	spatial
1660392224																										IADIZA:CEI:12219													03/02/2015
1455660430																										487196													2015-08-11 12:51:11			http://scan-bugs.org/portal/collections/individual/index.php?occid=487196				http://creativecommons.org/publicdomain/zero/1.0/
1455660403																										487195													2015-08-11 12:51:11			http://scan-bugs.org/portal/collections/individual/index.php?occid=487195				http://creativecommons.org/publicdomain/zero/1.0/
1455660383																										487194													2015-08-11 12:51:11			http://scan-bugs.org/portal/collections/individual/index.php?occid=487194				http://creativecommons.org/publicdomain/zero/1.0/
1455660361																										487193													2015-08-11 12:51:11			http://scan-bugs.org/portal/collections/individual/index.php?occid=487193				http://creativecommons.org/publicdomain/zero/1.0/
1455660348																										487192													2015-08-11 12:51:11			http://scan-bugs.org/portal/collections/individual/index.php?occid=487192				http://creativecommons.org/publicdomain/zero/1.0/
1455660332																										487191													2015-08-11 12:51:11			http://scan-bugs.org/portal/collections/individual/index.php?occid=487191				http://creativecommons.org/publicdomain/zero/1.0/
1455660323																										487190													2015-08-11 12:51:11			http://scan-bugs.org/portal/collections/individual/index.php?occid=487190				http://creativecommons.org/publicdomain/zero/1.0/
1455660299																										487189													2015-08-11 12:51:11			http://scan-bugs.org/portal/collections/individual/index.php?occid=487189				http://creativecommons.org/publicdomain/zero/1.0/
1455660286																										487185													2015-08-11 12:51:11			http://scan-bugs.org/portal/collections/individual/index.php?occid=487185				http://creativecommons.org/publicdomain/zero/1.0/
1455660276																										487197													2015-08-11 12:51:11			http://scan-bugs.org/portal/collections/individual/index.php?occid=487197				http://creativecommons.org/publicdomain/zero/1.0/
1455660267																										487188													2015-08-11 12:51:11			http://scan-bugs.org/portal/collections/individual/index.php?occid=487188				http://creativecommons.org/publicdomain/zero/1.0/
1455660265																										487184													2015-08-11 12:51:11			http://scan-bugs.org/portal/collections/individual/index.php?occid=487184				http://creativecommons.org/publicdomain/zero/1.0/
1455660244																										487187													2015-08-11 12:51:11			http://scan-bugs.org/portal/collections/individual/index.php?occid=487187				http://creativecommons.org/publicdomain/zero/1.0/
1455660225																										487186													2015-08-11 12:51:11			http://scan-bugs.org/portal/collections/individual/index.php?occid=487186				http://creativecommons.org/publicdomain/zero/1.0/
1455640626																										16664130													2015-09-28 17:56:20			http://scan-bugs.org/portal/collections/individual/index.php?occid=16664130				http://creativecommons.org/publicdomain/zero/1.0/
1455638248																										14839880													2016-09-30 21:04:29			http://scan-bugs.org/portal/collections/individual/index.php?occid=14839880				http://creativecommons.org/publicdomain/zero/1.0/
1455638157																										14839879													2016-09-30 21:03:56			http://scan-bugs.org/portal/collections/individual/index.php?occid=14839879				http://creativecommons.org/publicdomain/zero/1.0/
1455638092																										14839881													2016-09-30 21:06:39			http://scan-bugs.org/portal/collections/individual/index.php?occid=14839881				http://creativecommons.org/publicdomain/zero/1.0/
1455638058																										14839882													2016-10-04 13:09:36			http://scan-bugs.org/portal/collections/individual/index.php?occid=14839882				http://creativecommons.org/publicdomain/zero/1.0/
1455638019																										14839877													2016-09-30 20:51:14			http://scan-bugs.org/portal/collections/individual/index.php?occid=14839877				http://creativecommons.org/publicdomain/zero/1.0/
1455638010																										14839878													2016-09-30 20:54:55			http://scan-bugs.org/portal/collections/individual/index.php?occid=14839878				http://creativecommons.org/publicdomain/zero/1.0/
1455637296																										14661115													2015-04-15 14:03:32			http://scan-bugs.org/portal/collections/individual/index.php?occid=14661115				http://creativecommons.org/publicdomain/zero/1.0/
1455637208																										14661112													2015-04-15 14:03:32			http://scan-bugs.org/portal/collections/individual/index.php?occid=14661112				http://creativecommons.org/publicdomain/zero/1.0/
1455624888																										13009318													2015-08-11 12:51:11			http://scan-bugs.org/portal/collections/individual/index.php?occid=13009318				http://creativecommons.org/publicdomain/zero/1.0/
1455624818																										13009316													2015-08-11 12:51:11			http://scan-bugs.org/portal/collections/individual/index.php?occid=13009316				http://creativecommons.org/publicdomain/zero/1.0/
1455624776																										13009317													2015-08-11 12:51:11			http://scan-bugs.org/portal/collections/individual/index.php?occid=13009317				http://creativecommons.org/publicdomain/zero/1.0/
1455624746																										13009319													2015-08-11 12:51:11			http://scan-bugs.org/portal/collections/individual/index.php?occid=13009319				http://creativecommons.org/publicdomain/zero/1.0/
1455622770																										12925307													2015-08-11 12:51:11			http://scan-bugs.org/portal/collections/individual/index.php?occid=12925307				http://creativecommons.org/publicdomain/zero/1.0/
1455622756																										12925312													2015-01-08 14:34:43			http://scan-bugs.org/portal/collections/individual/index.php?occid=12925312				http://creativecommons.org/publicdomain/zero/1.0/
1455622713																										12925305													2015-01-08 14:34:43			http://scan-bugs.org/portal/collections/individual/index.php?occid=12925305				http://creativecommons.org/publicdomain/zero/1.0/
1455622703																										12925294													2015-01-08 14:34:43			http://scan-bugs.org/portal/collections/individual/index.php?occid=12925294				http://creativecommons.org/publicdomain/zero/1.0/
1455622637																										12925311													2015-01-08 14:34:43			http://scan-bugs.org/portal/collections/individual/index.php?occid=12925311				http://creativecommons.org/publicdomain/zero/1.0/
1455622606																										12925309													2015-01-08 14:34:43			http://scan-bugs.org/portal/collections/individual/index.php?occid=12925309				http://creativecommons.org/publicdomain/zero/1.0/
1455622130																										12726219													2015-08-11 12:51:11			http://scan-bugs.org/portal/collections/individual/index.php?occid=12726219				http://creativecommons.org/publicdomain/zero/1.0/
1455622128																										12726217													2015-08-11 12:51:11			http://scan-bugs.org/portal/collections/individual/index.php?occid=12726217				http://creativecommons.org/publicdomain/zero/1.0/
1455622104																										12726218													2015-08-11 12:51:11			http://scan-bugs.org/portal/collections/individual/index.php?occid=12726218				http://creativecommons.org/publicdomain/zero/1.0/
1450648315																										25838617													2017-01-27 14:24:25			http://symbiota4.acis.ufl.edu/scan/portal/collections/individual/index.php?occid=25838617				http://creativecommons.org/publicdomain/zero/1.0/	M. Andrew Johnston
1450648309																										25838614													2017-01-27 14:24:17			http://symbiota4.acis.ufl.edu/scan/portal/collections/individual/index.php?occid=25838614				http://creativecommons.org/publicdomain/zero/1.0/	M. Andrew Johnston
1450647926																										25847295													2017-02-03 15:59:12			http://symbiota4.acis.ufl.edu/scan/portal/collections/individual/index.php?occid=25847295				http://creativecommons.org/publicdomain/zero/1.0/	M. Andrew Johnston
1450647867																										25838816													2017-01-26 21:39:45			http://symbiota4.acis.ufl.edu/scan/portal/collections/individual/index.php?occid=25838816				http://creativecommons.org/publicdomain/zero/1.0/	M. Andrew Johnston
1450647843																										25838812													2017-01-26 21:38:09			http://symbiota4.acis.ufl.edu/scan/portal/collections/individual/index.php?occid=25838812				http://creativecommons.org/publicdomain/zero/1.0/	M. Andrew Johnston
1450647821																										25838811													2017-01-26 21:37:39			http://symbiota4.acis.ufl.edu/scan/portal/collections/individual/index.php?occid=25838811				http://creativecommons.org/publicdomain/zero/1.0/	M. Andrew Johnston
1450647798																										25838810													2017-01-26 21:37:12			http://symbiota4.acis.ufl.edu/scan/portal/collections/individual/index.php?occid=25838810				http://creativecommons.org/publicdomain/zero/1.0/	M. Andrew Johnston
1450647781																										25838809													2017-01-26 21:36:46			http://symbiota4.acis.ufl.edu/scan/portal/collections/individual/index.php?occid=25838809				http://creativecommons.org/publicdomain/zero/1.0/	M. Andrew Johnston
1450647762																										25838808													2017-01-26 21:36:18			http://symbiota4.acis.ufl.edu/scan/portal/collections/individual/index.php?occid=25838808				http://creativecommons.org/publicdomain/zero/1.0/	M. Andrew Johnston
1450647741																										25838807													2017-01-26 21:35:50			http://symbiota4.acis.ufl.edu/scan/portal/collections/individual/index.php?occid=25838807				http://creativecommons.org/publicdomain/zero/1.0/	M. Andrew Johnston
1450647719																										25838805													2017-01-26 21:35:18			http://symbiota4.acis.ufl.edu/scan/portal/collections/individual/index.php?occid=25838805				http://creativecommons.org/publicdomain/zero/1.0/	M. Andrew Johnston
1450647696																										25838803													2017-01-26 21:34:06			http://symbiota4.acis.ufl.edu/scan/portal/collections/individual/index.php?occid=25838803				http://creativecommons.org/publicdomain/zero/1.0/	M. Andrew Johnston
1450647613																										25838637													2017-01-27 14:27:51			http://symbiota4.acis.ufl.edu/scan/portal/collections/individual/index.php?occid=25838637				http://creativecommons.org/publicdomain/zero/1.0/	M. Andrew Johnston
1450647563																										25838631													2017-01-27 14:27:35			http://symbiota4.acis.ufl.edu/scan/portal/collections/individual/index.php?occid=25838631				http://creativecommons.org/publicdomain/zero/1.0/	M. Andrew Johnston
1305861180																										23220045													2016-08-29 19:15:25			http://symbiota4.acis.ufl.edu/scan/portal/collections/individual/index.php?occid=23220045				http://creativecommons.org/publicdomain/zero/1.0/	M. Andrew Johnston
1305861164																										23220048													2016-08-29 19:17:13			http://symbiota4.acis.ufl.edu/scan/portal/collections/individual/index.php?occid=23220048				http://creativecommons.org/publicdomain/zero/1.0/	M. Andrew Johnston
1305194220																										20490132													2016-02-02 17:02:22			http://symbiota4.acis.ufl.edu/scan/portal/collections/individual/index.php?occid=20490132				http://creativecommons.org/publicdomain/zero/1.0/	M. Andrew Johnston
1305194218																										20490130													2016-02-02 17:02:09			http://symbiota4.acis.ufl.edu/scan/portal/collections/individual/index.php?occid=20490130				http://creativecommons.org/publicdomain/zero/1.0/	M. Andrew Johnston
1305194216																										20490101													2016-02-02 17:02:02			http://symbiota4.acis.ufl.edu/scan/portal/collections/individual/index.php?occid=20490101				http://creativecommons.org/publicdomain/zero/1.0/	M. Andrew Johnston
1305194215																										20490143													2016-02-02 17:02:37			http://symbiota4.acis.ufl.edu/scan/portal/collections/individual/index.php?occid=20490143				http://creativecommons.org/publicdomain/zero/1.0/	M. Andrew Johnston
1305194212																										20490138													2016-02-02 17:02:30			http://symbiota4.acis.ufl.edu/scan/portal/collections/individual/index.php?occid=20490138				http://creativecommons.org/publicdomain/zero/1.0/	M. Andrew Johnston
1305194202																										20490230													2016-02-02 17:43:56			http://symbiota4.acis.ufl.edu/scan/portal/collections/individual/index.php?occid=20490230				http://creativecommons.org/publicdomain/zero/1.0/	M. Andrew Johnston
1300073051		not-for-profit use only																								703102													2015-10-13 17:38:41			http://symbiota4.acis.ufl.edu/scan/portal/collections/individual/index.php?occid=703102				http://creativecommons.org/licenses/by-nc/3.0/	Museum of Southwestern Biology
1300072581		not-for-profit use only																								702642													2015-10-13 17:38:41			http://symbiota4.acis.ufl.edu/scan/portal/collections/individual/index.php?occid=702642				http://creativecommons.org/licenses/by-nc/3.0/	Museum of Southwestern Biology
1300072575		not-for-profit use only																								702641													2015-10-13 17:38:41			http://symbiota4.acis.ufl.edu/scan/portal/collections/individual/index.php?occid=702641				http://creativecommons.org/licenses/by-nc/3.0/	Museum of Southwestern Biology
1300072550		not-for-profit use only																								702643													2015-10-13 17:38:41			http://symbiota4.acis.ufl.edu/scan/portal/collections/individual/index.php?occid=702643				http://creativecommons.org/licenses/by-nc/3.0/	Museum of Southwestern Biology
1300072527		not-for-profit use only																								702644													2015-10-13 17:38:41			http://symbiota4.acis.ufl.edu/scan/portal/collections/individual/index.php?occid=702644				http://creativecommons.org/licenses/by-nc/3.0/	Museum of Southwestern Biology
1300072380		not-for-profit use only																								702388													2015-10-13 17:38:41			http://symbiota4.acis.ufl.edu/scan/portal/collections/individual/index.php?occid=702388				http://creativecommons.org/licenses/by-nc/3.0/	Museum of Southwestern Biology
1300072361		not-for-profit use only																								702389													2015-10-13 17:38:41			http://symbiota4.acis.ufl.edu/scan/portal/collections/individual/index.php?occid=702389				http://creativecommons.org/licenses/by-nc/3.0/	Museum of Southwestern Biology
1300072321		not-for-profit use only																								702381													2015-10-13 17:38:41			http://symbiota4.acis.ufl.edu/scan/portal/collections/individual/index.php?occid=702381				http://creativecommons.org/licenses/by-nc/3.0/	Museum of Southwestern Biology
1300072311		not-for-profit use only																								702390													2015-10-13 17:38:41			http://symbiota4.acis.ufl.edu/scan/portal/collections/individual/index.php?occid=702390				http://creativecommons.org/licenses/by-nc/3.0/	Museum of Southwestern Biology
1300072306		not-for-profit use only																								702391													2015-10-13 17:38:41			http://symbiota4.acis.ufl.edu/scan/portal/collections/individual/index.php?occid=702391				http://creativecommons.org/licenses/by-nc/3.0/	Museum of Southwestern Biology
1300072301		not-for-profit use only																								702344													2015-10-13 17:38:41			http://symbiota4.acis.ufl.edu/scan/portal/collections/individual/index.php?occid=702344				http://creativecommons.org/licenses/by-nc/3.0/	Museum of Southwestern Biology
1300072280		not-for-profit use only																								702342													2015-10-13 17:38:41			http://symbiota4.acis.ufl.edu/scan/portal/collections/individual/index.php?occid=702342				http://creativecommons.org/licenses/by-nc/3.0/	Museum of Southwestern Biology
1300072260		not-for-profit use only																								702341													2015-10-13 17:38:41			http://symbiota4.acis.ufl.edu/scan/portal/collections/individual/index.php?occid=702341				http://creativecommons.org/licenses/by-nc/3.0/	Museum of Southwestern Biology
1300072253		not-for-profit use only																								702343													2015-10-13 17:38:41			http://symbiota4.acis.ufl.edu/scan/portal/collections/individual/index.php?occid=702343				http://creativecommons.org/licenses/by-nc/3.0/	Museum of Southwestern Biology
1300072238		not-for-profit use only																								702340													2015-10-13 17:38:41			http://symbiota4.acis.ufl.edu/scan/portal/collections/individual/index.php?occid=702340				http://creativecommons.org/licenses/by-nc/3.0/	Museum of Southwestern Biology
1300072216		not-for-profit use only																								702339													2015-10-13 17:38:41			http://symbiota4.acis.ufl.edu/scan/portal/collections/individual/index.php?occid=702339				http://creativecommons.org/licenses/by-nc/3.0/	Museum of Southwestern Biology
1292054849																										347205													2015-05-26 16:50:33			http://symbiota4.acis.ufl.edu/scan/portal/collections/individual/index.php?occid=347205				http://creativecommons.org/publicdomain/zero/1.0/
1292054829																										347181													2015-05-26 16:50:33			http://symbiota4.acis.ufl.edu/scan/portal/collections/individual/index.php?occid=347181				http://creativecommons.org/publicdomain/zero/1.0/
1292054825																										347207													2015-05-26 16:50:33			http://symbiota4.acis.ufl.edu/scan/portal/collections/individual/index.php?occid=347207				http://creativecommons.org/publicdomain/zero/1.0/
1292054817																										347206													2015-05-26 16:50:33			http://symbiota4.acis.ufl.edu/scan/portal/collections/individual/index.php?occid=347206				http://creativecommons.org/publicdomain/zero/1.0/
1292054812																										347177													2015-05-26 16:50:33			http://symbiota4.acis.ufl.edu/scan/portal/collections/individual/index.php?occid=347177				http://creativecommons.org/publicdomain/zero/1.0/
1292054777																										347176													2015-05-26 16:50:33			http://symbiota4.acis.ufl.edu/scan/portal/collections/individual/index.php?occid=347176				http://creativecommons.org/publicdomain/zero/1.0/
1292054707																										347175													2015-05-26 16:50:33			http://symbiota4.acis.ufl.edu/scan/portal/collections/individual/index.php?occid=347175				http://creativecommons.org/publicdomain/zero/1.0/
1292054575																										346918													2015-05-26 16:50:33			http://symbiota4.acis.ufl.edu/scan/portal/collections/individual/index.php?occid=346918				http://creativecommons.org/publicdomain/zero/1.0/
1292054554																										346889													2015-05-26 16:50:33			http://symbiota4.acis.ufl.edu/scan/portal/collections/individual/index.php?occid=346889				http://creativecommons.org/publicdomain/zero/1.0/
1292054553																										346888													2015-05-26 16:50:33			http://symbiota4.acis.ufl.edu/scan/portal/collections/individual/index.php?occid=346888				http://creativecommons.org/publicdomain/zero/1.0/
1292054535																										346919													2015-05-26 16:50:33			http://symbiota4.acis.ufl.edu/scan/portal/collections/individual/index.php?occid=346919				http://creativecommons.org/publicdomain/zero/1.0/
1292054530																										346872													2015-05-26 16:50:33			http://symbiota4.acis.ufl.edu/scan/portal/collections/individual/index.php?occid=346872				http://creativecommons.org/publicdomain/zero/1.0/
1292054510																										346920													2015-05-26 16:50:33			http://symbiota4.acis.ufl.edu/scan/portal/collections/individual/index.php?occid=346920				http://creativecommons.org/publicdomain/zero/1.0/
1292054499																										346898													2015-05-26 16:50:33			http://symbiota4.acis.ufl.edu/scan/portal/collections/individual/index.php?occid=346898				http://creativecommons.org/publicdomain/zero/1.0/
1292054493																										346890													2015-05-26 16:50:33			http://symbiota4.acis.ufl.edu/scan/portal/collections/individual/index.php?occid=346890				http://creativecommons.org/publicdomain/zero/1.0/
1292054491																										346896													2015-05-26 16:50:33			http://symbiota4.acis.ufl.edu/scan/portal/collections/individual/index.php?occid=346896				http://creativecommons.org/publicdomain/zero/1.0/
1292054488																										346897													2015-05-26 16:50:33			http://symbiota4.acis.ufl.edu/scan/portal/collections/individual/index.php?occid=346897				http://creativecommons.org/publicdomain/zero/1.0/
1292054486																										346885													2015-05-26 16:50:33			http://symbiota4.acis.ufl.edu/scan/portal/collections/individual/index.php?occid=346885				http://creativecommons.org/publicdomain/zero/1.0/
1292054460																										346799													2015-05-26 16:50:33			http://symbiota4.acis.ufl.edu/scan/portal/collections/individual/index.php?occid=346799				http://creativecommons.org/publicdomain/zero/1.0/
1292054452																										346894													2015-05-26 16:50:33			http://symbiota4.acis.ufl.edu/scan/portal/collections/individual/index.php?occid=346894				http://creativecommons.org/publicdomain/zero/1.0/
1292054442																										346773													2015-05-26 16:50:33			http://symbiota4.acis.ufl.edu/scan/portal/collections/individual/index.php?occid=346773				http://creativecommons.org/publicdomain/zero/1.0/
1292054441																										346774													2015-05-26 16:50:33			http://symbiota4.acis.ufl.edu/scan/portal/collections/individual/index.php?occid=346774				http://creativecommons.org/publicdomain/zero/1.0/
1292054429																										346797													2015-05-26 16:50:33			http://symbiota4.acis.ufl.edu/scan/portal/collections/individual/index.php?occid=346797				http://creativecommons.org/publicdomain/zero/1.0/
1292054425																										346771													2015-05-26 16:50:33			http://symbiota4.acis.ufl.edu/scan/portal/collections/individual/index.php?occid=346771				http://creativecommons.org/publicdomain/zero/1.0/
1292054418																										346745													2015-05-26 16:50:33			http://symbiota4.acis.ufl.edu/scan/portal/collections/individual/index.php?occid=346745				http://creativecommons.org/publicdomain/zero/1.0/
1292054416																										346789													2015-05-26 16:50:33			http://symbiota4.acis.ufl.edu/scan/portal/collections/individual/index.php?occid=346789				http://creativecommons.org/publicdomain/zero/1.0/
1292054411																										346758													2015-05-26 16:50:33			http://symbiota4.acis.ufl.edu/scan/portal/collections/individual/index.php?occid=346758				http://creativecommons.org/publicdomain/zero/1.0/
1292054405																										346778													2015-05-26 16:50:33			http://symbiota4.acis.ufl.edu/scan/portal/collections/individual/index.php?occid=346778				http://creativecommons.org/publicdomain/zero/1.0/
1292054403																										346772													2015-05-26 16:50:33			http://symbiota4.acis.ufl.edu/scan/portal/collections/individual/index.php?occid=346772				http://creativecommons.org/publicdomain/zero/1.0/
1292054394																										346798													2015-05-26 16:50:33			http://symbiota4.acis.ufl.edu/scan/portal/collections/individual/index.php?occid=346798				http://creativecommons.org/publicdomain/zero/1.0/
1292054388																										346787													2015-05-26 16:50:33			http://symbiota4.acis.ufl.edu/scan/portal/collections/individual/index.php?occid=346787				http://creativecommons.org/publicdomain/zero/1.0/
1292054387																										346753													2015-05-26 16:50:33			http://symbiota4.acis.ufl.edu/scan/portal/collections/individual/index.php?occid=346753				http://creativecommons.org/publicdomain/zero/1.0/
1292054384																										346756													2015-05-26 16:50:33			http://symbiota4.acis.ufl.edu/scan/portal/collections/individual/index.php?occid=346756				http://creativecommons.org/publicdomain/zero/1.0/
1292054375																										346752													2015-05-26 16:50:33			http://symbiota4.acis.ufl.edu/scan/portal/collections/individual/index.php?occid=346752				http://creativecommons.org/publicdomain/zero/1.0/
1292054372																										346746													2015-05-26 16:50:33			http://symbiota4.acis.ufl.edu/scan/portal/collections/individual/index.php?occid=346746				http://creativecommons.org/publicdomain/zero/1.0/
1292054371																										346788													2015-05-26 16:50:33			http://symbiota4.acis.ufl.edu/scan/portal/collections/individual/index.php?occid=346788				http://creativecommons.org/publicdomain/zero/1.0/
1292054368																										346779													2015-05-26 16:50:33			http://symbiota4.acis.ufl.edu/scan/portal/collections/individual/index.php?occid=346779				http://creativecommons.org/publicdomain/zero/1.0/
1292054364																										346757													2015-05-26 16:50:33			http://symbiota4.acis.ufl.edu/scan/portal/collections/individual/index.php?occid=346757				http://creativecommons.org/publicdomain/zero/1.0/
1292054357																										346766													2015-05-26 16:50:33			http://symbiota4.acis.ufl.edu/scan/portal/collections/individual/index.php?occid=346766				http://creativecommons.org/publicdomain/zero/1.0/
1292054353																										346755													2015-05-26 16:50:33			http://symbiota4.acis.ufl.edu/scan/portal/collections/individual/index.php?occid=346755				http://creativecommons.org/publicdomain/zero/1.0/
1292054352																										346780													2015-05-26 16:50:33			http://symbiota4.acis.ufl.edu/scan/portal/collections/individual/index.php?occid=346780				http://creativecommons.org/publicdomain/zero/1.0/
1292054351																										346785													2015-05-26 16:50:33			http://symbiota4.acis.ufl.edu/scan/portal/collections/individual/index.php?occid=346785				http://creativecommons.org/publicdomain/zero/1.0/
1292054339																										346751													2015-05-26 16:50:33			http://symbiota4.acis.ufl.edu/scan/portal/collections/individual/index.php?occid=346751				http://creativecommons.org/publicdomain/zero/1.0/
1292054338																										346765													2015-05-26 16:50:33			http://symbiota4.acis.ufl.edu/scan/portal/collections/individual/index.php?occid=346765				http://creativecommons.org/publicdomain/zero/1.0/
1292054331																										346747													2015-05-26 16:50:33			http://symbiota4.acis.ufl.edu/scan/portal/collections/individual/index.php?occid=346747				http://creativecommons.org/publicdomain/zero/1.0/
1099985053																										urn:lsid:biosci.ohio-state.edu:osuc_occurrences:OSUC__590656									en				2015-06-15T12:51:00Z									http://hol.osu.edu/spmInfo.html?id=OSUC%20590656
1099984963																										urn:lsid:biosci.ohio-state.edu:osuc_occurrences:OSUC__590650									en				2015-06-15T12:50:59Z									http://hol.osu.edu/spmInfo.html?id=OSUC%20590650
1099984946																										urn:lsid:biosci.ohio-state.edu:osuc_occurrences:OSUC__590649									en				2015-06-15T12:50:58Z									http://hol.osu.edu/spmInfo.html?id=OSUC%20590649
1099984927																										urn:lsid:biosci.ohio-state.edu:osuc_occurrences:OSUC__590648									en				2015-06-15T12:50:58Z									http://hol.osu.edu/spmInfo.html?id=OSUC%20590648
1099984909																										urn:lsid:biosci.ohio-state.edu:osuc_occurrences:OSUC__590647									en				2015-06-15T12:50:58Z									http://hol.osu.edu/spmInfo.html?id=OSUC%20590647
1099984892																										urn:lsid:biosci.ohio-state.edu:osuc_occurrences:OSUC__590646									en				2015-06-15T12:50:58Z									http://hol.osu.edu/spmInfo.html?id=OSUC%20590646
1099984873																										urn:lsid:biosci.ohio-state.edu:osuc_occurrences:OSUC__590645									en				2015-06-15T12:50:58Z									http://hol.osu.edu/spmInfo.html?id=OSUC%20590645
1099984855																										urn:lsid:biosci.ohio-state.edu:osuc_occurrences:OSUC__590644									en				2015-06-15T12:50:58Z									http://hol.osu.edu/spmInfo.html?id=OSUC%20590644
1099984836																										urn:lsid:biosci.ohio-state.edu:osuc_occurrences:OSUC__590643									en				2015-06-15T12:50:57Z									http://hol.osu.edu/spmInfo.html?id=OSUC%20590643
1099984759																										urn:lsid:biosci.ohio-state.edu:osuc_occurrences:OSUC__590639									en				2015-06-15T12:50:57Z									http://hol.osu.edu/spmInfo.html?id=OSUC%20590639
1099984385																										urn:lsid:biosci.ohio-state.edu:osuc_occurrences:OSUC__590662									en				2015-06-15T12:51:01Z									http://hol.osu.edu/spmInfo.html?id=OSUC%20590662
872893917																										urn:lsid:biosci.ohio-state.edu:osuc_occurrences:OSUC__452826									en				2015-02-09T15:43:51Z									http://hol.osu.edu/spmInfo.html?id=OSUC%20452826
872790034																										urn:lsid:biosci.ohio-state.edu:osuc_occurrences:OSUC__266254									en				2015-02-09T15:42:21Z									http://hol.osu.edu/spmInfo.html?id=OSUC%20266254
[truncated: 167 more columns]
