# Supplementary material for: An updated checklist of the Tenebrionidae sec. Bousquet et al. 2018 of the Algodones Dunes of California, with comments on checklist data practices
Source: Biodivers Data J. 2018 Jun 14;(6):e24927. doi: 10.3897/BDJ.6.e24927 (PMC6013544; doi:10.3897/BDJ.6.e24927)
Supplement: Supplementary material 4 — GBIF occurrences pertinent to the checklist update [file bdj-06-e24927-s004.zip › multimedia.txt]

gbifID	type	format	identifier	references	title	description	created	creator	contributor	publisher	audience	source	license	rightsHolder
872790034	StillImage	image/jpeg	http://bioguid.osu.edu/osuc_occurrence_images/12023		Image for occurrence record OSUC 266254			ELIJAH				http://specimage.osu.edu/getImageInfo.html?image_id=12023	Copyright Elijah Talamas, Norman Johnson 2015
872790034	StillImage	image/jpeg	http://bioguid.osu.edu/osuc_occurrence_images/12024		Image for occurrence record OSUC 266254			ELIJAH				http://specimage.osu.edu/getImageInfo.html?image_id=12024	Copyright Elijah Talamas, Norman Johnson 2015
