# Supplementary material for: An updated checklist of the Tenebrionidae sec. Bousquet et al. 2018 of the Algodones Dunes of California, with comments on checklist data practices
Source: Biodivers Data J. 2018 Jun 14;(6):e24927. doi: 10.3897/BDJ.6.e24927 (PMC6013544; doi:10.3897/BDJ.6.e24927)
Supplement: Supplementary material 4 — GBIF occurrences pertinent to the checklist update [file bdj-06-e24927-s004.zip › citations.txt]

Please cite this data as follows, and pay attention to the rights documented in the rights.txt:
Please respect the rights declared for each dataset in the download: 
Museum of Southwestern Biology (2017). Museum of Southwestern Biology, Division of Arthropods. Occurrence Dataset https://doi.org/10.15468/jtovgy accessed via GBIF.org on 2018-01-03. doi:10.15468/jtovgy
M. Andrew Johnston Research Collection (2017). M. Andrew Johnston Collection. Occurrence Dataset https://doi.org/10.15468/ete0eg accessed via GBIF.org on 2018-01-03. doi:10.15468/ete0eg
Roig Juñent S A, Scollo A M, Soria R (2017). Colección Entomológica del IADIZA - CCT CONICET Mendoza: IADIZA-CEI. Ministerio de Ciencia, Tecnología e Innovación Productiva. Occurrence Dataset https://doi.org/10.15468/ktbqf4 accessed via GBIF.org on 2018-01-03. doi:10.15468/ktbqf4
Arizona State University (2017). Arizona State University Hasbrouck Insect Collection. Occurrence Dataset https://doi.org/10.15468/vv6k58 accessed via GBIF.org on 2018-01-03. doi:10.15468/vv6k58
Johnson N, Cora J (2015). C.A. Triplehorn Insect Collection (OSUC), Ohio State University. Museum of Biological Diversity, The Ohio State University. Occurrence Dataset https://doi.org/10.15468/efb17f accessed via GBIF.org on 2018-01-03. doi:10.15468/efb17f
Northern Arizona University: Colorado Plateau Biodiversity Center (2017). Colorado Plateau Museum of Arthropod Biodiversity. Occurrence Dataset https://doi.org/10.15468/du1hci accessed via GBIF.org on 2018-01-03. doi:10.15468/du1hci
