# Supplementary material for: An updated checklist of the Tenebrionidae sec. Bousquet et al. 2018 of the Algodones Dunes of California, with comments on checklist data practices
Source: Biodivers Data J. 2018 Jun 14;(6):e24927. doi: 10.3897/BDJ.6.e24927 (PMC6013544; doi:10.3897/BDJ.6.e24927)
Supplement: Supplementary material 4 — GBIF occurrences pertinent to the checklist update [file bdj-06-e24927-s004.zip › dataset/9e02f8f5-ae2f-49b9-b896-ffb0260a284c.xml]

<?xml version="1.0" encoding="utf-8"?>
<eml:eml xmlns:eml="eml://ecoinformatics.org/eml-2.1.1" xmlns:xsi="http://www.w3.org/2001/XMLSchema-instance"
         xsi:schemaLocation="eml://ecoinformatics.org/eml-2.1.1 http://rs.gbif.org/schema/eml-gbif-profile/1.1/eml.xsd"
        packageId="9e02f8f5-ae2f-49b9-b896-ffb0260a284c"  system="http://gbif.org" scope="system"
  xml:lang="en">

<dataset>
      <alternateIdentifier>doi:10.15468/jtovgy</alternateIdentifier>
        <alternateIdentifier>http://symbiota4.acis.ufl.edu/scan/portal/collections/misc/collprofiles.php?collid=5</alternateIdentifier>
    <title>Museum of Southwestern Biology, Division of Arthropods</title>
    <creator>
<organizationName>SCAN</organizationName><electronicMailAddress>benjamin.brandt@nau.edu</electronicMailAddress><onlineUrl>http://symbiota4.acis.ufl.edu/scan/portal/index.php</onlineUrl>    </creator>
    <metadataProvider>
<organizationName>SCAN</organizationName><electronicMailAddress>benjamin.brandt@nau.edu</electronicMailAddress><onlineUrl>http://symbiota4.acis.ufl.edu/scan/portal/index.php</onlineUrl>    </metadataProvider>
    <associatedParty>
<organizationName>Museum of Southwestern Biology, Division of Arthropods</organizationName><positionName>Collection Manager</positionName>    <address>
<deliveryPoint>University of New Mexico</deliveryPoint><city>Albuquerque</city><administrativeArea>New Mexico</administrativeArea><postalCode>87131-0001</postalCode><country>UNITED_STATES</country>    </address>
<phone>505-277-8949</phone><electronicMailAddress>sbrantle@unm.edu</electronicMailAddress>    <role>CONTENT_PROVIDER</role>
    </associatedParty>
      <pubDate>
      2017-02-12
      </pubDate>
    <language>ENGLISH</language>
    <abstract>
        <para>The MSB Division of Arthropods houses collections from the southwestern US as well as Central and South America and other areas of the world. Species concentrations are in Arachnida, Myriapoda, Coleoptera, Lepidoptera, and Orthoptera. The collection began with material from ecological research (including LTER sites and several NPS sites) and is now increasing its systematics focus. There are an estimated 200,000 specimens but many are still being integrated into the collection.</para>
    </abstract>
      <intellectualRights>
        <para>This work is licensed under a <ulink url="http://creativecommons.org/licenses/by/4.0/legalcode"><citetitle>Creative Commons Attribution (CC-BY) 4.0 License</citetitle></ulink>.</para>
      </intellectualRights>
      <contact>
<organizationName>Museum of Southwestern Biology, Division of Arthropods</organizationName><phone>505-277-8949</phone><electronicMailAddress>sbrantle@unm.edu</electronicMailAddress><onlineUrl>http://msb.unm.edu/arthropods/</onlineUrl>      </contact>

</dataset>

<additionalMetadata>
    <metadata>
      <gbif>
        <dateStamp>2018-01-03T01:47:59Z</dateStamp>
      <citation>Museum of Southwestern Biology (2017). Museum of Southwestern Biology, Division of Arthropods. Occurrence Dataset https://doi.org/10.15468/jtovgy accessed via GBIF.org on 2018-01-03.</citation>
        </gbif>
    </metadata>
</additionalMetadata>

</eml:eml>
