# Supplementary material for: An updated checklist of the Tenebrionidae sec. Bousquet et al. 2018 of the Algodones Dunes of California, with comments on checklist data practices
Source: Biodivers Data J. 2018 Jun 14;(6):e24927. doi: 10.3897/BDJ.6.e24927 (PMC6013544; doi:10.3897/BDJ.6.e24927)
Supplement: Supplementary material 4 — GBIF occurrences pertinent to the checklist update [file bdj-06-e24927-s004.zip › dataset/59728459-7b42-4942-8e38-00eb56f2331e.xml]

<?xml version="1.0" encoding="utf-8"?>
<eml:eml xmlns:eml="eml://ecoinformatics.org/eml-2.1.1" xmlns:xsi="http://www.w3.org/2001/XMLSchema-instance"
         xsi:schemaLocation="eml://ecoinformatics.org/eml-2.1.1 http://rs.gbif.org/schema/eml-gbif-profile/1.1/eml.xsd"
        packageId="59728459-7b42-4942-8e38-00eb56f2331e"  system="http://gbif.org" scope="system"
  xml:lang="en">

<dataset>
      <alternateIdentifier>doi:10.15468/ete0eg</alternateIdentifier>
        <alternateIdentifier>http://symbiota4.acis.ufl.edu/scan/portal/collections/misc/collprofiles.php?collid=96</alternateIdentifier>
    <title>M. Andrew Johnston Collection</title>
    <creator>
<organizationName>SCAN</organizationName><electronicMailAddress>benjamin.brandt@nau.edu</electronicMailAddress><onlineUrl>http://symbiota4.acis.ufl.edu/scan/portal/index.php</onlineUrl>    </creator>
    <metadataProvider>
<organizationName>SCAN</organizationName><electronicMailAddress>benjamin.brandt@nau.edu</electronicMailAddress><onlineUrl>http://symbiota4.acis.ufl.edu/scan/portal/index.php</onlineUrl>    </metadataProvider>
    <associatedParty>
<organizationName>M. Andrew Johnston Collection</organizationName><positionName>Collection Manager</positionName>    <address>
<deliveryPoint>PO Box 874501</deliveryPoint><city>Tempe</city><administrativeArea>AZ</administrativeArea><postalCode>85287-4501</postalCode><country>UNITED_STATES</country>    </address>
<phone>(480) 965-2850</phone><electronicMailAddress>ajohnston@asu.edu</electronicMailAddress>    <role>CONTENT_PROVIDER</role>
    </associatedParty>
      <pubDate>
      2017-02-12
      </pubDate>
    <language>ENGLISH</language>
    <abstract>
        <para>Research collection of M. Andrew Johnston, primarily containing specimens of darkling beetles in the family Tenebrionidae, and more generally coleoptera from Arizona and the southwestern U.S. Located in Tempe, AZ.</para>
    </abstract>
      <intellectualRights>
        <para>To the extent possible under law, the publisher has waived all rights to these data and has dedicated them to the <ulink url="http://creativecommons.org/publicdomain/zero/1.0/legalcode"><citetitle>Public Domain (CC0 1.0)</citetitle></ulink>. Users may copy, modify, distribute and use the work, including for commercial purposes, without restriction.</para>
      </intellectualRights>
      <contact>
<organizationName>M. Andrew Johnston Collection</organizationName><phone>(480) 965-2850</phone><electronicMailAddress>ajohnston@asu.edu</electronicMailAddress><onlineUrl>http://TBD.</onlineUrl>      </contact>

</dataset>

<additionalMetadata>
    <metadata>
      <gbif>
        <dateStamp>2018-01-03T01:47:59Z</dateStamp>
      <citation>M. Andrew Johnston Research Collection (2017). M. Andrew Johnston Collection. Occurrence Dataset https://doi.org/10.15468/ete0eg accessed via GBIF.org on 2018-01-03.</citation>
        </gbif>
    </metadata>
</additionalMetadata>

</eml:eml>
