# Supplementary material for: An updated checklist of the Tenebrionidae sec. Bousquet et al. 2018 of the Algodones Dunes of California, with comments on checklist data practices
Source: Biodivers Data J. 2018 Jun 14;(6):e24927. doi: 10.3897/BDJ.6.e24927 (PMC6013544; doi:10.3897/BDJ.6.e24927)
Supplement: Supplementary material 4 — GBIF occurrences pertinent to the checklist update [file bdj-06-e24927-s004.zip › dataset/66df75d3-6b1b-4251-bd09-bfa4f0f12bf0.xml]

<?xml version="1.0" encoding="utf-8"?>
<eml:eml xmlns:eml="eml://ecoinformatics.org/eml-2.1.1" xmlns:xsi="http://www.w3.org/2001/XMLSchema-instance"
         xsi:schemaLocation="eml://ecoinformatics.org/eml-2.1.1 http://rs.gbif.org/schema/eml-gbif-profile/1.1/eml.xsd"
        packageId="66df75d3-6b1b-4251-bd09-bfa4f0f12bf0"  system="http://gbif.org" scope="system"
  xml:lang="es">

<dataset>
      <alternateIdentifier>doi:10.15468/ktbqf4</alternateIdentifier>
        <alternateIdentifier>http://ipt.mincyt.gob.ar/resource?r=entomologica</alternateIdentifier>
    <title>Colección Entomológica del IADIZA - CCT CONICET Mendoza: IADIZA-CEI</title>
    <creator>
    <individualName>
<givenName>Sergio Alberto</givenName>          <surName>Roig Juñent</surName>
    </individualName>
<organizationName>IADIZA-CCT CONICET Mendoza</organizationName><positionName>Curador Colección</positionName>    <address>
<deliveryPoint>Av. Ruíz Leal s/n Parque General San Martín</deliveryPoint><city>Mendoza</city><administrativeArea>Mendoza</administrativeArea><postalCode>5500</postalCode><country>ARGENTINA</country>    </address>
<phone>+54-261-5244132</phone><electronicMailAddress>saroig@mendoza-conicet.gob.ar</electronicMailAddress><onlineUrl>http://www.mendoza-conicet.gob.ar/portal/iadiza</onlineUrl>    </creator>
    <creator>
    <individualName>
<givenName>Ana María</givenName>          <surName>Scollo</surName>
    </individualName>
<organizationName>IADIZA-CCT CONICET Mendoza</organizationName><positionName>profesional principal</positionName>    <address>
<deliveryPoint>Av. Ruíz Leal s/n Parque General San Martín</deliveryPoint><city>Mendoza</city><administrativeArea>Mendoza</administrativeArea><postalCode>5500</postalCode><country>ARGENTINA</country>    </address>
<phone>+54-261-5244172</phone><electronicMailAddress>ascollo@mendoza-conicet.gob.ar</electronicMailAddress><onlineUrl>http://www.mendoza-conicet.gob.ar/portal/iadiza</onlineUrl>    </creator>
    <metadataProvider>
    <individualName>
<givenName>Ruben</givenName>          <surName>Soria</surName>
    </individualName>
<organizationName>IANIGLA - CCT CONICET Mendoza</organizationName><positionName>Profesional Principal</positionName>    <address>
<deliveryPoint>Av. Ruíz Leal s/n Parque General San Martín</deliveryPoint><city>Mendoza</city><administrativeArea>Mendoza</administrativeArea><postalCode>5500</postalCode><country>ARGENTINA</country>    </address>
<electronicMailAddress>rsoria@mendoza-conicet.gob.ar</electronicMailAddress>    </metadataProvider>
    <metadataProvider>
    <individualName>
<givenName>Sergio Alberto</givenName>          <surName>Roig Juñent</surName>
    </individualName>
<organizationName>IADIZA-CCT CONICET Mendoza</organizationName><positionName>Curador Colección</positionName>    <address>
<deliveryPoint>Av. Ruíz Leal s/n Parque General San Martín</deliveryPoint><city>Mendoza</city><administrativeArea>Mendoza</administrativeArea><postalCode>5500</postalCode><country>ARGENTINA</country>    </address>
<phone>+54-261-5244132</phone><electronicMailAddress>saroig@mendoza-conicet.gob.ar</electronicMailAddress><onlineUrl>http://www.mendoza-conicet.gob.ar/portal/iadiza</onlineUrl>    </metadataProvider>
    <associatedParty>
    <individualName>
<givenName>Sergio Alberto</givenName>          <surName>Roig Juñent</surName>
    </individualName>
<organizationName>IADIZA-CCT CONICET Mendoza</organizationName><positionName>Curador Colección</positionName>    <address>
<deliveryPoint>Av. Ruíz Leal s/n Parque General San Martín</deliveryPoint><city>Mendoza</city><administrativeArea>Mendoza</administrativeArea><postalCode>5500</postalCode><country>ARGENTINA</country>    </address>
<phone>+54-261-5244132</phone><electronicMailAddress>saroig@mendoza-conicet.gob.ar</electronicMailAddress><onlineUrl>http://www.mendoza-conicet.gob.ar/portal/iadiza</onlineUrl>    <role>CURATOR</role>
    </associatedParty>
      <pubDate>
      2017-10-04
      </pubDate>
    <language>SPANISH</language>
    <abstract>
        <para>17.255 registros que corresponden a la Colección Entomológica del IADIZA CCT CONICET Mendoza (IADIZA-CEI). La Colección incluye datos de insectos. El Curador de esta colección es Sergio Roig Juñent, Dr. Ciencias Naturales.</para>
    </abstract>
        <keywordSet>
              <keyword>Animalia</keyword>
              <keyword>IADIZA</keyword>
              <keyword>Coleoptera</keyword>
              <keyword>Arthropoda</keyword>
              <keyword>Insecta</keyword>
              <keyword>Occurrence</keyword>
              <keyword>Diptera</keyword>
              <keywordThesaurus>GBIF Dataset Type Vocabulary: http://rs.gbif.org/vocabulary/gbif/dataset_type.xml</keywordThesaurus>
        </keywordSet>
      <intellectualRights>
        <para>This work is licensed under a <ulink url="http://creativecommons.org/licenses/by-nc/4.0/legalcode"><citetitle>Creative Commons Attribution Non Commercial (CC-BY-NC) 4.0 License</citetitle></ulink>.</para>
      </intellectualRights>
      <coverage>
            <geographicCoverage>
                  <geographicDescription>La información proviene principalmente de localidades de Argentina y países limítrofes, aunque hay datos de otros continentes.</geographicDescription>
                  <boundingCoordinates>
                      <westBoundingCoordinate>-114.988</westBoundingCoordinate>
                      <eastBoundingCoordinate>15.4</eastBoundingCoordinate>
                      <northBoundingCoordinate>-55.083</northBoundingCoordinate>
                      <southBoundingCoordinate>9.14</southBoundingCoordinate>
                  </boundingCoordinates>
            </geographicCoverage>
          <temporalCoverage>
            <rangeOfDates>
              <beginDate>
                <calendarDate>      1942-01-01
</calendarDate>
              </beginDate>
              <endDate>
                <calendarDate>      2016-01-01
</calendarDate>
              </endDate>
            </rangeOfDates>
          </temporalCoverage>
              <taxonomicCoverage>
                    <generalTaxonomicCoverage>Los datos pertenecen a ejemplares fósiles  del reino Animalia; phylum Arthropoda  Clase Insecta</generalTaxonomicCoverage>
                    <taxonomicClassification>
                          <taxonRankName>Class</taxonRankName>
                        <taxonRankValue>Insecta</taxonRankValue>
                    </taxonomicClassification>
              </taxonomicCoverage>
      </coverage>
      <maintenance>
          <description>
              <para></para>
          </description>
          <maintenanceUpdateFrequency>unkown</maintenanceUpdateFrequency>
      </maintenance>
      <contact>
    <individualName>
<givenName>Sergio Alberto</givenName>          <surName>Roig Juñent</surName>
    </individualName>
<organizationName>IADIZA-CCT CONICET Mendoza</organizationName><positionName>Curador Colección</positionName>    <address>
<deliveryPoint>Av. Ruíz Leal s/n Parque General San Martín</deliveryPoint><city>Mendoza</city><administrativeArea>Mendoza</administrativeArea><postalCode>5500</postalCode><country>ARGENTINA</country>    </address>
<phone>+54-261-5244132</phone><electronicMailAddress>saroig@mendoza-conicet.gob.ar</electronicMailAddress><onlineUrl>http://www.mendoza-conicet.gob.ar/portal/iadiza</onlineUrl>      </contact>

      <project >
          <title>--</title>
          <personnel>
    <individualName>
<givenName>Sergio Alberto</givenName>          <surName>Roig Juñent</surName>
    </individualName>
    <role>ADMINISTRATIVE_POINT_OF_CONTACT</role>
          </personnel>
          <funding>
              <para>diversas fuentes nacionales (CONICET, FONCyT) e internacionales (Fundación BBVA, National Science Foundation, etc..)</para>
          </funding>
      </project>
</dataset>

<additionalMetadata>
    <metadata>
      <gbif>
        <dateStamp>2018-01-03T01:47:59Z</dateStamp>
      <citation>Roig Juñent S A, Scollo A M, Soria R (2017). Colección Entomológica del IADIZA - CCT CONICET Mendoza: IADIZA-CEI. Ministerio de Ciencia, Tecnología e Innovación Productiva. Occurrence Dataset https://doi.org/10.15468/ktbqf4 accessed via GBIF.org on 2018-01-03.</citation>
              <collection>
                <parentCollectionIdentifier></parentCollectionIdentifier>
                <collectionIdentifier>IADIZA-CEI</collectionIdentifier>
                <collectionName>IADIZA-CEI</collectionName>
              </collection>
        </gbif>
    </metadata>
</additionalMetadata>

</eml:eml>
