# Supplementary material for: An updated checklist of the Tenebrionidae sec. Bousquet et al. 2018 of the Algodones Dunes of California, with comments on checklist data practices
Source: Biodivers Data J. 2018 Jun 14;(6):e24927. doi: 10.3897/BDJ.6.e24927 (PMC6013544; doi:10.3897/BDJ.6.e24927)
Supplement: Supplementary material 4 — GBIF occurrences pertinent to the checklist update [file bdj-06-e24927-s004.zip › dataset/750b7bfc-3577-4b26-8aaf-3e4be9f0d639.xml]

<?xml version="1.0" encoding="utf-8"?>
<eml:eml xmlns:eml="eml://ecoinformatics.org/eml-2.1.1" xmlns:xsi="http://www.w3.org/2001/XMLSchema-instance"
         xsi:schemaLocation="eml://ecoinformatics.org/eml-2.1.1 http://rs.gbif.org/schema/eml-gbif-profile/1.1/eml.xsd"
        packageId="750b7bfc-3577-4b26-8aaf-3e4be9f0d639"  system="http://gbif.org" scope="system"
  xml:lang="en">

<dataset>
      <alternateIdentifier>doi:10.15468/vv6k58</alternateIdentifier>
        <alternateIdentifier>http://scan-bugs.org/portal/collections/misc/collprofiles.php?collid=1</alternateIdentifier>
        <alternateIdentifier>http://symbiota4.acis.ufl.edu/scan/portal/collections/misc/collprofiles.php?collid=1</alternateIdentifier>
    <title>Arizona State University Hasbrouck Insect Collection</title>
    <creator>
<organizationName>SCAN</organizationName><electronicMailAddress>benjamin.brandt@nau.edu</electronicMailAddress><onlineUrl>http://scan-bugs.org/portal/index.php</onlineUrl>    </creator>
    <metadataProvider>
<organizationName>SCAN</organizationName><electronicMailAddress>benjamin.brandt@nau.edu</electronicMailAddress><onlineUrl>http://scan-bugs.org/portal/index.php</onlineUrl>    </metadataProvider>
    <associatedParty>
<organizationName>Arizona State University Hasbrouck Insect Collection</organizationName><positionName>Collection Manager</positionName>    <address>
<deliveryPoint>PO Box 874501</deliveryPoint><city>Tempe</city><administrativeArea>AZ</administrativeArea><postalCode>85287-4501</postalCode><country>UNITED_STATES</country>    </address>
<phone>(480) 965-2850</phone><electronicMailAddress>nico.franz@asu.edu</electronicMailAddress>    <role>CONTENT_PROVIDER</role>
    </associatedParty>
      <pubDate>
      2017-12-22
      </pubDate>
    <language>ENGLISH</language>
    <abstract>
        <para>The ASU Frank F. Hasbrouck Insect Collection contains approximately 850,000 insect specimens, representing at least 25 orders, 390 families, 4,000 genera, 12,000 species and 1,240 subspecies. Most specimens are from the southwestern United States; however considerable representative material is also available from other North American regions and Mexico. The collection was largely developed through the activities of past faculty - Drs. Frank Hasbrouck, Gordon Castle and Mont Cazier - and their students. An extensive reprint collection is available to visiting researchers. For further information and to arrange a visit or loan, please contact Curator Dr. Nico Franz (nico.franz[at]asu.edu) or Collection Manager Dr. Sangmi Lee (slee281[at]asu.edu).</para>
    </abstract>
      <intellectualRights>
        <para>To the extent possible under law, the publisher has waived all rights to these data and has dedicated them to the <ulink url="http://creativecommons.org/publicdomain/zero/1.0/legalcode"><citetitle>Public Domain (CC0 1.0)</citetitle></ulink>. Users may copy, modify, distribute and use the work, including for commercial purposes, without restriction.</para>
      </intellectualRights>
      <contact>
<organizationName>Arizona State University Hasbrouck Insect Collection</organizationName><phone>(480) 965-2850</phone><electronicMailAddress>nico.franz@asu.edu</electronicMailAddress><onlineUrl>http://taxonbytes.org/asuhic/</onlineUrl>      </contact>

</dataset>

<additionalMetadata>
    <metadata>
      <gbif>
        <dateStamp>2018-01-03T01:47:59Z</dateStamp>
      <citation>Arizona State University (2017). Arizona State University Hasbrouck Insect Collection. Occurrence Dataset https://doi.org/10.15468/vv6k58 accessed via GBIF.org on 2018-01-03.</citation>
        </gbif>
    </metadata>
</additionalMetadata>

</eml:eml>
