# Supplementary material for: An updated checklist of the Tenebrionidae sec. Bousquet et al. 2018 of the Algodones Dunes of California, with comments on checklist data practices
Source: Biodivers Data J. 2018 Jun 14;(6):e24927. doi: 10.3897/BDJ.6.e24927 (PMC6013544; doi:10.3897/BDJ.6.e24927)
Supplement: Supplementary material 4 — GBIF occurrences pertinent to the checklist update [file bdj-06-e24927-s004.zip › dataset/84ab7b76-f762-11e1-a439-00145eb45e9a.xml]

<?xml version="1.0" encoding="utf-8"?>
<eml:eml xmlns:eml="eml://ecoinformatics.org/eml-2.1.1" xmlns:xsi="http://www.w3.org/2001/XMLSchema-instance"
         xsi:schemaLocation="eml://ecoinformatics.org/eml-2.1.1 http://rs.gbif.org/schema/eml-gbif-profile/1.1/eml.xsd"
        packageId="84ab7b76-f762-11e1-a439-00145eb45e9a"  system="http://gbif.org" scope="system"
  xml:lang="en">

<dataset>
      <alternateIdentifier>doi:10.15468/efb17f</alternateIdentifier>
        <alternateIdentifier>http://xbiod.osu.edu/ipt/resource.do?r=osuc</alternateIdentifier>
        <alternateIdentifier>http://hymfiles.biosci.ohio-state.edu:8080/ipt/resource.do?r=osuc</alternateIdentifier>
        <alternateIdentifier>84ab7b76-f762-11e1-a439-00145eb45e9a</alternateIdentifier>
        <alternateIdentifier>625</alternateIdentifier>
    <title>C.A. Triplehorn Insect Collection (OSUC), Ohio State University</title>
    <creator>
    <individualName>
<givenName>Norman</givenName>          <surName>Johnson</surName>
    </individualName>
<organizationName>Ohio State University</organizationName><positionName>Director, Professor</positionName><electronicMailAddress>johnson.2@osu.edu</electronicMailAddress><onlineUrl>http://wasps.osu.edu</onlineUrl>    </creator>
    <metadataProvider>
    <individualName>
<givenName>Joe</givenName>          <surName>Cora</surName>
    </individualName>
<organizationName>Ohio State University</organizationName><positionName>Biodiversity Informatics Manager</positionName>    <address>
<country>UNITED_STATES</country>    </address>
<electronicMailAddress>cora.1@osu.edu</electronicMailAddress>    </metadataProvider>
      <pubDate>
      2015-09-04
      </pubDate>
    <language>ENGLISH</language>
    <abstract>
        <para>Vouchered occurrence records for insects from the C.A. Triplehorn Insect Collection at the Ohio State University.</para>
    </abstract>
        <keywordSet>
              <keyword>Occurrence</keyword>
              <keywordThesaurus>GBIF Dataset Type Vocabulary: http://rs.gbif.org/vocabulary/gbif/dataset_type.xml</keywordThesaurus>
        </keywordSet>
        <keywordSet>
              <keyword>Specimen</keyword>
              <keywordThesaurus>GBIF Dataset Subtype Vocabulary: http://rs.gbif.org/vocabulary/gbif/dataset_subtype.xml</keywordThesaurus>
        </keywordSet>
      <intellectualRights>
        <para>This work is licensed under a <ulink url="http://creativecommons.org/licenses/by/4.0/legalcode"><citetitle>Creative Commons Attribution (CC-BY) 4.0 License</citetitle></ulink>.</para>
      </intellectualRights>
      <distribution scope="document">
          <online>
              <url function="information">http://osuc.osu.edu</url>
          </online>
      </distribution>
      <coverage>
            <geographicCoverage>
                  <geographicDescription>Worldwide distribution of records.</geographicDescription>
                  <boundingCoordinates>
                      <westBoundingCoordinate>-180</westBoundingCoordinate>
                      <eastBoundingCoordinate>180</eastBoundingCoordinate>
                      <northBoundingCoordinate>90</northBoundingCoordinate>
                      <southBoundingCoordinate>-90</southBoundingCoordinate>
                  </boundingCoordinates>
            </geographicCoverage>
              <taxonomicCoverage>
                    <taxonomicClassification>
                          <taxonRankName>Class</taxonRankName>
                        <taxonRankValue>Hexapoda</taxonRankValue>
                          <commonName>insects</commonName>
                    </taxonomicClassification>
              </taxonomicCoverage>
      </coverage>
      <contact>
    <individualName>
<givenName>Luciana</givenName>          <surName>Musetti</surName>
    </individualName>
<organizationName>Ohio State University</organizationName><positionName>Curator</positionName>    <address>
<country>UNITED_STATES</country>    </address>
<electronicMailAddress>musetti.2@osu.edu</electronicMailAddress><onlineUrl>http://osuc.osu.edu</onlineUrl>      </contact>
      <contact>
    <individualName>
<givenName>Sara</givenName>          <surName>Hemly</surName>
    </individualName>
<organizationName>Ohio State University</organizationName><positionName>Curatorial Technician</positionName>    <address>
<country>UNITED_STATES</country>    </address>
<electronicMailAddress>hemly.1@osu.edu</electronicMailAddress>      </contact>
      <contact>
    <individualName>
<givenName>Norman</givenName>          <surName>Johnson</surName>
    </individualName>
<organizationName>Ohio State University</organizationName><positionName>Director, Professor</positionName>    <address>
<country>UNITED_STATES</country>    </address>
<electronicMailAddress>johnson.2@osu.edu</electronicMailAddress><onlineUrl>http://wasps.osu.edu</onlineUrl>      </contact>

</dataset>

<additionalMetadata>
    <metadata>
      <gbif>
        <dateStamp>2018-01-03T01:47:59Z</dateStamp>
      <citation>Johnson N, Cora J (2015). C.A. Triplehorn Insect Collection (OSUC), Ohio State University. Museum of Biological Diversity, The Ohio State University. Occurrence Dataset https://doi.org/10.15468/efb17f accessed via GBIF.org on 2018-01-03.</citation>
        </gbif>
    </metadata>
</additionalMetadata>

</eml:eml>
