# Supplementary material for: An updated checklist of the Tenebrionidae sec. Bousquet et al. 2018 of the Algodones Dunes of California, with comments on checklist data practices
Source: Biodivers Data J. 2018 Jun 14;(6):e24927. doi: 10.3897/BDJ.6.e24927 (PMC6013544; doi:10.3897/BDJ.6.e24927)
Supplement: Supplementary material 4 — GBIF occurrences pertinent to the checklist update [file bdj-06-e24927-s004.zip › dataset/8a6232d7-f93e-45a3-8b16-556aa732cd39.xml]

<?xml version="1.0" encoding="utf-8"?>
<eml:eml xmlns:eml="eml://ecoinformatics.org/eml-2.1.1" xmlns:xsi="http://www.w3.org/2001/XMLSchema-instance"
         xsi:schemaLocation="eml://ecoinformatics.org/eml-2.1.1 http://rs.gbif.org/schema/eml-gbif-profile/1.1/eml.xsd"
        packageId="8a6232d7-f93e-45a3-8b16-556aa732cd39"  system="http://gbif.org" scope="system"
  xml:lang="en">

<dataset>
      <alternateIdentifier>doi:10.15468/du1hci</alternateIdentifier>
        <alternateIdentifier>http://symbiota4.acis.ufl.edu/scan/portal/collections/misc/collprofiles.php?collid=3</alternateIdentifier>
    <title>Colorado Plateau Museum of Arthropod Biodiversity</title>
    <creator>
<organizationName>SCAN</organizationName><electronicMailAddress>benjamin.brandt@nau.edu</electronicMailAddress><onlineUrl>http://symbiota4.acis.ufl.edu/scan/portal/index.php</onlineUrl>    </creator>
    <metadataProvider>
<organizationName>SCAN</organizationName><electronicMailAddress>benjamin.brandt@nau.edu</electronicMailAddress><onlineUrl>http://symbiota4.acis.ufl.edu/scan/portal/index.php</onlineUrl>    </metadataProvider>
    <associatedParty>
<organizationName>Colorado Plateau Museum of Arthropod Biodiversity</organizationName><positionName>Collection Manager</positionName>    <address>
<deliveryPoint>Building 21, Room 129</deliveryPoint><city>Flagstaff</city><administrativeArea>Arizona</administrativeArea><postalCode>86011</postalCode><country>UNITED_STATES</country>    </address>
<phone>928-523-6362</phone><electronicMailAddress>Neil.Cobb@nau.edu</electronicMailAddress>    <role>CONTENT_PROVIDER</role>
    </associatedParty>
      <pubDate>
      2017-02-12
      </pubDate>
    <language>ENGLISH</language>
    <abstract>
        <para>The Colorado Plateau Museum of Arthropod Biodiversity (CPMAB) is one of the museums within the Colorado Plateau Biodiversity Center at Northern Arizona University. The museum houses over 250,000 arthropod specimens, primarily from the western United States and Mexico. Our geographic area of focus is the Colorado Plateau and adjacent regions in the Southwest. The major goal of the museum is to make the collection more relevant to ecologists, especially those working on projects related to issues of conservation and biodiversity. We provide entomological consultation regarding identification and biology of insect and spider pests as well as &amp;#39;bugs&amp;#39; that people are just curious in knowing about.</para>
    </abstract>
      <intellectualRights>
        <para>To the extent possible under law, the publisher has waived all rights to these data and has dedicated them to the <ulink url="http://creativecommons.org/publicdomain/zero/1.0/legalcode"><citetitle>Public Domain (CC0 1.0)</citetitle></ulink>. Users may copy, modify, distribute and use the work, including for commercial purposes, without restriction.</para>
      </intellectualRights>
      <contact>
<organizationName>Colorado Plateau Museum of Arthropod Biodiversity</organizationName><phone>928-523-6362</phone><electronicMailAddress>Neil.Cobb@nau.edu</electronicMailAddress><onlineUrl>http://www.bugs.nau.edu/</onlineUrl>      </contact>

</dataset>

<additionalMetadata>
    <metadata>
      <gbif>
        <dateStamp>2018-01-03T01:47:59Z</dateStamp>
      <citation>Northern Arizona University: Colorado Plateau Biodiversity Center (2017). Colorado Plateau Museum of Arthropod Biodiversity. Occurrence Dataset https://doi.org/10.15468/du1hci accessed via GBIF.org on 2018-01-03.</citation>
        </gbif>
    </metadata>
</additionalMetadata>

</eml:eml>
