# Supplementary material for: An updated checklist of the Tenebrionidae sec. Bousquet et al. 2018 of the Algodones Dunes of California, with comments on checklist data practices
Source: Biodivers Data J. 2018 Jun 14;(6):e24927. doi: 10.3897/BDJ.6.e24927 (PMC6013544; doi:10.3897/BDJ.6.e24927)
Supplement: Supplementary material 4 — GBIF occurrences pertinent to the checklist update [file bdj-06-e24927-s004.zip › rights.txt]

Dataset: Museum of Southwestern Biology, Division of Arthropods
Rights as supplied: http://creativecommons.org/licenses/by/4.0/legalcode

Dataset: M. Andrew Johnston Collection
Rights as supplied: http://creativecommons.org/publicdomain/zero/1.0/legalcode

Dataset: Colección Entomológica del IADIZA - CCT CONICET Mendoza: IADIZA-CEI
Rights as supplied: http://creativecommons.org/licenses/by-nc/4.0/legalcode

Dataset: Arizona State University Hasbrouck Insect Collection
Rights as supplied: http://creativecommons.org/publicdomain/zero/1.0/legalcode

Dataset: C.A. Triplehorn Insect Collection (OSUC), Ohio State University
Rights as supplied: http://creativecommons.org/licenses/by/4.0/legalcode

Dataset: Colorado Plateau Museum of Arthropod Biodiversity
Rights as supplied: http://creativecommons.org/publicdomain/zero/1.0/legalcode
