# Supplementary material for: An updated checklist of the Tenebrionidae sec. Bousquet et al. 2018 of the Algodones Dunes of California, with comments on checklist data practices
Source: Biodivers Data J. 2018 Jun 14;(6):e24927. doi: 10.3897/BDJ.6.e24927 (PMC6013544; doi:10.3897/BDJ.6.e24927)
Supplement: Supplementary material 4 — GBIF occurrences pertinent to the checklist update [file bdj-06-e24927-s004.zip › metadata.xml]

<?xml version="1.0" encoding="utf-8"?>
<eml:eml xmlns:eml="eml://ecoinformatics.org/eml-2.1.1" xmlns:xsi="http://www.w3.org/2001/XMLSchema-instance"
         xsi:schemaLocation="eml://ecoinformatics.org/eml-2.1.1 http://rs.gbif.org/schema/eml-gbif-profile/1.1/eml.xsd"
        packageId="10.15468/dl.ppoqo1"  system="http://gbif.org" scope="system"
  xml:lang="en">

<dataset>
        <alternateIdentifier>0002876-171219132708484</alternateIdentifier>
    <title>GBIF Occurrence Download 10.15468/dl.ppoqo1</title>
    <creator>
    <individualName>
        <surName>GBIF Download Service</surName>
    </individualName>
<electronicMailAddress>support@gbif.org</electronicMailAddress>    </creator>
    <metadataProvider>
    <individualName>
        <surName>GBIF Download Service</surName>
    </individualName>
<electronicMailAddress>support@gbif.org</electronicMailAddress>    </metadataProvider>
    <associatedParty>
<organizationName>SCAN</organizationName><electronicMailAddress>benjamin.brandt@nau.edu</electronicMailAddress><onlineUrl>http://symbiota4.acis.ufl.edu/scan/portal/index.php</onlineUrl>    <role>CONTENT_PROVIDER</role>
    </associatedParty>
    <associatedParty>
<organizationName>SCAN</organizationName><electronicMailAddress>benjamin.brandt@nau.edu</electronicMailAddress><onlineUrl>http://symbiota4.acis.ufl.edu/scan/portal/index.php</onlineUrl>    <role>CONTENT_PROVIDER</role>
    </associatedParty>
    <associatedParty>
    <individualName>
<givenName>Sergio Alberto</givenName>        <surName>Roig Juñent</surName>
    </individualName>
<organizationName>IADIZA-CCT CONICET Mendoza</organizationName><positionName>Curador Colección</positionName>    <address>
<deliveryPoint>Av. Ruíz Leal s/n Parque General San Martín</deliveryPoint><city>Mendoza</city><administrativeArea>Mendoza</administrativeArea><postalCode>5500</postalCode><country>ARGENTINA</country>    </address>
<phone>+54-261-5244132</phone><electronicMailAddress>saroig@mendoza-conicet.gob.ar</electronicMailAddress><onlineUrl>http://www.mendoza-conicet.gob.ar/portal/iadiza</onlineUrl>    <role>CONTENT_PROVIDER</role>
    </associatedParty>
    <associatedParty>
<organizationName>SCAN</organizationName><electronicMailAddress>benjamin.brandt@nau.edu</electronicMailAddress><onlineUrl>http://scan-bugs.org/portal/index.php</onlineUrl>    <role>CONTENT_PROVIDER</role>
    </associatedParty>
    <associatedParty>
    <individualName>
<givenName>Norman</givenName>        <surName>Johnson</surName>
    </individualName>
<organizationName>Ohio State University</organizationName><positionName>Director, Professor</positionName><electronicMailAddress>johnson.2@osu.edu</electronicMailAddress><onlineUrl>http://wasps.osu.edu</onlineUrl>    <role>CONTENT_PROVIDER</role>
    </associatedParty>
    <associatedParty>
<organizationName>SCAN</organizationName><electronicMailAddress>benjamin.brandt@nau.edu</electronicMailAddress><onlineUrl>http://symbiota4.acis.ufl.edu/scan/portal/index.php</onlineUrl>    <role>CONTENT_PROVIDER</role>
    </associatedParty>
      <pubDate>
      2018-01-03
      </pubDate>
    <language>ENGLISH</language>
    <abstract>
        <para>A dataset containing all occurrences available in GBIF matching the query:
BasisOfRecord: Specimen 
Geometry: POLYGON ((-115.3509521484375 32.71797709835758, -115.3509521484375 33.18813395605041, -114.72473144531251 33.18813395605041, -114.72473144531251 32.71797709835758, -115.3509521484375 32.71797709835758)) 
TaxonKey: Tenebrionidae
The dataset includes records from the following constituent datasets. The full metadata for each constituent is also included in this archive:
1 records from Colección Entomológica del IADIZA - CCT CONICET Mendoza: IADIZA-CEI
13 records from C.A. Triplehorn Insect Collection (OSUC), Ohio State University
16 records from Museum of Southwestern Biology, Division of Arthropods
22 records from M. Andrew Johnston Collection
36 records from Arizona State University Hasbrouck Insect Collection
45 records from Colorado Plateau Museum of Arthropod Biodiversity
</para>
    </abstract>
      <contact>
    <individualName>
        <surName>GBIF Download Service</surName>
    </individualName>
<electronicMailAddress>support@gbif.org</electronicMailAddress>      </contact>

</dataset>

<additionalMetadata>
    <metadata>
      <gbif>
        <dateStamp>2018-01-03T01:48:00Z</dateStamp>
      <citation identifier="10.15468/dl.ppoqo1">GBIF Occurrence Download 10.15468/dl.ppoqo1</citation>
              <physical>
                  <objectName></objectName>
                  <characterEncoding>UTF-8</characterEncoding>
                  <dataFormat>
                      <externallyDefinedFormat>
                          <formatName>Darwin Core Archive</formatName>
                      </externallyDefinedFormat>
                  </dataFormat>
                  <distribution>
                      <online>
                          <url function="download">http://api.gbif.org/v1/occurrence/download/request/0002876-171219132708484.zip</url>
                      </online>
                  </distribution>
              </physical>
        </gbif>
    </metadata>
</additionalMetadata>

</eml:eml>
