# Supplementary material for: An updated checklist of the Tenebrionidae sec. Bousquet et al. 2018 of the Algodones Dunes of California, with comments on checklist data practices
Source: Biodivers Data J. 2018 Jun 14;(6):e24927. doi: 10.3897/BDJ.6.e24927 (PMC6013544; doi:10.3897/BDJ.6.e24927)
Supplement: Supplementary material 4 — GBIF occurrences pertinent to the checklist update [file bdj-06-e24927-s004.zip › meta.xml]

<archive xmlns="http://rs.tdwg.org/dwc/text/" metadata="metadata.xml">
  <core encoding="UTF-8" fieldsTerminatedBy="\t" linesTerminatedBy="\n" fieldsEnclosedBy="" ignoreHeaderLines="1" rowType="http://rs.tdwg.org/dwc/terms/Occurrence">
    <files>
      <location>occurrence.txt</location>
    </files>
    <id index="0" />
    <field index="0" term="http://rs.gbif.org/terms/1.0/gbifID"/>
    <field index="1" term="http://purl.org/dc/terms/abstract"/>
    <field index="2" term="http://purl.org/dc/terms/accessRights"/>
    <field index="3" term="http://purl.org/dc/terms/accrualMethod"/>
    <field index="4" term="http://purl.org/dc/terms/accrualPeriodicity"/>
    <field index="5" term="http://purl.org/dc/terms/accrualPolicy"/>
    <field index="6" term="http://purl.org/dc/terms/alternative"/>
    <field index="7" term="http://purl.org/dc/terms/audience"/>
    <field index="8" term="http://purl.org/dc/terms/available"/>
    <field index="9" term="http://purl.org/dc/terms/bibliographicCitation"/>
    <field index="10" term="http://purl.org/dc/terms/conformsTo"/>
    <field index="11" term="http://purl.org/dc/terms/contributor"/>
    <field index="12" term="http://purl.org/dc/terms/coverage"/>
    <field index="13" term="http://purl.org/dc/terms/created"/>
    <field index="14" term="http://purl.org/dc/terms/creator"/>
    <field index="15" term="http://purl.org/dc/terms/date"/>
    <field index="16" term="http://purl.org/dc/terms/dateAccepted"/>
    <field index="17" term="http://purl.org/dc/terms/dateCopyrighted"/>
    <field index="18" term="http://purl.org/dc/terms/dateSubmitted"/>
    <field index="19" term="http://purl.org/dc/terms/description"/>
    <field index="20" term="http://purl.org/dc/terms/educationLevel"/>
    <field index="21" term="http://purl.org/dc/terms/extent"/>
    <field index="22" term="http://purl.org/dc/terms/format"/>
    <field index="23" term="http://purl.org/dc/terms/hasFormat"/>
    <field index="24" term="http://purl.org/dc/terms/hasPart"/>
    <field index="25" term="http://purl.org/dc/terms/hasVersion"/>
    <field index="26" term="http://purl.org/dc/terms/identifier"/>
    <field index="27" term="http://purl.org/dc/terms/instructionalMethod"/>
    <field index="28" term="http://purl.org/dc/terms/isFormatOf"/>
    <field index="29" term="http://purl.org/dc/terms/isPartOf"/>
    <field index="30" term="http://purl.org/dc/terms/isReferencedBy"/>
    <field index="31" term="http://purl.org/dc/terms/isReplacedBy"/>
    <field index="32" term="http://purl.org/dc/terms/isRequiredBy"/>
    <field index="33" term="http://purl.org/dc/terms/isVersionOf"/>
    <field index="34" term="http://purl.org/dc/terms/issued"/>
    <field index="35" term="http://purl.org/dc/terms/language"/>
    <field index="36" term="http://purl.org/dc/terms/license"/>
    <field index="37" term="http://purl.org/dc/terms/mediator"/>
    <field index="38" term="http://purl.org/dc/terms/medium"/>
    <field index="39" term="http://purl.org/dc/terms/modified"/>
    <field index="40" term="http://purl.org/dc/terms/provenance"/>
    <field index="41" term="http://purl.org/dc/terms/publisher"/>
    <field index="42" term="http://purl.org/dc/terms/references"/>
    <field index="43" term="http://purl.org/dc/terms/relation"/>
    <field index="44" term="http://purl.org/dc/terms/replaces"/>
    <field index="45" term="http://purl.org/dc/terms/requires"/>
    <field index="46" term="http://purl.org/dc/terms/rights"/>
    <field index="47" term="http://purl.org/dc/terms/rightsHolder"/>
    <field index="48" term="http://purl.org/dc/terms/source"/>
    <field index="49" term="http://purl.org/dc/terms/spatial"/>
    <field index="50" term="http://purl.org/dc/terms/subject"/>
    <field index="51" term="http://purl.org/dc/terms/tableOfContents"/>
    <field index="52" term="http://purl.org/dc/terms/temporal"/>
    <field index="53" term="http://purl.org/dc/terms/title"/>
    <field index="54" term="http://purl.org/dc/terms/type"/>
    <field index="55" term="http://purl.org/dc/terms/valid"/>
    <field index="56" term="http://rs.tdwg.org/dwc/terms/institutionID"/>
    <field index="57" term="http://rs.tdwg.org/dwc/terms/collectionID"/>
    <field index="58" term="http://rs.tdwg.org/dwc/terms/datasetID"/>
    <field index="59" term="http://rs.tdwg.org/dwc/terms/institutionCode"/>
    <field index="60" term="http://rs.tdwg.org/dwc/terms/collectionCode"/>
    <field index="61" term="http://rs.tdwg.org/dwc/terms/datasetName"/>
    <field index="62" term="http://rs.tdwg.org/dwc/terms/ownerInstitutionCode"/>
    <field index="63" term="http://rs.tdwg.org/dwc/terms/basisOfRecord"/>
    <field index="64" term="http://rs.tdwg.org/dwc/terms/informationWithheld"/>
    <field index="65" term="http://rs.tdwg.org/dwc/terms/dataGeneralizations"/>
    <field index="66" term="http://rs.tdwg.org/dwc/terms/dynamicProperties"/>
    <field index="67" term="http://rs.tdwg.org/dwc/terms/occurrenceID"/>
    <field index="68" term="http://rs.tdwg.org/dwc/terms/catalogNumber"/>
    <field index="69" term="http://rs.tdwg.org/dwc/terms/recordNumber"/>
    <field index="70" term="http://rs.tdwg.org/dwc/terms/recordedBy"/>
    <field index="71" term="http://rs.tdwg.org/dwc/terms/individualCount"/>
    <field index="72" term="http://rs.tdwg.org/dwc/terms/organismQuantity"/>
    <field index="73" term="http://rs.tdwg.org/dwc/terms/organismQuantityType"/>
    <field index="74" term="http://rs.tdwg.org/dwc/terms/sex"/>
    <field index="75" term="http://rs.tdwg.org/dwc/terms/lifeStage"/>
    <field index="76" term="http://rs.tdwg.org/dwc/terms/reproductiveCondition"/>
    <field index="77" term="http://rs.tdwg.org/dwc/terms/behavior"/>
    <field index="78" term="http://rs.tdwg.org/dwc/terms/establishmentMeans"/>
    <field index="79" term="http://rs.tdwg.org/dwc/terms/occurrenceStatus"/>
    <field index="80" term="http://rs.tdwg.org/dwc/terms/preparations"/>
    <field index="81" term="http://rs.tdwg.org/dwc/terms/disposition"/>
    <field index="82" term="http://rs.tdwg.org/dwc/terms/associatedReferences"/>
    <field index="83" term="http://rs.tdwg.org/dwc/terms/associatedSequences"/>
    <field index="84" term="http://rs.tdwg.org/dwc/terms/associatedTaxa"/>
    <field index="85" term="http://rs.tdwg.org/dwc/terms/otherCatalogNumbers"/>
    <field index="86" term="http://rs.tdwg.org/dwc/terms/occurrenceRemarks"/>
    <field index="87" term="http://rs.tdwg.org/dwc/terms/organismID"/>
    <field index="88" term="http://rs.tdwg.org/dwc/terms/organismName"/>
    <field index="89" term="http://rs.tdwg.org/dwc/terms/organismScope"/>
    <field index="90" term="http://rs.tdwg.org/dwc/terms/associatedOccurrences"/>
    <field index="91" term="http://rs.tdwg.org/dwc/terms/associatedOrganisms"/>
    <field index="92" term="http://rs.tdwg.org/dwc/terms/previousIdentifications"/>
    <field index="93" term="http://rs.tdwg.org/dwc/terms/organismRemarks"/>
    <field index="94" term="http://rs.tdwg.org/dwc/terms/materialSampleID"/>
    <field index="95" term="http://rs.tdwg.org/dwc/terms/eventID"/>
    <field index="96" term="http://rs.tdwg.org/dwc/terms/parentEventID"/>
    <field index="97" term="http://rs.tdwg.org/dwc/terms/fieldNumber"/>
    <field index="98" term="http://rs.tdwg.org/dwc/terms/eventDate"/>
    <field index="99" term="http://rs.tdwg.org/dwc/terms/eventTime"/>
    <field index="100" term="http://rs.tdwg.org/dwc/terms/startDayOfYear"/>
    <field index="101" term="http://rs.tdwg.org/dwc/terms/endDayOfYear"/>
    <field index="102" term="http://rs.tdwg.org/dwc/terms/year"/>
    <field index="103" term="http://rs.tdwg.org/dwc/terms/month"/>
    <field index="104" term="http://rs.tdwg.org/dwc/terms/day"/>
    <field index="105" term="http://rs.tdwg.org/dwc/terms/verbatimEventDate"/>
    <field index="106" term="http://rs.tdwg.org/dwc/terms/habitat"/>
    <field index="107" term="http://rs.tdwg.org/dwc/terms/samplingProtocol"/>
    <field index="108" term="http://rs.tdwg.org/dwc/terms/samplingEffort"/>
    <field index="109" term="http://rs.tdwg.org/dwc/terms/sampleSizeValue"/>
    <field index="110" term="http://rs.tdwg.org/dwc/terms/sampleSizeUnit"/>
    <field index="111" term="http://rs.tdwg.org/dwc/terms/fieldNotes"/>
    <field index="112" term="http://rs.tdwg.org/dwc/terms/eventRemarks"/>
    <field index="113" term="http://rs.tdwg.org/dwc/terms/locationID"/>
    <field index="114" term="http://rs.tdwg.org/dwc/terms/higherGeographyID"/>
    <field index="115" term="http://rs.tdwg.org/dwc/terms/higherGeography"/>
    <field index="116" term="http://rs.tdwg.org/dwc/terms/continent"/>
    <field index="117" term="http://rs.tdwg.org/dwc/terms/waterBody"/>
    <field index="118" term="http://rs.tdwg.org/dwc/terms/islandGroup"/>
    <field index="119" term="http://rs.tdwg.org/dwc/terms/island"/>
    <field index="120" term="http://rs.tdwg.org/dwc/terms/countryCode"/>
    <field index="121" term="http://rs.tdwg.org/dwc/terms/stateProvince"/>
    <field index="122" term="http://rs.tdwg.org/dwc/terms/county"/>
    <field index="123" term="http://rs.tdwg.org/dwc/terms/municipality"/>
    <field index="124" term="http://rs.tdwg.org/dwc/terms/locality"/>
    <field index="125" term="http://rs.tdwg.org/dwc/terms/verbatimLocality"/>
    <field index="126" term="http://rs.tdwg.org/dwc/terms/verbatimElevation"/>
    <field index="127" term="http://rs.tdwg.org/dwc/terms/verbatimDepth"/>
    <field index="128" term="http://rs.tdwg.org/dwc/terms/minimumDistanceAboveSurfaceInMeters"/>
    <field index="129" term="http://rs.tdwg.org/dwc/terms/maximumDistanceAboveSurfaceInMeters"/>
    <field index="130" term="http://rs.tdwg.org/dwc/terms/locationAccordingTo"/>
    <field index="131" term="http://rs.tdwg.org/dwc/terms/locationRemarks"/>
    <field index="132" term="http://rs.tdwg.org/dwc/terms/decimalLatitude"/>
    <field index="133" term="http://rs.tdwg.org/dwc/terms/decimalLongitude"/>
    <field index="134" term="http://rs.tdwg.org/dwc/terms/coordinateUncertaintyInMeters"/>
    <field index="135" term="http://rs.tdwg.org/dwc/terms/coordinatePrecision"/>
    <field index="136" term="http://rs.tdwg.org/dwc/terms/pointRadiusSpatialFit"/>
    <field index="137" term="http://rs.tdwg.org/dwc/terms/verbatimCoordinateSystem"/>
    <field index="138" term="http://rs.tdwg.org/dwc/terms/verbatimSRS"/>
    <field index="139" term="http://rs.tdwg.org/dwc/terms/footprintWKT"/>
    <field index="140" term="http://rs.tdwg.org/dwc/terms/footprintSRS"/>
    <field index="141" term="http://rs.tdwg.org/dwc/terms/footprintSpatialFit"/>
    <field index="142" term="http://rs.tdwg.org/dwc/terms/georeferencedBy"/>
    <field index="143" term="http://rs.tdwg.org/dwc/terms/georeferencedDate"/>
    <field index="144" term="http://rs.tdwg.org/dwc/terms/georeferenceProtocol"/>
    <field index="145" term="http://rs.tdwg.org/dwc/terms/georeferenceSources"/>
    <field index="146" term="http://rs.tdwg.org/dwc/terms/georeferenceVerificationStatus"/>
    <field index="147" term="http://rs.tdwg.org/dwc/terms/georeferenceRemarks"/>
    <field index="148" term="http://rs.tdwg.org/dwc/terms/geologicalContextID"/>
    <field index="149" term="http://rs.tdwg.org/dwc/terms/earliestEonOrLowestEonothem"/>
    <field index="150" term="http://rs.tdwg.org/dwc/terms/latestEonOrHighestEonothem"/>
    <field index="151" term="http://rs.tdwg.org/dwc/terms/earliestEraOrLowestErathem"/>
    <field index="152" term="http://rs.tdwg.org/dwc/terms/latestEraOrHighestErathem"/>
    <field index="153" term="http://rs.tdwg.org/dwc/terms/earliestPeriodOrLowestSystem"/>
    <field index="154" term="http://rs.tdwg.org/dwc/terms/latestPeriodOrHighestSystem"/>
    <field index="155" term="http://rs.tdwg.org/dwc/terms/earliestEpochOrLowestSeries"/>
    <field index="156" term="http://rs.tdwg.org/dwc/terms/latestEpochOrHighestSeries"/>
    <field index="157" term="http://rs.tdwg.org/dwc/terms/earliestAgeOrLowestStage"/>
    <field index="158" term="http://rs.tdwg.org/dwc/terms/latestAgeOrHighestStage"/>
    <field index="159" term="http://rs.tdwg.org/dwc/terms/lowestBiostratigraphicZone"/>
    <field index="160" term="http://rs.tdwg.org/dwc/terms/highestBiostratigraphicZone"/>
    <field index="161" term="http://rs.tdwg.org/dwc/terms/lithostratigraphicTerms"/>
    <field index="162" term="http://rs.tdwg.org/dwc/terms/group"/>
    <field index="163" term="http://rs.tdwg.org/dwc/terms/formation"/>
    <field index="164" term="http://rs.tdwg.org/dwc/terms/member"/>
    <field index="165" term="http://rs.tdwg.org/dwc/terms/bed"/>
    <field index="166" term="http://rs.tdwg.org/dwc/terms/identificationID"/>
    <field index="167" term="http://rs.tdwg.org/dwc/terms/identificationQualifier"/>
    <field index="168" term="http://rs.tdwg.org/dwc/terms/typeStatus"/>
    <field index="169" term="http://rs.tdwg.org/dwc/terms/identifiedBy"/>
    <field index="170" term="http://rs.tdwg.org/dwc/terms/dateIdentified"/>
    <field index="171" term="http://rs.tdwg.org/dwc/terms/identificationReferences"/>
    <field index="172" term="http://rs.tdwg.org/dwc/terms/identificationVerificationStatus"/>
    <field index="173" term="http://rs.tdwg.org/dwc/terms/identificationRemarks"/>
    <field index="174" term="http://rs.tdwg.org/dwc/terms/taxonID"/>
    <field index="175" term="http://rs.tdwg.org/dwc/terms/scientificNameID"/>
    <field index="176" term="http://rs.tdwg.org/dwc/terms/acceptedNameUsageID"/>
    <field index="177" term="http://rs.tdwg.org/dwc/terms/parentNameUsageID"/>
    <field index="178" term="http://rs.tdwg.org/dwc/terms/originalNameUsageID"/>
    <field index="179" term="http://rs.tdwg.org/dwc/terms/nameAccordingToID"/>
    <field index="180" term="http://rs.tdwg.org/dwc/terms/namePublishedInID"/>
    <field index="181" term="http://rs.tdwg.org/dwc/terms/taxonConceptID"/>
    <field index="182" term="http://rs.tdwg.org/dwc/terms/scientificName"/>
    <field index="183" term="http://rs.tdwg.org/dwc/terms/acceptedNameUsage"/>
    <field index="184" term="http://rs.tdwg.org/dwc/terms/parentNameUsage"/>
    <field index="185" term="http://rs.tdwg.org/dwc/terms/originalNameUsage"/>
    <field index="186" term="http://rs.tdwg.org/dwc/terms/nameAccordingTo"/>
    <field index="187" term="http://rs.tdwg.org/dwc/terms/namePublishedIn"/>
    <field index="188" term="http://rs.tdwg.org/dwc/terms/namePublishedInYear"/>
    <field index="189" term="http://rs.tdwg.org/dwc/terms/higherClassification"/>
    <field index="190" term="http://rs.tdwg.org/dwc/terms/kingdom"/>
    <field index="191" term="http://rs.tdwg.org/dwc/terms/phylum"/>
    <field index="192" term="http://rs.tdwg.org/dwc/terms/class"/>
    <field index="193" term="http://rs.tdwg.org/dwc/terms/order"/>
    <field index="194" term="http://rs.tdwg.org/dwc/terms/family"/>
    <field index="195" term="http://rs.tdwg.org/dwc/terms/genus"/>
    <field index="196" term="http://rs.tdwg.org/dwc/terms/subgenus"/>
    <field index="197" term="http://rs.tdwg.org/dwc/terms/specificEpithet"/>
    <field index="198" term="http://rs.tdwg.org/dwc/terms/infraspecificEpithet"/>
    <field index="199" term="http://rs.tdwg.org/dwc/terms/taxonRank"/>
    <field index="200" term="http://rs.tdwg.org/dwc/terms/verbatimTaxonRank"/>
    <field index="201" term="http://rs.tdwg.org/dwc/terms/vernacularName"/>
    <field index="202" term="http://rs.tdwg.org/dwc/terms/nomenclaturalCode"/>
    <field index="203" term="http://rs.tdwg.org/dwc/terms/taxonomicStatus"/>
    <field index="204" term="http://rs.tdwg.org/dwc/terms/nomenclaturalStatus"/>
    <field index="205" term="http://rs.tdwg.org/dwc/terms/taxonRemarks"/>
    <field index="206" term="http://rs.gbif.org/terms/1.0/datasetKey"/>
    <field index="207" term="http://rs.gbif.org/terms/1.0/publishingCountry"/>
    <field index="208" term="http://rs.gbif.org/terms/1.0/lastInterpreted"/>
    <field index="209" term="http://rs.gbif.org/terms/1.0/elevation"/>
    <field index="210" term="http://rs.gbif.org/terms/1.0/elevationAccuracy"/>
    <field index="211" term="http://rs.gbif.org/terms/1.0/depth"/>
    <field index="212" term="http://rs.gbif.org/terms/1.0/depthAccuracy"/>
    <field index="213" term="http://rs.gbif.org/terms/1.0/distanceAboveSurface"/>
    <field index="214" term="http://rs.gbif.org/terms/1.0/distanceAboveSurfaceAccuracy"/>
    <field index="215" delimitedBy=";" term="http://rs.gbif.org/terms/1.0/issue"/>
    <field index="216" delimitedBy=";" term="http://rs.gbif.org/terms/1.0/mediaType"/>
    <field index="217" term="http://rs.gbif.org/terms/1.0/hasCoordinate"/>
    <field index="218" term="http://rs.gbif.org/terms/1.0/hasGeospatialIssues"/>
    <field index="219" term="http://rs.gbif.org/terms/1.0/taxonKey"/>
    <field index="220" term="http://rs.gbif.org/terms/1.0/kingdomKey"/>
    <field index="221" term="http://rs.gbif.org/terms/1.0/phylumKey"/>
    <field index="222" term="http://rs.gbif.org/terms/1.0/classKey"/>
    <field index="223" term="http://rs.gbif.org/terms/1.0/orderKey"/>
    <field index="224" term="http://rs.gbif.org/terms/1.0/familyKey"/>
    <field index="225" term="http://rs.gbif.org/terms/1.0/genusKey"/>
    <field index="226" term="http://rs.gbif.org/terms/1.0/subgenusKey"/>
    <field index="227" term="http://rs.gbif.org/terms/1.0/speciesKey"/>
    <field index="228" term="http://rs.gbif.org/terms/1.0/species"/>
    <field index="229" term="http://rs.gbif.org/terms/1.0/genericName"/>
    <field index="230" term="http://rs.gbif.org/terms/1.0/typifiedName"/>
    <field index="231" term="http://rs.gbif.org/terms/1.0/protocol"/>
    <field index="232" term="http://rs.gbif.org/terms/1.0/lastParsed"/>
    <field index="233" term="http://rs.gbif.org/terms/1.0/lastCrawled"/>
    <field index="234" term="http://rs.gbif.org/terms/1.0/repatriated"/>
  </core>
  <extension encoding="UTF-8" fieldsTerminatedBy="\t" linesTerminatedBy="\n" fieldsEnclosedBy="" ignoreHeaderLines="1" rowType="http://rs.gbif.org/terms/1.0/Multimedia">
    <files>
      <location>multimedia.txt</location>
    </files>
    <coreid index="0" />
    <field index="0" term="http://rs.gbif.org/terms/1.0/gbifID"/>
    <field index="1" term="http://purl.org/dc/terms/type"/>
    <field index="2" term="http://purl.org/dc/terms/format"/>
    <field index="3" term="http://purl.org/dc/terms/identifier"/>
    <field index="4" term="http://purl.org/dc/terms/references"/>
    <field index="5" term="http://purl.org/dc/terms/title"/>
    <field index="6" term="http://purl.org/dc/terms/description"/>
    <field index="7" term="http://purl.org/dc/terms/created"/>
    <field index="8" term="http://purl.org/dc/terms/creator"/>
    <field index="9" term="http://purl.org/dc/terms/contributor"/>
    <field index="10" term="http://purl.org/dc/terms/publisher"/>
    <field index="11" term="http://purl.org/dc/terms/audience"/>
    <field index="12" term="http://purl.org/dc/terms/source"/>
    <field index="13" term="http://purl.org/dc/terms/license"/>
    <field index="14" term="http://purl.org/dc/terms/rightsHolder"/>
  </extension>
  <extension encoding="UTF-8" fieldsTerminatedBy="\t" linesTerminatedBy="\n" fieldsEnclosedBy="" ignoreHeaderLines="1" rowType="http://rs.tdwg.org/dwc/terms/Occurrence">
    <files>
      <location>verbatim.txt</location>
    </files>
    <coreid index="0" />
    <field index="0" term="http://rs.gbif.org/terms/1.0/gbifID"/>
    <field index="1" term="http://purl.org/dc/terms/abstract"/>
    <field index="2" term="http://purl.org/dc/terms/accessRights"/>
    <field index="3" term="http://purl.org/dc/terms/accrualMethod"/>
    <field index="4" term="http://purl.org/dc/terms/accrualPeriodicity"/>
    <field index="5" term="http://purl.org/dc/terms/accrualPolicy"/>
    <field index="6" term="http://purl.org/dc/terms/alternative"/>
    <field index="7" term="http://purl.org/dc/terms/audience"/>
    <field index="8" term="http://purl.org/dc/terms/available"/>
    <field index="9" term="http://purl.org/dc/terms/bibliographicCitation"/>
    <field index="10" term="http://purl.org/dc/terms/conformsTo"/>
    <field index="11" term="http://purl.org/dc/terms/contributor"/>
    <field index="12" term="http://purl.org/dc/terms/coverage"/>
    <field index="13" term="http://purl.org/dc/terms/created"/>
    <field index="14" term="http://purl.org/dc/terms/creator"/>
    <field index="15" term="http://purl.org/dc/terms/date"/>
    <field index="16" term="http://purl.org/dc/terms/dateAccepted"/>
    <field index="17" term="http://purl.org/dc/terms/dateCopyrighted"/>
    <field index="18" term="http://purl.org/dc/terms/dateSubmitted"/>
    <field index="19" term="http://purl.org/dc/terms/description"/>
    <field index="20" term="http://purl.org/dc/terms/educationLevel"/>
    <field index="21" term="http://purl.org/dc/terms/extent"/>
    <field index="22" term="http://purl.org/dc/terms/format"/>
    <field index="23" term="http://purl.org/dc/terms/hasFormat"/>
    <field index="24" term="http://purl.org/dc/terms/hasPart"/>
    <field index="25" term="http://purl.org/dc/terms/hasVersion"/>
    <field index="26" term="http://purl.org/dc/terms/identifier"/>
    <field index="27" term="http://purl.org/dc/terms/instructionalMethod"/>
    <field index="28" term="http://purl.org/dc/terms/isFormatOf"/>
    <field index="29" term="http://purl.org/dc/terms/isPartOf"/>
    <field index="30" term="http://purl.org/dc/terms/isReferencedBy"/>
    <field index="31" term="http://purl.org/dc/terms/isReplacedBy"/>
    <field index="32" term="http://purl.org/dc/terms/isRequiredBy"/>
    <field index="33" term="http://purl.org/dc/terms/isVersionOf"/>
    <field index="34" term="http://purl.org/dc/terms/issued"/>
    <field index="35" term="http://purl.org/dc/terms/language"/>
    <field index="36" term="http://purl.org/dc/terms/license"/>
    <field index="37" term="http://purl.org/dc/terms/mediator"/>
    <field index="38" term="http://purl.org/dc/terms/medium"/>
    <field index="39" term="http://purl.org/dc/terms/modified"/>
    <field index="40" term="http://purl.org/dc/terms/provenance"/>
    <field index="41" term="http://purl.org/dc/terms/publisher"/>
    <field index="42" term="http://purl.org/dc/terms/references"/>
    <field index="43" term="http://purl.org/dc/terms/relation"/>
    <field index="44" term="http://purl.org/dc/terms/replaces"/>
    <field index="45" term="http://purl.org/dc/terms/requires"/>
    <field index="46" term="http://purl.org/dc/terms/rights"/>
    <field index="47" term="http://purl.org/dc/terms/rightsHolder"/>
    <field index="48" term="http://purl.org/dc/terms/source"/>
    <field index="49" term="http://purl.org/dc/terms/spatial"/>
    <field index="50" term="http://purl.org/dc/terms/subject"/>
    <field index="51" term="http://purl.org/dc/terms/tableOfContents"/>
    <field index="52" term="http://purl.org/dc/terms/temporal"/>
    <field index="53" term="http://purl.org/dc/terms/title"/>
    <field index="54" term="http://purl.org/dc/terms/type"/>
    <field index="55" term="http://purl.org/dc/terms/valid"/>
    <field index="56" term="http://rs.tdwg.org/dwc/terms/institutionID"/>
    <field index="57" term="http://rs.tdwg.org/dwc/terms/collectionID"/>
    <field index="58" term="http://rs.tdwg.org/dwc/terms/datasetID"/>
    <field index="59" term="http://rs.tdwg.org/dwc/terms/institutionCode"/>
    <field index="60" term="http://rs.tdwg.org/dwc/terms/collectionCode"/>
    <field index="61" term="http://rs.tdwg.org/dwc/terms/datasetName"/>
    <field index="62" term="http://rs.tdwg.org/dwc/terms/ownerInstitutionCode"/>
    <field index="63" term="http://rs.tdwg.org/dwc/terms/basisOfRecord"/>
    <field index="64" term="http://rs.tdwg.org/dwc/terms/informationWithheld"/>
    <field index="65" term="http://rs.tdwg.org/dwc/terms/dataGeneralizations"/>
    <field index="66" term="http://rs.tdwg.org/dwc/terms/dynamicProperties"/>
    <field index="67" term="http://rs.tdwg.org/dwc/terms/occurrenceID"/>
    <field index="68" term="http://rs.tdwg.org/dwc/terms/catalogNumber"/>
    <field index="69" term="http://rs.tdwg.org/dwc/terms/recordNumber"/>
    <field index="70" term="http://rs.tdwg.org/dwc/terms/recordedBy"/>
    <field index="71" term="http://rs.tdwg.org/dwc/terms/individualCount"/>
    <field index="72" term="http://rs.tdwg.org/dwc/terms/organismQuantity"/>
    <field index="73" term="http://rs.tdwg.org/dwc/terms/organismQuantityType"/>
    <field index="74" term="http://rs.tdwg.org/dwc/terms/sex"/>
    <field index="75" term="http://rs.tdwg.org/dwc/terms/lifeStage"/>
    <field index="76" term="http://rs.tdwg.org/dwc/terms/reproductiveCondition"/>
    <field index="77" term="http://rs.tdwg.org/dwc/terms/behavior"/>
    <field index="78" term="http://rs.tdwg.org/dwc/terms/establishmentMeans"/>
    <field index="79" term="http://rs.tdwg.org/dwc/terms/occurrenceStatus"/>
    <field index="80" term="http://rs.tdwg.org/dwc/terms/preparations"/>
    <field index="81" term="http://rs.tdwg.org/dwc/terms/disposition"/>
    <field index="82" term="http://rs.tdwg.org/dwc/terms/associatedMedia"/>
    <field index="83" term="http://rs.tdwg.org/dwc/terms/associatedReferences"/>
    <field index="84" term="http://rs.tdwg.org/dwc/terms/associatedSequences"/>
    <field index="85" term="http://rs.tdwg.org/dwc/terms/associatedTaxa"/>
    <field index="86" term="http://rs.tdwg.org/dwc/terms/otherCatalogNumbers"/>
    <field index="87" term="http://rs.tdwg.org/dwc/terms/occurrenceRemarks"/>
    <field index="88" term="http://rs.tdwg.org/dwc/terms/organismID"/>
    <field index="89" term="http://rs.tdwg.org/dwc/terms/organismName"/>
    <field index="90" term="http://rs.tdwg.org/dwc/terms/organismScope"/>
    <field index="91" term="http://rs.tdwg.org/dwc/terms/associatedOccurrences"/>
    <field index="92" term="http://rs.tdwg.org/dwc/terms/associatedOrganisms"/>
    <field index="93" term="http://rs.tdwg.org/dwc/terms/previousIdentifications"/>
    <field index="94" term="http://rs.tdwg.org/dwc/terms/organismRemarks"/>
    <field index="95" term="http://rs.tdwg.org/dwc/terms/materialSampleID"/>
    <field index="96" term="http://rs.tdwg.org/dwc/terms/eventID"/>
    <field index="97" term="http://rs.tdwg.org/dwc/terms/parentEventID"/>
    <field index="98" term="http://rs.tdwg.org/dwc/terms/fieldNumber"/>
    <field index="99" term="http://rs.tdwg.org/dwc/terms/eventDate"/>
    <field index="100" term="http://rs.tdwg.org/dwc/terms/eventTime"/>
    <field index="101" term="http://rs.tdwg.org/dwc/terms/startDayOfYear"/>
    <field index="102" term="http://rs.tdwg.org/dwc/terms/endDayOfYear"/>
    <field index="103" term="http://rs.tdwg.org/dwc/terms/year"/>
    <field index="104" term="http://rs.tdwg.org/dwc/terms/month"/>
    <field index="105" term="http://rs.tdwg.org/dwc/terms/day"/>
    <field index="106" term="http://rs.tdwg.org/dwc/terms/verbatimEventDate"/>
    <field index="107" term="http://rs.tdwg.org/dwc/terms/habitat"/>
    <field index="108" term="http://rs.tdwg.org/dwc/terms/samplingProtocol"/>
    <field index="109" term="http://rs.tdwg.org/dwc/terms/samplingEffort"/>
    <field index="110" term="http://rs.tdwg.org/dwc/terms/sampleSizeValue"/>
    <field index="111" term="http://rs.tdwg.org/dwc/terms/sampleSizeUnit"/>
    <field index="112" term="http://rs.tdwg.org/dwc/terms/fieldNotes"/>
    <field index="113" term="http://rs.tdwg.org/dwc/terms/eventRemarks"/>
    <field index="114" term="http://rs.tdwg.org/dwc/terms/locationID"/>
    <field index="115" term="http://rs.tdwg.org/dwc/terms/higherGeographyID"/>
    <field index="116" term="http://rs.tdwg.org/dwc/terms/higherGeography"/>
    <field index="117" term="http://rs.tdwg.org/dwc/terms/continent"/>
    <field index="118" term="http://rs.tdwg.org/dwc/terms/waterBody"/>
    <field index="119" term="http://rs.tdwg.org/dwc/terms/islandGroup"/>
    <field index="120" term="http://rs.tdwg.org/dwc/terms/island"/>
    <field index="121" term="http://rs.tdwg.org/dwc/terms/country"/>
    <field index="122" term="http://rs.tdwg.org/dwc/terms/countryCode"/>
    <field index="123" term="http://rs.tdwg.org/dwc/terms/stateProvince"/>
    <field index="124" term="http://rs.tdwg.org/dwc/terms/county"/>
    <field index="125" term="http://rs.tdwg.org/dwc/terms/municipality"/>
    <field index="126" term="http://rs.tdwg.org/dwc/terms/locality"/>
    <field index="127" term="http://rs.tdwg.org/dwc/terms/verbatimLocality"/>
    <field index="128" term="http://rs.tdwg.org/dwc/terms/minimumElevationInMeters"/>
    <field index="129" term="http://rs.tdwg.org/dwc/terms/maximumElevationInMeters"/>
    <field index="130" term="http://rs.tdwg.org/dwc/terms/verbatimElevation"/>
    <field index="131" term="http://rs.tdwg.org/dwc/terms/minimumDepthInMeters"/>
    <field index="132" term="http://rs.tdwg.org/dwc/terms/maximumDepthInMeters"/>
    <field index="133" term="http://rs.tdwg.org/dwc/terms/verbatimDepth"/>
    <field index="134" term="http://rs.tdwg.org/dwc/terms/minimumDistanceAboveSurfaceInMeters"/>
    <field index="135" term="http://rs.tdwg.org/dwc/terms/maximumDistanceAboveSurfaceInMeters"/>
    <field index="136" term="http://rs.tdwg.org/dwc/terms/locationAccordingTo"/>
    <field index="137" term="http://rs.tdwg.org/dwc/terms/locationRemarks"/>
    <field index="138" term="http://rs.tdwg.org/dwc/terms/decimalLatitude"/>
    <field index="139" term="http://rs.tdwg.org/dwc/terms/decimalLongitude"/>
    <field index="140" term="http://rs.tdwg.org/dwc/terms/geodeticDatum"/>
    <field index="141" term="http://rs.tdwg.org/dwc/terms/coordinateUncertaintyInMeters"/>
    <field index="142" term="http://rs.tdwg.org/dwc/terms/coordinatePrecision"/>
    <field index="143" term="http://rs.tdwg.org/dwc/terms/pointRadiusSpatialFit"/>
    <field index="144" term="http://rs.tdwg.org/dwc/terms/verbatimCoordinates"/>
    <field index="145" term="http://rs.tdwg.org/dwc/terms/verbatimLatitude"/>
    <field index="146" term="http://rs.tdwg.org/dwc/terms/verbatimLongitude"/>
    <field index="147" term="http://rs.tdwg.org/dwc/terms/verbatimCoordinateSystem"/>
    <field index="148" term="http://rs.tdwg.org/dwc/terms/verbatimSRS"/>
    <field index="149" term="http://rs.tdwg.org/dwc/terms/footprintWKT"/>
    <field index="150" term="http://rs.tdwg.org/dwc/terms/footprintSRS"/>
    <field index="151" term="http://rs.tdwg.org/dwc/terms/footprintSpatialFit"/>
    <field index="152" term="http://rs.tdwg.org/dwc/terms/georeferencedBy"/>
    <field index="153" term="http://rs.tdwg.org/dwc/terms/georeferencedDate"/>
    <field index="154" term="http://rs.tdwg.org/dwc/terms/georeferenceProtocol"/>
    <field index="155" term="http://rs.tdwg.org/dwc/terms/georeferenceSources"/>
    <field index="156" term="http://rs.tdwg.org/dwc/terms/georeferenceVerificationStatus"/>
    <field index="157" term="http://rs.tdwg.org/dwc/terms/georeferenceRemarks"/>
    <field index="158" term="http://rs.tdwg.org/dwc/terms/geologicalContextID"/>
    <field index="159" term="http://rs.tdwg.org/dwc/terms/earliestEonOrLowestEonothem"/>
    <field index="160" term="http://rs.tdwg.org/dwc/terms/latestEonOrHighestEonothem"/>
    <field index="161" term="http://rs.tdwg.org/dwc/terms/earliestEraOrLowestErathem"/>
    <field index="162" term="http://rs.tdwg.org/dwc/terms/latestEraOrHighestErathem"/>
    <field index="163" term="http://rs.tdwg.org/dwc/terms/earliestPeriodOrLowestSystem"/>
    <field index="164" term="http://rs.tdwg.org/dwc/terms/latestPeriodOrHighestSystem"/>
    <field index="165" term="http://rs.tdwg.org/dwc/terms/earliestEpochOrLowestSeries"/>
    <field index="166" term="http://rs.tdwg.org/dwc/terms/latestEpochOrHighestSeries"/>
    <field index="167" term="http://rs.tdwg.org/dwc/terms/earliestAgeOrLowestStage"/>
    <field index="168" term="http://rs.tdwg.org/dwc/terms/latestAgeOrHighestStage"/>
    <field index="169" term="http://rs.tdwg.org/dwc/terms/lowestBiostratigraphicZone"/>
    <field index="170" term="http://rs.tdwg.org/dwc/terms/highestBiostratigraphicZone"/>
    <field index="171" term="http://rs.tdwg.org/dwc/terms/lithostratigraphicTerms"/>
    <field index="172" term="http://rs.tdwg.org/dwc/terms/group"/>
    <field index="173" term="http://rs.tdwg.org/dwc/terms/formation"/>
    <field index="174" term="http://rs.tdwg.org/dwc/terms/member"/>
    <field index="175" term="http://rs.tdwg.org/dwc/terms/bed"/>
    <field index="176" term="http://rs.tdwg.org/dwc/terms/identificationID"/>
    <field index="177" term="http://rs.tdwg.org/dwc/terms/identificationQualifier"/>
    <field index="178" term="http://rs.tdwg.org/dwc/terms/typeStatus"/>
    <field index="179" term="http://rs.tdwg.org/dwc/terms/identifiedBy"/>
    <field index="180" term="http://rs.tdwg.org/dwc/terms/dateIdentified"/>
    <field index="181" term="http://rs.tdwg.org/dwc/terms/identificationReferences"/>
    <field index="182" term="http://rs.tdwg.org/dwc/terms/identificationVerificationStatus"/>
    <field index="183" term="http://rs.tdwg.org/dwc/terms/identificationRemarks"/>
    <field index="184" term="http://rs.tdwg.org/dwc/terms/taxonID"/>
    <field index="185" term="http://rs.tdwg.org/dwc/terms/scientificNameID"/>
    <field index="186" term="http://rs.tdwg.org/dwc/terms/acceptedNameUsageID"/>
    <field index="187" term="http://rs.tdwg.org/dwc/terms/parentNameUsageID"/>
    <field index="188" term="http://rs.tdwg.org/dwc/terms/originalNameUsageID"/>
    <field index="189" term="http://rs.tdwg.org/dwc/terms/nameAccordingToID"/>
    <field index="190" term="http://rs.tdwg.org/dwc/terms/namePublishedInID"/>
    <field index="191" term="http://rs.tdwg.org/dwc/terms/taxonConceptID"/>
    <field index="192" term="http://rs.tdwg.org/dwc/terms/scientificName"/>
    <field index="193" term="http://rs.tdwg.org/dwc/terms/acceptedNameUsage"/>
    <field index="194" term="http://rs.tdwg.org/dwc/terms/parentNameUsage"/>
    <field index="195" term="http://rs.tdwg.org/dwc/terms/originalNameUsage"/>
    <field index="196" term="http://rs.tdwg.org/dwc/terms/nameAccordingTo"/>
    <field index="197" term="http://rs.tdwg.org/dwc/terms/namePublishedIn"/>
    <field index="198" term="http://rs.tdwg.org/dwc/terms/namePublishedInYear"/>
    <field index="199" term="http://rs.tdwg.org/dwc/terms/higherClassification"/>
    <field index="200" term="http://rs.tdwg.org/dwc/terms/kingdom"/>
    <field index="201" term="http://rs.tdwg.org/dwc/terms/phylum"/>
    <field index="202" term="http://rs.tdwg.org/dwc/terms/class"/>
    <field index="203" term="http://rs.tdwg.org/dwc/terms/order"/>
    <field index="204" term="http://rs.tdwg.org/dwc/terms/family"/>
    <field index="205" term="http://rs.tdwg.org/dwc/terms/genus"/>
    <field index="206" term="http://rs.tdwg.org/dwc/terms/subgenus"/>
    <field index="207" term="http://rs.tdwg.org/dwc/terms/specificEpithet"/>
    <field index="208" term="http://rs.tdwg.org/dwc/terms/infraspecificEpithet"/>
    <field index="209" term="http://rs.tdwg.org/dwc/terms/taxonRank"/>
    <field index="210" term="http://rs.tdwg.org/dwc/terms/verbatimTaxonRank"/>
    <field index="211" term="http://rs.tdwg.org/dwc/terms/scientificNameAuthorship"/>
    <field index="212" term="http://rs.tdwg.org/dwc/terms/vernacularName"/>
    <field index="213" term="http://rs.tdwg.org/dwc/terms/nomenclaturalCode"/>
    <field index="214" term="http://rs.tdwg.org/dwc/terms/taxonomicStatus"/>
    <field index="215" term="http://rs.tdwg.org/dwc/terms/nomenclaturalStatus"/>
    <field index="216" term="http://rs.tdwg.org/dwc/terms/taxonRemarks"/>
  </extension>
</archive>
